# Supplementary material for: Zooplankton-phytoplankton biomass and diversity relationships in the Great Lakes
Source: PLoS One. 2023 Oct 26;18(10):e0292988. doi: 10.1371/journal.pone.0292988 (PMC10602272; doi:10.1371/journal.pone.0292988)
Supplement: S1 Table — Lakes: ER–Erie, HU–Huron, MI–Michigan, ON–Ontario, SU–Superior and seasons: Spr–spring, Sum–summer. (CSV) [file pone.0292988.s009.csv]

year	lake	season	n_stations
2001	ER	Spr	3
2001	ER	Sum	3
2001	HU	Spr	3
2001	HU	Sum	3
2001	MI	Spr	3
2001	MI	Sum	3
2001	ON	Spr	2
2001	ON	Sum	2
2001	SU	Spr	3
2001	SU	Sum	3
2002	ER	Spr	3
2002	ER	Sum	3
2002	HU	Spr	3
2002	HU	Sum	3
2002	MI	Spr	3
2002	MI	Sum	3
2002	ON	Spr	2
2002	ON	Sum	2
2002	SU	Spr	3
2002	SU	Sum	3
2003	ER	Spr	3
2003	ER	Sum	3
2003	HU	Spr	3
2003	HU	Sum	3
2003	MI	Spr	3
2003	MI	Sum	3
2003	ON	Spr	2
2003	ON	Sum	2
2003	SU	Spr	3
2003	SU	Sum	3
2004	ER	Spr	3
2004	ER	Sum	3
2004	HU	Spr	3
2004	HU	Sum	3
2004	MI	Spr	3
2004	MI	Sum	3
2004	ON	Spr	2
2004	ON	Sum	2
2004	SU	Spr	3
2004	SU	Sum	3
2005	ER	Spr	3
2005	ER	Sum	2
2005	HU	Spr	3
2005	HU	Sum	3
2005	MI	Spr	3
2005	MI	Sum	3
2005	ON	Spr	2
2005	ON	Sum	2
2005	SU	Spr	3
2005	SU	Sum	3
2006	ER	Spr	3
2006	HU	Spr	3
2006	HU	Sum	2
2006	MI	Spr	3
2006	MI	Sum	3
2006	ON	Spr	2
2006	SU	Spr	2
2006	SU	Sum	3
2008	ER	Sum	20
2008	HU	Sum	14
2008	MI	Sum	11
2008	ON	Sum	8
2008	SU	Sum	19
2009	ER	Sum	20
2009	HU	Sum	14
2009	MI	Sum	11
2009	ON	Sum	8
2009	SU	Sum	18
2010	ER	Sum	20
2010	HU	Sum	14
2010	MI	Sum	11
2010	ON	Sum	8
2010	SU	Sum	19
2011	ER	Sum	20
2011	HU	Sum	14
2011	MI	Sum	10
2011	ON	Sum	8
2011	SU	Sum	19
2012	ER	Spr	20
2012	ER	Sum	20
2012	HU	Spr	14
2012	HU	Sum	14
2012	MI	Spr	11
2012	MI	Sum	11
2012	ON	Spr	8
2012	ON	Sum	8
2012	SU	Spr	19
2012	SU	Sum	19
2013	ER	Spr	20
2013	ER	Sum	20
2013	HU	Spr	14
2013	HU	Sum	14
2013	MI	Spr	11
2013	MI	Sum	11
2013	ON	Spr	8
2013	ON	Sum	8
2013	SU	Spr	19
2013	SU	Sum	19
2014	ER	Spr	20
2014	ER	Sum	20
2014	HU	Spr	14
2014	HU	Sum	13
2014	MI	Spr	11
2014	MI	Sum	11
2014	ON	Spr	8
2014	ON	Sum	8
2014	SU	Spr	19
2014	SU	Sum	19
2015	ER	Spr	20
2015	ER	Sum	20
2015	HU	Spr	13
2015	HU	Sum	14
2015	MI	Spr	11
2015	MI	Sum	11
2015	ON	Spr	8
2015	ON	Sum	8
2015	SU	Spr	19
2015	SU	Sum	18
2016	ER	Spr	20
2016	ER	Sum	20
2016	HU	Spr	14
2016	HU	Sum	14
2016	MI	Spr	11
2016	MI	Sum	11
2016	ON	Spr	8
2016	ON	Sum	8
2016	SU	Spr	19
2016	SU	Sum	19
2017	ER	Spr	20
2017	ER	Sum	20
2017	HU	Spr	14
2017	HU	Sum	14
2017	MI	Spr	11
2017	MI	Sum	11
2017	ON	Spr	8
2017	ON	Sum	8
2017	SU	Spr	19
2017	SU	Sum	19
2018	ER	Spr	20
2018	ER	Sum	20
2018	HU	Spr	14
2018	HU	Sum	14
2018	MI	Spr	11
2018	MI	Sum	11
2018	ON	Spr	8
2018	ON	Sum	8
2018	SU	Spr	19
2018	SU	Sum	19
