# Supplementary material for: Zooplankton-phytoplankton biomass and diversity relationships in the Great Lakes
Source: PLoS One. 2023 Oct 26;18(10):e0292988. doi: 10.1371/journal.pone.0292988 (PMC10602272; doi:10.1371/journal.pone.0292988)
Supplement: S2 Table — SPECCODE–standard species code; maxRelBiov–maximum relative biovolume within a sample (indicator of relative importance combined with frequency), frequency–number of samples in which the taxon was detected; DIV–division; SPECIES–species name, nutrition edibility and shape edibility–categorical rankings. (CSV) [file pone.0292988.s010.csv]

SPECCODE	maxRelBiov	frequency	DIV	SPECIES	nutrition edibility	shape edibility
ACHAFFI	0.015898443	1	BAP	Achnanthes affinis	h	h
ACHAMOE	0.040105897	3	BAP	Achnanthes amoena	h	h
ACHBIAS	0.043940836	2	BAP	Achnanthes biasolettiana	h	h
ACHBIOR	0.105692633	10	BAP	Achnanthes bioreti	h	h
ACHCALC	0.031524962	1	BAP	Achnanthes calcar	h	h
ACHCLEV	0.288181974	197	BAP	Achnanthes clevei	h	h
ACHCLEVR	2.745655035	21	BAP	Achnanthes clevei var. rostrata	h	h
ACHDELI	0.188057927	20	BAP	Achnanthes delicatula	h	h
ACHDETH	0.096755098	6	BAP	Achnanthes detha	h	h
ACHEXIG	0.23614009	30	BAP	Achnanthes exigua	h	h
ACHFLEX	1.226352669	57	BAP	Achnanthes flexella	h	h
ACHFLEXA	0.423882163	63	BAP	Achnanthes flexella var. alpestris	h	h
ACHHAUC	0.002167302	1	BAP	Achnanthes hauckiana	h	h
ACHLANC	0.282743731	172	BAP	Achnanthes lanceolata	h	h
ACHLANCD	0.111100173	3	BAP	Achnanthes lanceolata var. dubia	h	h
ACHLEMM	0.105325285	5	BAP	Achnanthes lemmermanni	h	h
ACHLEVA	0.012677713	4	BAP	Achnanthes levanderi	h	h
ACHLINE	0.13519446	27	BAP	Achnanthes linearis	h	h
ACHMARG	0.197186303	1	BAP	Achnanthes marginulata	h	h
ACHMICR	0.109706476	68	BAP	Achnanthes microcephala	h	h
ACHMINU	2.439893549	729	BAP	Achnanthes minutissima	h	h
ACHOEST	0.016373228	3	BAP	Achnanthes oestrupii	h	h
ACHSP	0.363259516	70	BAP	Achnanthes sp.	h	h
ACHSUCH	0.097351265	19	BAP	Achnanthes suchlandti	h	h
ACTHANT	1.286025636	5	CHL	Actinastrum hantzschii	h	m
ACYNORM	13.37483984	103	BAC	Actinocyclus normanii	h	h
AKYJUDA	0.044960077	10	CHL	Ankyra judayi	h	m
AKYLANC	0.071652535	7	CHL	Ankyra lanceolata	h	m
AKYSP	0.177115382	2	CHL	Ankyra sp.	h	m
AMACOFF	0.057475624	2	BAP	Amphora coffeiformis	h	h
AMAINAR	2.074367938	91	BAP	Amphora inariensis	h	h
AMAOVAL	3.077046807	43	BAP	Amphora ovalis	h	h
AMAOVALA	0.68277914	3	BAP	Amphora ovalis var. affinis	h	h
AMAOVALP	1.536458397	314	BAP	Amphora ovalis var. pediculus	h	h
AMAPERP	0.271380475	2	BAP	Amphora perpusilla	h	h
AMASP	0.61518535	41	BAP	Amphora sp.	h	h
AMATHUM	0.11962616	8	BAP	Amphora thumensis	h	h
AMPSPP	8.967054575	15	PYR	Amphidinium sp.	h	h
ANBCIRC	64.88041011	21	CYA	Anabaena circinalis	l	l
ANBFLOS	82.46836748	75	CYA	Anabaena flos-aquae	l	l
ANBSP	46.59578515	34	CYA	Anabaena sp.	l	l
ANBSPCR	19.27212818	1	CYA	Anabaena spiroides var. crassa	l	l
ANBSPIR	7.846422272	3	CYA	Anabaena spiroides	l	l
ANKFALC	0.833849626	23	CHL	Ankistrodesmus falcatus	h	m
ANKFALCF	0.045180384	1	CHL	Ankistrodesmus falcatus var. fasciculatus	h	m
ANKFALCM	7.687202831	77	CHL	Ankistrodesmus falcatus var. mirabilis	h	m
ANKGRAC	2.68943656	195	CHL	Ankistrodesmus gracilis	h	m
ANKSPI	0.890441106	3	CHL	Ankistrodesmus sp.	h	m
ANKSPIR	4.165500822	86	CHL	Ankistrodesmus spiralis	h	m
ANKSTIP	0.475094925	3	CHL	Ankistrodesmus stipitatus	h	m
ANOSERIB	0.059506825	2	BAP	Anomoeoneis serians var. brachysira	h	h
ANOSP	0.148127834	4	BAP	Anomoeoneis sp.	h	h
ANOVITR	3.98862808	224	BAP	Anomoeoneis vitrea	h	h
APASP	83.38196686	1395	CYA	Aphanocapsa sp.	l	h
APHFLOS	84.28392397	81	CYA	Aphanizomenon flos-aquae	l	l
APHSP	33.9977809	8	CYA	Aphanizomenon sp.	l	l
APLPELL	0.917337362	12	BAP	Amphipleura pellucida	h	h
APOSP	31.09433851	312	CYA	Aphanothece sp.	l	h
ASTFORM	53.34125603	1652	BAP	Asterionella formosa	h	l
AULAGASM	0.393815076	1	BAC	Aulacoseira agassizii var. malayensis	h	l
AULAMBI	22.89680027	394	BAC	Aulacoseira ambigua	h	l
AULDIST	17.9490523	130	BAC	Aulacoseira distans	h	l
AULDISTA	0.094542287	1	BAC	Aulacoseira distans var. alpigena	h	l
AULGRAN	89.83324426	208	BAC	Aulacoseira granulata	h	l
AULGRANA	0.313436273	6	BAC	Aulacoseira granulata var. angustissima	h	l
AULISLA	97.17416282	847	BAC	Aulacoseira islandica	h	l
AULITAL	82.23340762	87	BAC	Aulacoseira italica	h	l
AULSP	0.145747608	3	BAC	Aulacoseira sp.	h	l
AULSUBA	2.939338379	31	BAC	Aulacoseira subarctica	h	l
BITCHOD	3.566929293	131	CHR	Bitrichia chodatii	h	m
BITLONG	0.194429786	1	CHR	Bitrichia longispina	h	m
BITOHRI	0.370896574	2	CHR	Bitrichia ohridiana	h	m
BITOLLU	3.010190254	225	CHR	Bitrichia ollula	h	m
BITSP	0.144259053	3	CHR	Bitrichia sp.	h	m
BOTBRAU	33.27764177	1	CHL	Botryococcus braunii	h	h
BOTSPC	67.1625473	2	CHL	Botryococcus sp.	h	h
CALBACI	0.89271505	39	BAP	Caloneis bacillum	h	h
CALSP	1.200718545	13	BAP	Caloneis sp.	h	h
CALVENTM	0.214219209	1	BAP	Caloneis ventricosa var. minuta	h	h
CARCORD	1.900071187	3	CHL	Carteria cordiformis	h	h
CARSP	3.408149472	2	CHL	Carteria sp.	h	h
CERHIRU	97.68664511	450	PYR	Ceratium hirundinella	h	m
CHLGLOB	2.08041763	4	CHL	Chlamydomonas globosa	h	h
CHLSP	15.29725961	144	CHL	Chlamydomonas sp.	h	h
CHMSP	0.913873819	3	CHL	Characium sp.	h	h
CHMSPM	26.38023064	1159	CHR	Chromulina sp.	h	h
CHRSP	1.161002854	1	CHR	Chrysococcus sp.	h	h
CHYSP	0.877351938	3	CHR	Chrysosphaerella sp.	h	h
CLOACICC	11.25847787	1	CHL	Closteriopsis acicularis	h	m
CLOACUTV	0.736644812	4	CHL	Closterium acutum var. variabile	h	m
CLOLONG	8.90638152	8	CHL	Closteriopsis longissima	h	m
CLOSPD	21.33530455	15	CHL	Closterium sp.	h	m
COCDIMI	0.093389957	16	BAP	Cocconeis diminuta	h	h
COCOVAL	0.242362947	2	CHL	Coccoid oval	h	h
COCPEDI	1.402955772	77	BAP	Cocconeis pediculus	h	h
COCPLAC	1.167039162	68	BAP	Cocconeis placentula	h	h
COCPLACE	0.045992954	8	BAP	Cocconeis placentula var. euglypta	h	h
COCPLACL	2.21602716	120	BAP	Cocconeis placentula var. lineata	h	h
COCSPB	0.160979858	13	BAP	Cocconeis sp.	h	h
COCSPHE	0.738944581	4	CHL	Coccoid sphere	h	h
COCTHUM	0.087344433	20	BAP	Cocconeis thumensis	h	h
COEASTR	18.47989853	20	CHL	Coelastrum astroideum	h	h
COEDUBI	5.66415294	1	CYA	Coelosphaerium dubium	l	h
COEMICR	38.74433134	25	CHL	Coelastrum microporum	h	h
COENAEG	17.57262996	2	CYA	Coelosphaerium naegelianum	l	h
COESPHA	30.53573886	6	CHL	Coelastrum sphaericum	h	h
COESPP	2.591654342	2	CYA	Coelosphaerium sp.	l	h
COESPT	39.97707089	4	CHL	Coelastrum sp.	h	h
COSDEPR	16.27558839	2	CHL	Cosmarium depressum	h	h
COSPHAS	51.57020655	117	CHL	Cosmarium phaseolus	h	h
COSREGN	0.289509598	1	CHL	Cosmarium regnellii	h	h
COSSPD	15.87754745	72	CHL	Cosmarium sp.	h	h
CRLSP	30.05832289	18	CHL	Chlorella sp.	h	h
CRODISP	2.31877673	1	CYA	Chroococcus dispersus	l	h
CROLIMN	51.37407377	75	CYA	Chroococcus limneticus	l	h
CROSP	63.59896405	13	CYA	Chroococcus sp.	l	h
CROTURG	16.0243438	1	CYA	Chroococcus turgidus	l	h
CRUQUAD	16.33961494	129	CHL	Crucigenia quadrata	h	h
CRURECT	40.41733263	8	CHL	Crucigenia rectangularis	h	h
CRUSP	3.922143924	4	CHL	Crucigenia sp.	h	h
CRUTETR	1.326750151	7	CHL	Crucigenia tetrapedia	h	h
CRYEROS	54.02451656	784	CRY	Cryptomonas erosa	l	h
CRYPHAS	9.331130904	21	CRY	Cryptomonas phaseolus	l	h
CRYPYRE	36.18404276	246	CRY	Cryptomonas pyrenoidifera	l	h
CRYREFL	57.03935111	1058	CRY	Cryptomonas reflexa	l	h
CRYROST	46.36803065	79	CRY	Cryptomonas rostratiformis	l	h
CSLLONG	88.92420385	70	CHR	Chrysosphaerella longispina	h	h
CYCATOM	3.177943405	126	BAC	Cyclotella atomus	h	h
CYCATOMF	7.925339927	1326	BAC	Cyclotella atomus (fine form)	h	h
CYCCATE	0.038041304	1	BAC	Cyclotella catenata	h	h
CYCCOME1	32.51431146	1269	BAC	Cyclotella comensis var. 1	h	h
CYCCOMES	46.76123297	1739	BAC	Cyclotella comensis	h	h
CYCCOMES	46.76123297	1739	BAC	cyclotella comensis	h	h
CYCCOMRC	46.98380293	1269	BAC	Cyclotella comensis rough center w/ process	h	h
CYCCOMT	79.75334935	1130	BAC	Cyclotella comta	h	h
CYCDELI	0.205704716	2	BAC	Cyclotella delicatula	h	h
CYCMENE	3.954617598	70	BAC	Cyclotella meneghiniana	h	h
CYCMICH	19.4927144	699	BAC	Cyclotella michiganiana	h	h
CYCOCEL	71.5575825	1635	BAC	Cyclotella ocellata	h	h
CYCOPER	10.7164323	457	BAC	Cyclotella operculata	h	h
CYCOPERU	50.80970421	381	BAC	Cyclotella operculata var. unipunctata	h	h
CYCPSEU	30.73921884	1301	BAC	Cyclotella pseudostelligera	h	h
CYCROSSI	0.34994848	19	BAC	Cyclotella rossi	h	h
CYCSP	8.018384195	12	BAC	Cyclotella sp.	h	h
CYCSTEL	14.46781123	225	BAC	Cyclotella stelligera	h	h
CYCTRIP	7.541795591	853	BAC	Cyclotella tripartita	h	h
CYKPLAN	2.123108776	336	CHR	Chrysolykos planktonicus	h	h
CYKSKUJ	1.051852606	167	CHR	Chrysolykos skujae	h	h
CYKSP	0.021954146	1	CHR	Chrysolykos sp.	h	h
CYMAFFI	1.459424066	39	BAP	Cymbella affinis	h	h
CYMAMPH	0.119186299	2	BAP	Cymbella amphicephala	h	h
CYMCESA	0.710202133	60	BAP	Cymbella cesatii	h	h
CYMCIST	0.727616327	7	BAP	Cymbella cistula	h	h
CYMCUSP	3.083515113	74	BAP	Cymbella cuspidata	h	h
CYMCYMB	0.863704141	22	BAP	Cymbella cymbiformis	h	h
CYMDELI	0.669900005	50	BAP	Cymbella delicatula	h	h
CYMELLI	27.16234364	2	BAP	Cymatopleura elliptica	h	h
CYMLUNA	0.020595238	1	BAP	Cymbella lunata	h	h
CYMMICR	0.398343579	231	BAP	Cymbella microcephala	h	h
CYMMINU	0.276512721	21	BAP	Cymbella minuta	h	h
CYMMINUS	0.977150463	91	BAP	Cymbella minuta var. silesiaca	h	h
CYMNAVI	0.29402685	5	BAP	Cymbella naviculiformis	h	h
CYMPROAU	0.24531304	1	BAP	Cymbella prostrata var. auerswaldii	h	h
CYMPROS	0.4604574	7	BAP	Cymbella prostrata	h	h
CYMPUSI	0.31419701	46	BAP	Cymbella pusilla	h	h
CYMSINU	0.642331741	31	BAP	Cymbella sinuata	h	h
CYMSOLE	38.44475992	64	BAP	Cymatopleura solea	h	h
CYMSP	5.170455254	53	BAP	Cymbella sp.	h	h
CYMTRIA	0.525614896	3	BAP	Cymbella triangulum	h	h
CYMTUMIA	0.202217606	2	BAP	Cymbella tumida	h	h
CYMTUMIU	0.583769626	2	BAP	Cymbella tumidula	h	h
CYSCOST	9.775838934	5	BAC	Cyclostephanos costatilimbus	h	h
CYSDUBI	3.184843847	58	BAC	Cyclostephanos dubius	h	h
CYSINVI	1.435678473	64	BAC	Cyclostephanos invisitatus	h	h
CYSSP	0.313368628	4	BAC	Cyclostephanos sp.	h	h
CYSTHOL	30.47106063	141	BAC	Cyclostephanos tholiformis	h	h
DENSP	0.271575939	8	BAP	Denticula sp.	h	h
DENSUBT	0.938391259	98	BAP	Denticula subtilis	h	h
DENTENU	1.350882539	26	BAP	Denticula tenuis	h	h
DESMONI	0.442529021	11	CHR	Desmarella moniliformis	h	h
DESSP	1.031208823	38	CHR	Desmarella sp.	h	h
DIAANCE	0.016777171	2	BAP	Diatoma anceps	h	l
DIAHIEMM	0.102501263	1	BAP	Diatoma hiemale var. mesodon	h	l
DIASP	0.509381545	39	BAP	Diatoma sp.	h	l
DIATENU	3.70518622	43	BAP	Diatoma tenue	h	l
DIATENUE	59.20467501	604	BAP	Diatoma tenue var. elongatum	h	l
DIAVULG	7.277510517	106	BAP	Diatoma vulgare	h	h
DICEHRE	10.83818962	10	CHL	Dictyosphaerium ehrenbergianum	h	h
DICPULC	7.898580398	24	CHL	Dictyosphaerium pulchellum	h	h
DICSP	0.201320677	1	CHL	Dictyosphaerium sp.	h	h
DINACUM	2.698070058	140	CHR	Dinobryon acuminatum	h	m
DINBALT	0.85985146	2	CHR	Dinobryon balticum	h	m
DINBAVA	16.8885527	369	CHR	Dinobryon bavaricum	h	m
DINBAVAM	0.879300412	15	CHR	Dinobryon bavaricum var. medium	h	m
DINBAVAV	29.50572798	84	CHR	Dinobryon bavaricum var. vanhoeffenii	h	m
DINBORG	8.566654796	102	CHR	Dinobryon borgei	h	m
DINCREN	0.455670222	4	CHR	Dinobryon crenulatum	h	m
DINCYLI	63.03041248	53	CHR	Dinobryon cylindricum	h	m
DINCYLIA	7.908692036	1	CHR	Dinobryon cylindricum var. alpinum	h	m
DINDIVE	15.68966766	116	CHR	Dinobryon divergens	h	m
DINSERT	15.77058494	23	CHR	Dinobryon sertularia	h	m
DINSERTP	32.98763151	26	CHR	Dinobryon sertularia var. protuberans	h	m
DINSOCI	13.83821527	340	CHR	Dinobryon sociale	h	m
DINSOCIA	24.48673875	248	CHR	Dinobryon sociale var. americanum	h	m
DINSOCIS	10.92786867	122	CHR	Dinobryon sociale var. stipitatum	h	m
DINSP	1.412563146	111	CHR	Dinobryon sp.	h	m
DIPBOLD	0.061462319	2	BAP	Diploneis boldtiana	h	h
DIPDECU	0.443849728	8	CHL	Diplochloris decussata	h	h
DIPELLI	0.222432929	2	BAP	Diploneis elliptica	h	h
DIPLUNA	0.45454849	9	CHL	Diplochloris lunata	h	h
DIPOBLO	0.137944214	5	BAP	Diploneis oblongella	h	h
DIPOCUL	0.766460048	13	BAP	Diploneis oculata	h	h
DIPOVAL	2.080330273	7	BAP	Diploneis ovalis	h	h
DIPPARM	0.641203892	26	BAP	Diploneis parma	h	h
DIPPSEU	1.706954412	40	BAP	Diploneis pseudovalis	h	h
DIPPUEL	0.398628681	17	BAP	Diploneis puella	h	h
DIPSPE	0.159976694	34	BAP	Diploneis sp.	h	h
ELAGENE	2.218510377	86	CHL	Elakatothrix genevensis	h	h
ELASP	0.460967847	27	CHL	Elakatothrix sp.	h	h
ENTSP	13.14055343	2	BAP	Entomoneis sp.	h	h
EPISP	3.086499083	126	CHR	Epipyxis sp.	h	h
EPISPX	3.43000047	7	BAP	Epithemia sp.	h	h
EUDELEG	5.925028934	9	CHL	Eudorina elegans	h	h
EUDSP	32.19704949	14	CHL	Eudorina sp.	h	h
EUGSP	15.44016539	3	EUG	Euglena sp.	h	h
EUNCURV	0.022748636	5	BAP	Eunotia curvata	h	h
EUNINCI	0.015829337	4	BAP	Eunotia incisa	h	h
EUNPECT	0.036389877	8	BAP	Eunotia pectinalis	h	h
EUNPRAE	0	0	BAP	Eunotia praerupta	h	h
EUNSP	0.035844282	6	BAP	Eunotia sp.	h	h
EUTSPC	53.32166298	3	CHL	Eutetramorus sp.	h	h
FRABREV	6.016677856	292	BAP	Fragilaria brevistriata	h	h
FRACAPU	8.838246433	420	BAP	Fragilaria capucina	h	l
FRACAPUM	1.990503898	125	BAP	Fragilaria capucina var. mesolepta	h	l
FRACONS	0.845756045	96	BAP	Fragilaria construens	h	h
FRACONSB	0.025540917	10	BAP	Fragilaria construens var. binodis	h	h
FRACONSV	1.074153564	83	BAP	Fragilaria construens var. venter	h	h
FRACROT	79.61752841	1534	BAP	Fragilaria crotonensis	h	l
FRADROE	10.92497512	19	CHL	Franceia droescheri	h	h
FRAINTE	2.88944856	87	BAP	Fragilaria intermedia	h	l
FRALAPP	0.055208266	3	BAP	Fragilaria lapponica	h	l
FRALEPT	0.316138955	20	BAP	Fragilaria leptostauron	h	h
FRALEPTD	0.012355694	1	BAP	Fragilaria leptostauron var. dubia	h	h
FRAOVAL	3.017333188	10	CHL	Franceia ovalis	h	h
FRAPINN	7.035685368	299	BAP	Fragilaria pinnata	h	h
FRASPB	1.435666808	2	CHL	Franceia sp.	h	h
FRASPC	0.176585098	52	BAP	Fragilaria sp.	h	h
FRAVAUC	2.525796308	473	BAP	Fragilaria vaucheriae	h	l
FRAVIRE	0.085917787	2	BAP	Fragilaria virescens	h	l
FRUSP	0.054294343	1	BAP	Frustulia sp.	h	h
FRUVULG	0.180530828	1	BAP	Frustulia vulgaris	h	h
GLCSP	0.437856971	2	CYA	Gloeocapsa sp.	l	h
GLESP	59.30231566	392	PYR	Glenodinium sp.	h	h
GLOLIMN	6.661188741	2	CHL	Gloeactinium limneticum	h	h
GLOPLAN	5.632400589	23	CHL	Gloeocystis planktonica	h	h
GLOSPC	58.50959733	567	CHL	Gloeocystis sp.	h	h
GLOSPT	7.511028446	33	CHL	Gloeotila sp.	h	h
GLTSP	0.323956793	2	CYA	Gloeothece sp.	l	h
GMAAPON	8.323789907	2	CYA	Gomphosphaeria aponina	l	h
GMALACU	16.95961511	28	CYA	Gomphosphaeria lacustris	l	h
GMASP	2.506580115	5	CYA	Gomphosphaeria sp.	l	h
GOLRADI	7.068399628	95	CHL	Golenkinia radiata	h	h
GOLSPK	3.834782819	3	CHL	Golenkinia sp.	h	h
GOMACUM	0.033585502	1	BAP	Gomphonema acuminatum	h	h
GOMANGU	0.548813323	5	BAP	Gomphonema angustatum	h	h
GOMGRAC	0.773962861	14	BAP	Gomphonema gracile	h	h
GOMOLIV	0.747003296	56	BAP	Gomphonema olivaceum	h	h
GOMPARV	0.574068369	53	BAP	Gomphonema parvulum	h	h
GOMSP	7.003791707	204	BAP	Gomphonema sp.	h	h
GOMSUBT	0.918266773	7	BAP	Gomphonema subtile	h	h
GONPECT	9.768326122	5	CHL	Gonium pectorale	h	h
GYMEXCA	2.95409262	1	PYR	Gymnodinium excavatum	h	h
GYMHELV	82.41137051	276	PYR	Gymnodinium helveticum	h	h
GYMSP	93.00426139	865	PYR	Gymnodinium sp.	h	h
GYRACUM	3.042006026	22	BAP	Gyrosigma acuminatum	h	h
GYRNODI	8.015882423	6	BAP	Gyrosigma nodiferum	h	h
GYRSCAL	1.733010605	36	BAP	Gyrosigma scalproides	h	h
GYRSPEN	0.419703336	1	BAP	Gyrosigma spencerii	h	h
HANAMPH	4.66028	13	BAP	Hantzschia amphioxys	h	h
HANARCU	1.973873866	28	BAP	Hannaea arcus	h	h
HAPSP	67.82417039	1961	CHR	Haptophyceae	h	h
KEPBORE	1.045388973	41	CHR	Kephyrion boreale	h	h
KEPCUPU	2.107092887	519	CHR	Kephyrion cupuliformae	h	h
KEPCYLI	0.334597084	2	CHR	Kephyrion cylindricum	h	h
KEPDOLI	0.090174406	2	CHR	Kephyrion doliolum	h	h
KEPLITT	0.058647832	2	CHR	Kephyrion littorale	h	h
KEPOVAL	0.277949875	1	CHR	Kephyrion ovale	h	h
KEPSP	0.710657108	42	CHR	Kephyrion sp.	h	h
KIRLUNA	0.416834293	1	CHL	Kirchneriella lunaris	h	h
KIRSP	0.098324208	2	CHL	Kirchneriella sp.	h	h
KIRSUBS	0.963922406	1	CHL	Kirchneriella subsolitaria	h	h
LAGCILI	4.09624984	7	CHL	Lagerheimia ciliata	h	h
LAGLONG	1.361432095	6	CHL	Lagerheimia longiseta	h	h
LAGSPL	0.900532324	1	CHL	Lagerheimia sp.	h	h
LAGSUBS	0.253946954	1	CHL	Lagerheimia subsalsa	h	h
LYNBIRG	7.017998937	1	CYA	Lyngbya birgei	l	l
LYNLIMN	0.727682623	6	CYA	Lyngbya limneticum	l	l
LYNSPIR	0.521862087	1	CYA	Lyngbya spirulinoides	l	l
MALSP	17.07403677	337	CHR	Mallomonas sp.	h	h
MELSP	1.201959335	1	BAC	Melosira sp.	h	l
MELVARI	27.76316985	15	BAC	Melosira varians	h	l
MERCIRC	0.242527692	6	BAP	Meridion circulare	h	h
MERCIRCC	0.133449485	2	BAP	Meridion circulare var. constrictum	h	h
MERSP	8.949937857	949	CYA	Merismopedia sp.	l	m
MERTENU	4.069171398	255	CYA	Merismopedia tenuissima	l	m
MICAERU	90.61599483	25	CYA	Microcystis aeruginosa	l	l
MICSPA	27.28719239	11	CYA	Microcystis sp.	l	l
MITPUSI	9.932027304	59	CHL	Micractinium pusillum	h	h
MONARCU	0.17725267	2	CHL	Monoraphidium arcuatum	h	m
MONBRAU	1.130347387	499	CHL	Monoraphidium braunii	h	m
MONCIRC	0.146478989	1	CHL	Monoraphidium circinale	h	m
MONCONT	0.903904268	156	CHL	Monoraphidium contortum	h	m
MONCONV	0.01759775	1	CHL	Monoraphidium convolutum	h	m
MONDYBO	0.227916547	8	CHL	Monoraphidium dybowskii	h	m
MONGRIF	1.145787581	45	CHL	Monoraphidium griffithii	h	m
MONIRRE	12.85151659	163	CHL	Monoraphidium irregulare	h	m
MONMINU	3.098116737	585	CHL	Monoraphidium minutum	h	m
MONOVAT	0.071646563	2	CHR	Monosiga ovata	h	h
MONPUSI	1.886764089	2	CHL	Monoraphidium pusillum	h	m
MONSETI	1.60010457	79	CHL	Monoraphidium setiforme	h	m
MONSKUJ	0.11843429	13	CHL	Monoraphidium skujae	h	m
MONSPH	0.500705482	19	CHL	Monoraphidium sp.	h	m
MONSPO	2.608040874	155	CHR	Monosiga sp.	h	h
MOUSP	42.78603354	14	CHL	Mougeotia sp.	h	l
NAVATOM	0.271239789	8	BAP	Navicula atomus	h	h
NAVBACI	0.035712414	2	BAP	Navicula bacillum	h	h
NAVCAPI	1.340310572	130	BAP	Navicula capitata	h	h
NAVCAPIH	0.036314346	2	BAP	Navicula capitata var. hungarica	h	h
NAVCAPIL	1.340777086	17	BAP	Navicula capitata var. luneburgensis	h	h
NAVCINC	0.117632622	5	BAP	Navicula cincta	h	h
NAVCLEM	0.119957392	1	BAP	Navicula clementis	h	h
NAVCOCC	0.149373972	3	BAP	Navicula cocconeiformis	h	h
NAVCOST	0.014375981	1	BAP	Navicula costulata	h	h
NAVCRYP	2.325007297	186	BAP	Navicula cryptocephala	h	h
NAVCRYPV	1.276813686	65	BAP	Navicula cryptocephala var. veneta	h	h
NAVDECU	0.18552843	43	BAP	Navicula decussis	h	h
NAVDETE	0.011656424	1	BAP	Navicula detenta	h	h
NAVGAST	0.416412822	3	BAP	Navicula gastrum	h	h
NAVGREG	0.254242629	24	BAP	Navicula gregaria	h	h
NAVHELE	0.018957379	1	BAP	Navicula helensis	h	h
NAVINTE	0.292961247	1	BAP	Navicula integra	h	h
NAVJAER	0.052516204	3	BAP	Navicula jaernefeltii	h	h
NAVLANC	0.981040497	12	BAP	Navicula lanceolata	h	h
NAVMENI	1.151952569	83	BAP	Navicula menisculus	h	h
NAVMENIU	0.073763669	3	BAP	Navicula menisculus var. upsaliensis	h	h
NAVMINI	0.007398502	1	BAP	Navicula minima	h	h
NAVMINU	0.401721534	15	BAP	Navicula minuscula	h	h
NAVMUTI	0.141234283	5	BAP	Navicula mutica	h	h
NAVPLAC	0.187532353	1	BAP	Navicula placentula	h	h
NAVPLAT	0.186983649	2	BAP	Navicula platysoma	h	h
NAVPROT	0.365073805	5	BAP	Navicula protracta	h	h
NAVPSEUL	0.132950099	1	BAP	Navicula pseudolanceolata	h	h
NAVPSEUS	0.034441641	1	BAP	Navicula pseudoscutiformis	h	h
NAVPUPU	1.006399825	61	BAP	Navicula pupula	h	h
NAVPUPUC	0.059749589	2	BAP	Navicula pupula var. capitata	h	h
NAVPUPUM	0.835250137	70	BAP	Navicula pupula var. mutata	h	h
NAVRADI	6.289508931	88	BAP	Navicula radiosa	h	m
NAVRADIT	1.145846749	265	BAP	Navicula radiosa var. tenella	h	m
NAVREIN	0.793347468	23	BAP	Navicula reinhardtii	h	h
NAVRHYN	0.98638435	32	BAP	Navicula rhynchocephala	h	h
NAVSALI	0.33228289	7	BAP	Navicula salinarum	h	h
NAVSALII	0.601983476	14	BAP	Navicula salinarum var. intermedia	h	h
NAVSCHO	0.112257766	1	BAP	Navicula schoenfeldii	h	h
NAVSCUT	0.199403675	4	BAP	Navicula scutelloides	h	h
NAVSP	2.936523727	131	BAP	Navicula sp.	h	h
NAVSTRO	0.009398847	1	BAP	Navicula stroemii	h	h
NAVSUBH	0.119390014	6	BAP	Navicula subhamulata	h	h
NAVSUBR	0.014170916	2	BAP	Navicula subrotundata	h	h
NAVSUBT	0.051991272	1	BAP	Navicula subtilissima	h	h
NAVTRIP	23.12024268	135	BAP	Navicula tripunctata	h	h
NAVTRIV	0.629297171	5	BAP	Navicula trivialis	h	h
NAVTUSC	0.226999063	2	BAP	Navicula tuscula	h	h
NAVVIRI	1.068999924	18	BAP	Navicula viridula	h	h
NCTAGAR	3.094984763	6	CHL	Nephrocytium agardhianum	h	h
NCTECDY	1.456603714	1	CHL	Nephrocytium ecdysiscepanum	h	h
NCTLIMN	0.900888096	3	CHL	Nephrocytium limneticum	h	h
NEIAFFI	0.735637751	2	BAP	Neidium affine	h	h
NEISP	0.998517679	7	BAP	Neidium sp.	h	h
NITACICO	1.171435121	21	BAP	Nitzschia acicularioides	h	l
NITACICS	13.56618268	663	BAP	Nitzschia acicularis	h	l
NITACUL	0.522473019	2	BAP	Nitzschia acula	h	h
NITACUM	1.996085149	1	BAP	Nitzschia acuminata	h	h
NITAMPH	1.979039863	94	BAP	Nitzschia amphibia	h	h
NITANGA	0.511791167	215	BAP	Nitzschia angustatula	h	h
NITANGU	2.53802639	89	BAP	Nitzschia angustata	h	h
NITCLAU	5.705859902	4	BAP	Nitzschia clausii	h	h
NITDENT	0.356939204	10	BAP	Nitzschia denticula	h	h
NITDISS	4.985604759	416	BAP	Nitzschia dissipata	h	h
NITFONT	3.717032389	250	BAP	Nitzschia fonticola	h	h
NITFRUS	16.47476482	323	BAP	Nitzschia frustulum	h	h
NITGRACF	0.041428799	1	BAP	Nitzschia graciliformis	h	l
NITGRACS	4.652965979	571	BAP	Nitzschia gracilis	h	l
NITINCO	0.332370439	36	BAP	Nitzschia inconspicua	h	h
NITLACU	0.034210656	1	BAP	Nitzschia lacuum	h	h
NITLAUE	27.51004005	207	BAP	Nitzschia lauenburgiana	h	l
NITLINE	3.1579329	41	BAP	Nitzschia linearis	h	l
NITPALEA	6.727916653	421	BAP	Nitzschia palea	h	h
NITPALEC	0.214971391	191	BAP	Nitzschia paleacea	h	h
NITPERM	0.108105226	15	BAP	Nitzschia perminuta	h	h
NITRECT	31.30245213	53	BAP	Nitzschia recta	h	l
NITROMA	0.034469795	1	BAP	Nitzschia romana	h	h
NITSINUT	0.034948918	3	BAP	Nitzschia sinuata var. tabellaria	h	h
NITSP	3.692173842	138	BAP	Nitzschia sp.	h	h
NITSUBA	0.573230175	203	BAP	Nitzschia subacicularis	h	l
NITTROP	0.004414525	1	BAP	Nitzschia tropica	h	h
NITTRYBD	0.683249618	4	BAP	Nitzschia tryblionella var. debilis	h	l
NITTRYBV	0.100221508	6	BAP	Nitzschia tryblionella var. victoriae	h	l
NITVERM	0.675574228	2	BAP	Nitzschia vermicularis	h	h
OCHCOLO	0.515722718	1	CHR	Ochromonadaceae colonial form	h	h
OCHSPOV	36.24739208	849	CHR	Ochromonas sp. - ovoid	h	h
OOCBORG	31.08760837	434	CHL	Oocystis borgei	h	h
OOCGIVIN	17.73266127	13	CHL	Oocystis gigas var. incrassata	h	h
OOCLACU	1.95469919	3	CHL	Oocystis lacustris	h	h
OOCPARV	10.47928549	364	CHL	Oocystis parva	h	h
OOCPUSI	8.261826403	71	CHL	Oocystis pusilla	h	h
OOCSOLI	0.544559531	4	CHL	Oocystis solitaria	h	h
OOCSP	20.01243532	15	CHL	Oocystis sp.	h	h
OOCSUBM	10.49723769	4	CHL	Oocystis submarina	h	h
OSCAGAR	46.71443838	28	CYA	Oscillatoria agardhii	l	l
OSCLIMN	15.51314748	794	CYA	Oscillatoria limnetica	l	l
OSCMINI	15.47536239	224	CYA	Oscillatoria minima	l	l
OSCSP	26.67427645	125	CYA	Oscillatoria sp.	l	l
PANSP	15.3967302	2	CHL	Pandorina sp.	h	h
PEDBORY	89.70405875	6	CHL	Pediastrum boryanum	h	m
PEDDUPL	51.00751931	2	CHL	Pediastrum duplex	h	m
PEDDUPLC	22.57198071	1	CHL	Pediastrum duplex var. clathratum	h	m
PEDDUPLG	28.86314572	2	CHL	Pediastrum duplex var. gracillimum	h	m
PEDSIMP	50.32218029	10	CHL	Pediastrum simplex	h	m
PEDSP	11.73362659	1	CHL	Pediastrum sp.	h	m
PEDTETR	6.210657185	2	CHL	Pediastrum tetras	h	m
PERSP	85.4855337	283	PYR	Peridinium sp.	h	m
PHASPC	66.21773913	2	CHL	Phacotus sp.	h	h
PHASPE	29.38370862	57	EUG	Phacus sp.	h	h
PHOSP	7.349531956	11	CYA	Phormidium sp.	l	l
PINSP	4.080071428	11	BAP	Pinnularia sp.	h	h
PLKLAUT	8.405862015	6	CHL	Planktonema lauterborni	h	h
PLKSP	10.26821061	8	CHL	Planktonema sp.	h	h
PSEALAS	0.338582423	5	CHR	Pseudokephyrion alaskanum	h	h
PSEATTE	4.346990179	75	CHR	Pseudokephyrion attenuatum	h	h
PSECONI	0.068610684	1	CHR	Pseudokephyrion conicum	h	h
PSECYLI	0.162632733	1	CHR	Pseudokephyrion cylindrcum	h	h
PSEELLI	0.836368193	61	CHR	Pseudokephyrion ellipsoidium	h	h
PSEMILL	1.041641255	151	CHR	Pseudokephyrion millerense	h	h
PSEMINU	2.143376061	188	CHR	Pseudokephyrion minutissimum	h	h
PSESP	0.095766493	1	CHR	Pseudokephyrion sp.	h	h
QUACHOD	0.422896597	1	CHL	Quadrigula chodatii	h	h
QUACLOS	0.286127514	1	CHL	Quadrigula closterioides	h	h
RHASP	13.22855855	5	CYA	Rhabdoderma sp.	l	h
RHIERIE	4.628142485	332	BAC	Rhizosolenia eriensis	h	l
RHILONG	8.551484861	752	BAC	Rhizosolenia longiseta	h	l
RHISPB	3.578921141	166	BAC	Rhizosolenia sp.	h	l
RHISPC	1.47620425	4	CHR	Rhizochrysis sp.	h	h
RHOCURV	0.362891243	18	BAP	Rhoicosphenia curvata	h	h
RHOLENS	60.26831421	1551	CRY	Rhodomonas lens	l	h
RHOMINU	38.30778076	1965	CRY	Rhodomonas minuta	l	h
RHOSPB	0.472132053	25	BAP	Rhoicosphenia sp.	h	h
RHOSPC	2.521219163	3	CRY	Rhodomonas sp.	l	h
SCEACUT	0.143210422	4	CHL	Scenedesmus acutus	h	h
SCEBALA	6.05581335	1	CHL	Scenedesmus balantonicus	h	h
SCEBICA	0.044714021	2	CHL	Scenedesmus bicaudatus	h	h
SCEBIJU	6.990340185	529	CHL	Scenedesmus bijuga	h	h
SCEECOR	9.128721374	39	CHL	Scenedesmus ecornis	h	h
SCEINTE	1.488394047	4	CHL	Scenedesmus intermedius	h	h
SCEOPOL	3.901100377	18	CHL	Scenedesmus opoliensis	h	h
SCEQUAD	6.561189031	15	CHL	Scenedesmus quadricauda	h	h
SCESP	10.97730926	104	CHL	Scenedesmus sp.	h	h
SCHINDI	0.160205004	1	CHL	Schroederia indica	h	m
SCHSETI	0.171005072	9	CHL	Schroederia setigera	h	m
SKESP	0.098657961	7	BAC	Skeletonema sp.	h	l
SLCELLI	8.642262641	1	CHL	Sphaerellocystis ellipsoidea	h	h
SPISP	17.91718888	423	CHR	Spiniferomonas sp.	h	m
SPYSCHR	18.08996449	54	CHL	Sphaerocystis schroeteri	h	h
STASPD	33.75224726	9	CHL	Staurastrum sp.	h	h
STCSP	31.27924534	99	CHR	Stichogloea sp.	h	h
STEALP1	49.60538997	1255	BAC	Stephanodiscus alpinus Type I	h	h
STEALP23	59.17767593	493	BAC	Stephanodiscus alpinus Type II/III	h	h
STEALPI	8.795909446	9	BAC	Stephanodiscus alpinus	h	h
STEBIND	32.89013538	322	BAC	Stephanodiscus binderanus	h	h
STECONSP	1.487855853	226	BAC	Stephanodiscus conspicueporus	h	h
STEHANTH	56.50284714	364	BAC	Stephanodiscus hantzschii f. hantzschii	h	h
STEHANTT	49.03914287	406	BAC	Stephanodiscus hantzschii f. tenuis	h	h
STEMINUT	0.926990565	38	BAC	Stephanodiscus minutulus	h	h
STENIAG	41.28820088	213	BAC	Stephanodiscus niagarae	h	h
STEPARV	83.57016065	1083	BAC	Stephanodiscus parvus	h	h
STEPHCOS	0.365472249	13	BAC	Stephanocostis sp.	h	h
STEPSBTR	31.4397442	355	BAC	Stephanodiscus subtransylvanicus	h	h
STESP10	2.336730424	457	BAC	Stephanodiscus sp. #10	h	h
STESP16	3.210421831	3	BAC	Stephanodiscus sp. #16	h	h
STESP51	28.72445844	581	BAC	Stephanodiscus sp. #51	h	h
STESPB	0.223754699	8	BAC	Stephanodiscus sp.	h	h
STISP	0.602980202	2	CHL	Stichococcus sp.	h	h
STUASP	0.419680792	7	BAP	Stauroneis sp.	h	h
STUSMIT	0.187312836	3	BAP	Stauroneis smithii	h	h
SURANGU	13.73301595	125	BAP	Surirella angusta	h	m
SURBIRO	7.297790707	6	BAP	Surirella birostrata	h	m
SUROVAL	18.74529393	28	BAP	Surirella ovalis	h	m
SUROVAT	86.73142951	160	BAP	Surirella ovata	h	m
SUROVATP	2.554712773	1	BAP	Surirella ovata var pinnata	h	m
SUROVATS	1.208507324	2	BAP	Surirella ovata var. salina	h	m
SURSP	9.068015735	33	BAP	Surirella sp.	h	m
SURTURG	0.091269305	1	BAP	Surirella turgida	h	m
SYESP	4.773690511	1446	CYA	Synechococcus sp.	l	h
SYNACUS	1.667308412	33	BAP	Synedra acus	h	l
SYNAMPHA	1.667128795	315	BAP	Synedra amphicephala var. austriaca	h	l
SYNCYCL	0.207570844	14	BAP	Synedra cyclopum	h	l
SYNDELI	31.33576209	57	BAP	Synedra delicatissima	h	l
SYNDELIA	9.013874992	282	BAP	Synedra delicatissima var. angustissima	h	l
SYNDEME	0.605660402	39	BAP	Synedra demerarae	h	l
SYNFAMI	2.592842482	8	BAP	Synedra familica	h	l
SYNFILI	43.89020985	1666	BAP	Synedra filiformis	h	l
SYNFILIE	3.14608625	665	BAP	Synedra filiformis var. exilis	h	l
SYNOSTE	76.12887989	1076	BAP	Synedra ostenfeldii	h	l
SYNPARA	0.276415131	50	BAP	Synedra parasitica	h	l
SYNPARAS	0.023200757	4	BAP	Synedra parasitica var. subconstricta	h	l
SYNPULC	0.068673264	1	BAP	Synedra pulchella	h	l
SYNRADI	25.91163117	1102	BAP	Synedra radians	h	l
SYNRUMP	1.189435983	144	BAP	Synedra rumpens	h	l
SYNSPP	0.760743095	8	BAP	Synedra sp.	h	l
SYNSPR	8.444724322	10	CHR	Synura sp.	h	h
SYNTENE	0.383781086	2	BAP	Synedra tenera	h	l
SYNULNA	4.087009777	97	BAP	Synedra ulna	h	l
SYNULNAB	14.34259182	209	BAP	Synedra ulna var. biceps	h	l
SYNULNAH	9.084108896	225	BAP	Synedra ulna var. chaseana	h	l
TABFENE	2.780604259	1	BAP	Tabellaria fenestrata	h	l
TABFLOC	67.66205758	827	BAP	Tabellaria flocculosa	h	l
TABFLOCG	2.522043483	10	BAP	Tabellaria flocculosa var. geniculata	h	l
TABSP	1.227250652	1	BAP	Tabellaria sp.	h	l
TETCAUD	0.385232895	2	CHL	Tetraedron caudatum	h	h
TETMINI	8.113811511	47	CHL	Tetraedron minimum	h	h
TETMIVTE	3.12133115	577	CHL	Tetraedron minimum var. tetralobulatum	h	h
TETMUTI	0.78964567	3	CHL	Tetraedron muticum	h	h
THABALT	0.703163499	6	BAC	Thalassiosira baltica	h	h
THASP	0.547200644	1	BAC	Thalassiosira sp.	h	h
THAWEIS	0.151574785	1	BAC	Thalassiosira weisflogii	h	h
TRASP	29.54740037	9	EUG	Trachelomonas sp.	h	h
TREQUAD	1.607049459	1	CHL	Treubaria quadrispina	h	h
TRESCHM	0.005028993	1	CHL	Treubaria schmidlei	h	h
TRESETIA	0.167677578	3	CHL	Treubaria setigera	h	h
TRESETIU	0.164738218	2	CHL	Treubaria setigerum	h	h
TRESP	0.625774904	1	CHL	Treubaria sp.	h	h
UNCFLAG	18.46784432	440	CHR	Unidentified chrysophyte flagellate	h	h
UNCOVO	57.80502544	1951	CHR	Unidentified chrysophyte ovoid (nonflagellate)	h	h
UNICGR	1.054483713	8	CHL	Unidentified Colonial greens	h	h
UNICLFLA	0.610336947	5	CHL	Unidentified green flagellate	h	h
UNICOCCS	15.40536167	30	UNI	Unidentified coccoid spherical	h	h
UNICOCCY	61.10072822	1846	CYA	Unidentified coccoid cyanophyta	l	h
UNICRYP	8.565550784	9	CRY	Cryptomonas sp.	l	h
UNIFILA	58.30369436	6	CHL	Unidentified filamentous green	h	h
UNIFLAG5	1.877693425	37	UNI	Unidentified flagellate #5	h	h
UNIFLAGF	5.817377032	63	UNI	Unidentified flagellates fusiform	h	h
UNIFLAGO	42.53000276	39	UNI	Unidentified flagellate ovoid	h	h
UNIPENN	0.527258783	8	BAP	Unidentified Pennales	h	h
UROLIND	5.885471151	1	CHR	Uroglena lindii	h	h
UROSP	38.77106607	525	CHR	Uroglena sp.	h	h
