# Supplementary material for: Zooplankton-phytoplankton biomass and diversity relationships in the Great Lakes
Source: PLoS One. 2023 Oct 26;18(10):e0292988. doi: 10.1371/journal.pone.0292988 (PMC10602272; doi:10.1371/journal.pone.0292988)
Supplement: S1 Data — (XLSX) [file pone.0292988.s011.xlsx]

## Sheet: ReadMe
"Data_ZooPhyto" and "DataZoopEdiblePhyto"
id	Unique ID for sampling event, including the year, season, and station
year	Year when samples were collected (YYYY)
season	Time of year when samples were collected: Spring (Spr) or Summer (Sum)
lake	Lake where samples were collected (ER = Erie, HU = Huron, MI = Michigan, ON = Ontario, SU = Superior)
station	Station samples were collected (lake abbreviation, station number) [Data from Great Lakes Environmental Database, GLENDA]
Bosminid	Bosminid cladocerans - station-average biomass in dry weight (micrograms)/cubic meter
Calanoid	Calanoid copepods- station-average biomass in dry weight (micrograms)/cubic meter
Cyclopoid	Cyclopoid copepods - station-average biomass in dry weight (micrograms)/cubic meter
Daphnid	Daphnia - station-average biomass in dry weight (micrograms)/cubic meter
Limno	Limnocalanus macrurus - station-average biomass in dry weight (micrograms)/cubic meter
nauplii	Copepod nauplii - station-average biomass in dry weight (micrograms)/cubic meter
Other clad.	Other herbivorous cladocerans - station-average biomass in dry weight (micrograms)/cubic meter
predClad	Predatory cladocerans - station-average biomass in dry weight (micrograms)/cubic meter
Rotifers	Rotifers - station-average biomass in dry weight (micrograms)/cubic meter
totBiomassNoVelig	Sum of all zooplankton categories (µg/m³)
predRatio	total biomass of predatory cladocerans (Bythotrephes, Cercopagis, Leptodora and Polyphemus) and Limnocalanus divided by the biomass of other zooplankton (unitless)
BAC	Centric diatoms (µm³/L)
BAP	Pennate diatoms (µm³/L)
CHL	Chlorophytes (µm³/L)
CHR	Chrysophytes (µm³/L)
CRY	Cryptophytes (µm³/L)	These are included in the tab 'Data_ZooPhyto' and excluded from 'Data_ZooEdiblePhyto.' See methods in Kovalenko et al. (2023) for details.
CYA	Cyanophytes (µm³/L)	These are included in the tab 'Data_ZooPhyto' and excluded from 'Data_ZooEdiblePhyto.' See methods in Kovalenko et al. (2023) for details.
PYR	Pyrrhophytes (µm³/L)
UNI	Unidentifiable (µm³/L)
totAlBiov	Sum of all phytoplankton categories (µm³/L)
algalDiversityH	Phytoplankton Shannon diversity
algalRichness	Number of phytoplankton taxa
"Station_Locations"
STATION	Station samples were collected (lake abbreviation, station number) [Data from Great Lakes Environmental Database, GLENDA]
Latitude_DD	Target latitude of the station in decimal degrees [Data from 2017 WQS QAPP; Appendix B, Attachment A]
Longitude_DD	Target longitude of the station in decimal degrees [Data from 2017 WQS QAPP; Appendix B, Attachment A]
Depth_M	Station depth in meters based on target coordinates and bathymetric data from National Centers for Environmental Information / NOAA

## Sheet: Station_Locations
STATION	Latitude_DD	Longitude_DD	Depth_M	Comment
ER 09	42.5383	-79.6167	47
ER 10	42.68	-79.6917	32
ER 15	42.5167	-79.8933	62
ER 30	42.43	-81.205	20
ER 31	42.2533	-81.1067	21
ER 32	42.0817	-81.0117	21
ER 36	41.935	-81.4783	23
ER 37	42.11	-81.575	24
ER 38	42.2817	-81.6717	21
ER 42	41.965	-82.0417	22
ER 43	41.7883	-81.945	22
ER 58	41.685	-82.9333	9
ER 59	41.7267	-83.15	7
ER 60	41.8917	-83.1967	7
ER 61	41.9467	-83.045	8
ER 63	42.4167	-79.8	44
ER 73	41.9778	-81.7569	24
ER 78	42.1167	-81.25	22
ER 91	41.8408	-82.9167	10
ER 92	41.95	-82.6867	10
HU 06	43.4667	-82	52
HU 09	43.6333	-82.2167	58
HU 12	43.89	-82.0567	88
HU 15	44	-82.35	67
HU 27	44.1983	-82.5033	55
HU 32	44.4533	-82.3417	80
HU 37	44.7617	-82.7833	74
HU 38	44.74	-82.06	139
HU 45	45.1367	-82.9833	101
HU 48	45.2783	-82.4517	108
HU 53	45.45	-82.915	85
HU 54	45.5167	-83.4167	130
HU 61	45.75	-83.9167	117
HU 93	44.1	-82.1167	89
MI 11	42.3833	-87	126
MI 17	42.7333	-87.4167	103
MI 18	42.7333	-87	164
MI 19	42.7333	-86.5833	89
MI 23	43.1333	-87	90
MI 27	43.6	-86.9167	98
MI 32	44.14	-87.2333	161
MI 34	44.09	-86.7667	160
MI 40	44.76	-86.9667	165
MI 41	44.7367	-86.7217	256
MI 47	45.1783	-86.375	188
ON 12	43.5033	-79.3533	106
ON 25	43.5167	-79.08	139
ON 33	43.5967	-78.8017	138
ON 41	43.7167	-78.0267	131
ON 49	43.7717	-77.4383	50
ON 55	43.4433	-77.4383	193
ON 60	43.58	-77.2	152
ON 63	43.7317	-77.0167	86
SU 01	46.9931	-85.1611	104
SU 02	47.3606	-85.6206	166
SU 03	46.8944	-85.8514	152
SU 04	47.2592	-86.3483	145
SU 05	46.7747	-86.5556	230
SU 06	48.5586	-86.3769	156
SU 07	48.0742	-86.5914	200
SU 08	47.6058	-86.8178	287
SU 09	48.4367	-87.0861	226
SU 10	47.5142	-87.5461	153
SU 11	48.3436	-87.8253	213
SU 12	47.8561	-88.0419	240
SU 13	48.25	-88.5444	122	Planned station coordinates for SU13 from 1998-2008: 48.22972, -88.54444
SU 14	47.7408	-88.7375	235
SU 15	48.0828	-89.2533	209
SU 16	47.6214	-89.4631	179
SU 17	47.1644	-89.6619	205
SU 18	47.5144	-90.1519	162
SU 19	47.3703	-90.8539	196

## Sheet: Data_ZooPhyto
id	year	season	lake	station	Bosminid	Calanoid	Cyclopoid	Daphnid	Limno	nauplii	Other clad.	predClad	Rotifers	totBiomassNoVelig	predRatio	BAC	BAP	CHL	CHR	CRY	CYA	PYR	UNI	totAlBiov	algalDiversityH	algalRichness
2001.Spring.ER15	2001	Spr	ER	ER15	2.02491	60.8936	665.205	0	0	3.68645	0	0	12.9333	744.743	0	2.13736e+06	15094.3	330226	10602.1	964.871	721755	0	0	3.216e+06	1.02259	16
2001.Spring.ER78	2001	Spr	ER	ER78	45.2812	1370.21	3875.68	3.85332	0	107.061	0	0	1597.13	6999.22	0	625394	26404.3	42.8602	1077.36	10767.5	0	0	36.5715	663723	0.464324	20
2001.Spring.ER91	2001	Spr	ER	ER91	42.2743	31683.1	13399.6	41.3627	3262.55	1638.85	0	0	285.581	50353.3	0.0692821	244536	915800	21006.4	51423.8	15603.3	3142.14	0	0	1.25151e+06	2.41933	44
2001.Spring.HU15	2001	Spr	HU	HU15	66.4133	14652.3	9033.64	28.7738	365.524	3391.2	0	0	211.628	27749.4	0.0133481	6857.91	332084	217.973	3190.79	6526.82	1837.2	34030.4	0	384746	1.37482	40
2001.Spring.HU45	2001	Spr	HU	HU45	16.0838	15484.5	2043.7	0	227.56	2516.74	0	0	142.132	20430.7	0.0112636	38036.6	60614.3	0	5972.09	17495.1	1476.88	0	0	123595	2.53433	44
2001.Spring.HU54	2001	Spr	HU	HU54	21.4316	12974.7	2459.49	99.0541	270.918	2394.99	0	0	159.427	18380	0.0149603	11451.1	85247	0	4123.95	18461.7	37523.6	0	0	156807	2.3179	39
2001.Spring.MI18	2001	Spr	MI	MI18	0.522655	14230	1770.38	0	312.615	1579.79	2.33929	0	20.4076	17916.1	0.0177587	39069.8	32347.4	3403.04	2600.61	12204.6	2433.29	5999.4	0	98058.1	2.48344	36
2001.Spring.MI27	2001	Spr	MI	MI27	0	11775.5	2499.38	0	145.485	1669.1	0	0	85.4788	16174.9	0.00907614	185652	36684.1	0	7406.54	13032.3	3162.13	7025.47	0	252963	2.10065	29
2001.Spring.MI41	2001	Spr	MI	MI41	0	12260.1	1239.22	0	4.9051	981.646	0	0	55.4391	14541.3	0.000337437	53176.3	16176	0	1451.7	5380.37	3018.89	0	0	79203.2	2.064	34
2001.Spring.ON33	2001	Spr	ON	ON33	8.38956	299.005	1652.65	0	449.066	433.692	0	0	260.792	3103.59	0.16917	62390.7	26757	0	4487.94	32581.5	3855.3	0	0	130072	2.0754	19
2001.Spring.ON55	2001	Spr	ON	ON55	18.9992	253.837	5295.39	0	2165.83	187.261	0	0	37.0142	7958.33	0.373903	81090	13996.4	3288.13	14917.6	117863	2577.26	0	0	233732	2.13312	29
2001.Spring.SU01	2001	Spr	SU	SU01	0	7698.76	1516.45	0.190073	924.612	1367.69	0	0	56.2472	11563.9	0.086905	4201.23	3353.01	44.4842	3554.91	6687.73	2161.93	3487.56	0	23490.9	2.48852	35
2001.Spring.SU08	2001	Spr	SU	SU08	0	1833.01	604.607	0.572414	712.361	513.396	0	0	3.90455	3667.85	0.24103	2221.51	201.213	0	2249.09	36125.6	2393.93	4116.13	0	47307.4	1.66086	33
2001.Spring.SU17	2001	Spr	SU	SU17	0	5173.5	1392.21	0.738032	985.793	430.054	0.828316	0	4.66951	7987.79	0.140787	331.246	6399.92	463.563	3435.07	9315.02	616.895	2091.83	0	22653.5	2.48911	37
2001.Summer.ER15	2001	Sum	ER	ER15	313.047	32082.1	3617.57	8450.5	0	8067.41	0	11464.4	27793.9	91788.9	0.142726	4042.88	98779.6	69567.9	12583.5	23054.2	11263.4	80727.4	0	300019	1.93109	34
2001.Summer.ER78	2001	Sum	ER	ER78	40.7188	46719.4	37093	5977.44	0	4352.8	3.60497	14840.2	10842	119869	0.141296	20146.3	7326.15	2897.27	17466.8	9480.76	21823.1	111952	0	191092	1.939	32
2001.Summer.ER91	2001	Sum	ER	ER91	282.342	177.792	88.1056	85.8061	0	1069.05	26.6514	337.965	14206.6	16274.3	0.0212072	170570	73452.7	100354	142722	371252	71086.5	0	0	929437	2.87241	52
2001.Summer.HU15	2001	Sum	HU	HU15	19.8575	4564.57	344.345	23.2692	0	1864.08	34.5153	739.434	1568.63	9158.7	0.0878263	12352.7	1261.17	313.331	6247.59	5763.53	5842.97	15728.3	0	47509.7	2.29616	25
2001.Summer.HU45	2001	Sum	HU	HU45	9108.49	42150.2	22542.7	84624.4	3468.68	1020.97	4904.46	1429.91	1141.85	170392	0.0296	159927	49939.2	3269.34	15063.2	4115.18	23358.6	0	0	255673	2.02584	37
2001.Summer.HU54	2001	Sum	HU	HU54	36.7718	10872.2	3106.74	174.676	76.6142	1439.74	4490.02	4318.04	2641.57	27156.4	0.193072	374457	22677.5	1028.41	2273.16	22319	10433.9	33837.1	40.3274	467066	1.67892	29
2001.Summer.MI18	2001	Sum	MI	MI18	16.5891	5077.27	95.0355	110.622	0	1056.46	0	1354.94	750.606	8461.52	0.190659	906.856	2641.37	4615.04	773.399	1176.9	50803.8	60267.5	0	121185	1.24058	23
2001.Summer.MI27	2001	Sum	MI	MI27	4425.06	69827.1	15308.1	184389	0	1274	0	1972.25	1056.79	278253	0.00713859	6523.98	22382.5	8959.1	6777.73	12780.9	17944.3	19586.1	0	94954.7	2.46109	28
2001.Summer.MI41	2001	Sum	MI	MI41	1559.89	29209.3	6829.55	44509.8	0	2389.21	0	8987.84	2237.11	95722.6	0.103624	5472.67	5931.43	68118.2	1858.56	1035.37	7295.36	46817.1	0	136529	1.84673	27
2001.Summer.ON33	2001	Sum	ON	ON33	36838.7	295.489	99747.9	9528.22	2236.78	7412.25	230.062	10401.9	9287.68	175979	0.0773762	15327.9	8900.06	27428.1	9856.66	113110	4100.75	50544	0	229268	2.24507	27
2001.Summer.ON55	2001	Sum	ON	ON55	37332	54.7129	40512.4	30052.8	0	1525.18	1158.02	26147	6879.11	143661	0.222501	6827.22	519520	27810.9	25108.1	221798	3486.36	700901	0	1.50545e+06	1.9104	28
2001.Summer.SU01	2001	Sum	SU	SU01	76.4834	26327.2	12315.7	2519.05	14301	4652.54	556.064	62.1715	1227.77	62038.1	0.301274	20700.4	10060.4	10871.8	11850.6	11662	1964.18	17283.1	51.4379	84443.9	2.72692	44
2001.Summer.SU08	2001	Sum	SU	SU08	0	26905.7	350.59	0	17681.8	10928.2	0	0	57.3932	55923.7	0.462368	17277.6	7025.53	850.694	25333.3	6142.86	6493.63	68200.7	0	131324	2.2018	30
2001.Summer.SU17	2001	Sum	SU	SU17	0	26760.3	2385.66	285.509	9362.99	11324.4	2318.11	417.329	2257.18	55111.5	0.215752	49345	12110.6	186390	19983.6	12145.6	8896.84	53361.2	0	342233	1.96094	39
2002.Spring.ER15	2002	Spr	ER	ER15	17.975	560.104	7320.87	0	0	57.6366	1.77581	0	0.986045	7959.34	0	150303	0	0	19736.1	5468.41	12821.4	0	0	188329	1.41321	15
2002.Spring.ER78	2002	Spr	ER	ER78	195.678	484.637	6905.54	0	0	134.267	0	0	40.4088	7760.53	0	301940	635.916	0	8178.7	0	9909.06	0	0	320664	1.10041	14
2002.Spring.ER91	2002	Spr	ER	ER91	39.5158	6868.87	2118.21	19.1722	1031.88	500.518	0	0	13.0168	10591.2	0.107945	122054	12289.2	0	11271.7	1869.8	9715.35	0	0	157200	1.6341	33
2002.Spring.HU15	2002	Spr	HU	HU15	282.628	15422.7	3402.72	128.095	923.163	488.191	0	0	529.871	21177.4	0.0455789	29379.8	129279	119.868	3497.96	1183.89	1811.33	0	0	165272	2.09525	40
2002.Spring.HU45	2002	Spr	HU	HU45	69.306	10476.9	2653.33	44.2097	1052.54	295.624	0	0	83.319	14675.2	0.0772639	16486.3	59276	0	1818.36	18396.2	1731.42	1078.81	0	98787	2.16337	42
2002.Spring.HU54	2002	Spr	HU	HU54	212.732	10968.9	3963.61	21.0248	788.596	259.851	0	0	323.644	16538.3	0.0500704	113079	288098	6005.54	5536.88	23915.9	9801.29	1469.73	0	447907	2.46579	60
2002.Spring.MI18	2002	Spr	MI	MI18	4.30535	18585.5	2859.23	0	1665.78	1681.14	0	0	53.0702	24849	0.0718529	64536.8	18407.7	13630.5	3942.97	11639.6	2389.13	2246.5	0	116793	2.44581	33
2002.Spring.MI27	2002	Spr	MI	MI27	3.48981	13305.4	3933.5	0	173.387	1477.01	0	0	88.3627	18981.2	0.00921888	82426.4	53222.9	480.309	5007.93	23348.3	1387.91	0	0	165874	2.35479	31
2002.Spring.MI41	2002	Spr	MI	MI41	1.21589	8674.82	2162.18	0	0	806.934	0	0	14.1256	11659.3	0	48007.2	7625.11	0	3419.15	12561.7	1807.73	0	0	73420.9	2.09724	26
2002.Spring.ON33	2002	Spr	ON	ON33	37.5119	62.6752	1668	0	1212.32	168.249	0	0	108.228	3256.99	0.592919	64701.4	26893	300.268	7160.41	15312.1	3176.17	0	0	117543	2.42803	35
2002.Spring.ON55	2002	Spr	ON	ON55	66.6257	61.0147	3354.04	0	512.741	42.9591	0	0	18.9538	4056.34	0.144695	38430.9	22857.5	312.62	8423.29	11316.4	8223.38	0	0	89564	2.11811	29
2002.Spring.SU01	2002	Spr	SU	SU01	0.492517	5073	640.977	0	181.266	576.023	0	0	48.9513	6520.71	0.0285934	8981.81	30197.5	357.827	5311.39	18402.1	3620	1154.28	0	68024.9	2.93023	53
2002.Spring.SU08	2002	Spr	SU	SU08	0.355982	2915.93	288.845	0.215879	313.496	284.482	0	0	4.86358	3808.19	0.0897063	11167.7	1386.08	152.276	1655.49	14550.8	667.707	0	0	29580	2.33148	35
2002.Spring.SU17	2002	Spr	SU	SU17	0	3768.13	902.479	0.237683	739.455	685.71	0	0	6.06034	6102.07	0.137891	12501.2	1356.66	8251.73	3213.96	18982	1648.22	0	0	45953.7	2.58998	37
2002.Summer.ER15	2002	Sum	ER	ER15	3384.75	12937.9	5678.71	2561.48	0	2526.63	1149.3	2728.77	5154.73	36122.3	0.0817156	21182.7	10172.9	0	11299	76517.7	6298.97	0	0	125471	1.95257	20
2002.Summer.ER78	2002	Sum	ER	ER78	3769.82	34633.3	8160.16	11473.9	0	5615.39	6117.53	6830.99	12141.9	88742.9	0.0833943	63381.2	6663.6	31168.9	6703.34	1416.93	5681.12	0	0	115015	1.78524	16
2002.Summer.ER91	2002	Sum	ER	ER91	9035.21	3460.84	47754.5	51581.5	0	4064.83	16380.4	5521.57	4700.23	142499	0.04031	102976	755323	124180	13725.5	270247	433426	322034	0	2.02191e+06	2.36326	39
2002.Summer.HU15	2002	Sum	HU	HU15	583.142	12237.4	282.659	46.7912	0	2511.3	3.65489	1081.68	956.1	17702.7	0.0650792	7931.04	991.798	189.966	23790.7	0	2392.58	15934.2	0	51230.3	2.37717	33
2002.Summer.HU45	2002	Sum	HU	HU45	45.5288	12720.7	581.808	36.7174	0	1187.82	2.64454	2767.95	1481.59	18824.8	0.172385	3071.25	849.477	19880	13400.9	2446.56	10427.1	8796.48	0	58871.8	2.19019	39
2002.Summer.HU54	2002	Sum	HU	HU54	1147.89	45503.8	8102.29	40963	400.41	2768.76	455.577	2953.6	1665.67	103961	0.0333377	3312.24	4989.26	1027.92	3861.54	398.001	12728.3	23739.7	0	50056.9	2.15043	29
2002.Summer.MI18	2002	Sum	MI	MI18	90.4337	92315.9	10098.2	212765	5995.06	896.423	0	10130.3	3027.88	335319	0.050519	16040.5	5876.01	8668.46	8106.88	620.595	8896.84	33218.7	0	81427.9	2.13142	27
2002.Summer.MI27	2002	Sum	MI	MI27	36.7585	24995.4	4270.78	32.8235	0	955.611	0	3451.07	5735.97	39478.4	0.0957901	9525.96	18092.8	20608.4	6094.47	338.078	4457.32	29082.9	0	88200	2.25315	27
2002.Summer.MI41	2002	Sum	MI	MI41	355.287	84028.2	13042.5	1516.26	3171.29	2364.02	0	4383.89	4357.94	113219	0.0715018	21492.2	32064	4235.19	13794.1	17628.3	2219.78	23413.9	0	114847	2.61879	37
2002.Summer.ON33	2002	Sum	ON	ON33	20661.5	836.804	68978.8	2823.96	3187.79	12779.5	358.704	2980.23	8360.64	120968	0.0537284	3132.95	251210	48310.8	20930.2	35016.3	5350.49	160121	0	524072	1.76244	33
2002.Summer.ON55	2002	Sum	ON	ON55	12619	113.288	49011.3	4846.16	0	4763.42	19.7898	4062.94	7766.34	83202.2	0.0513391	40020.2	113762	56438.3	47016.8	163128	33688.3	24299.3	4017.93	482371	2.42702	30
2002.Summer.SU01	2002	Sum	SU	SU01	0	41034.2	10464.6	1801.52	10732.6	1479.52	1.44925	66.1824	2997.07	68577	0.1869	6808.54	7588.84	4991.67	4759.21	7532.01	8072.87	4083.33	0	43836.5	2.86104	34
2002.Summer.SU08	2002	Sum	SU	SU08	3.79889	41089.3	1813.89	27.7752	17282.2	3581.49	0	12.8339	2997.12	66808.4	0.3493	3627.7	7406.52	1118.55	22015.5	14134.5	2523.14	1067.62	0	51893.6	2.69229	42
2002.Summer.SU17	2002	Sum	SU	SU17	0	20866.7	1116.43	183.004	15665.1	4983.13	2716.55	1872.68	4075.69	51479.3	0.516705	76188.9	18058.8	35.7303	41151.4	2713.16	11998.2	44165.6	0	194312	2.4355	40
2003.Spring.ER15	2003	Spr	ER	ER15	21.7887	147.093	8211.42	1.96531	0	4.02664	0	0	3.95925	8390.26	0	1.4091e+06	6827.01	2330.13	20415.5	40153.9	1412.2	0	0	1.48023e+06	1.25702	20
2003.Spring.ER78	2003	Spr	ER	ER78	232.831	1987.87	37235.1	39.621	0	214.551	0	0	181.391	39891.3	0	991118	163393	1914.06	41364.9	1550.74	14603.6	10633.7	0	1.22458e+06	1.70795	27
2003.Spring.ER91	2003	Spr	ER	ER91	40.1848	10383.8	1699.08	94.6412	702.212	1109.6	1.92387	0	124.509	14155.9	0.0521946	3574.13	280876	0	35879	11700.6	13815.7	0	0	345845	2.66214	58
2003.Spring.HU15	2003	Spr	HU	HU15	17.6604	11211.1	2485.67	4.25684	419.889	2785.46	0	0	80.0917	17004.1	0.0253186	1942.87	6690.31	0	822.455	1653.84	2099.41	0	0	13208.9	2.3789	33
2003.Spring.HU45	2003	Spr	HU	HU45	1.39431	13577.9	689.3	0	1849.94	1741.32	0	0	7.01889	17866.9	0.115499	3741.65	947.082	260.97	2464.33	4416.12	3520.56	3480.6	0	18831.3	2.4832	45
2003.Spring.HU54	2003	Spr	HU	HU54	1.60653	8805.95	788.303	7.4368	2382.67	1673.37	0	0	5.002	13664.3	0.211198	13018.4	9785.95	66.7263	3931.67	6252.21	1921.72	3051.62	0	38028.3	2.62374	39
2003.Spring.MI18	2003	Spr	MI	MI18	0	9556.44	1123.01	0	486.52	2404.93	0	0	120.309	13691.2	0.0368445	111215	13233.3	1508.75	2377.98	11607.8	917.579	0	0	140860	1.89715	49
2003.Spring.MI27	2003	Spr	MI	MI27	0	7939.88	1304.74	0	171.252	1951.14	0	0	58.5278	11425.5	0.0152166	19789.5	2705.79	318.214	7398.45	15690.7	1487.76	8178.21	0	55568.7	2.54314	52
2003.Spring.MI41	2003	Spr	MI	MI41	2.51452	8409.93	1995.15	0	24.9608	1944.19	0	0	41.9685	12418.7	0.00201398	31349.6	3418.04	190.287	4337.92	13103.3	4839.36	27958.1	0	85196.6	2.50332	42
2003.Spring.ON33	2003	Spr	ON	ON33	14.7459	106.04	5937.12	0	2352.45	155.343	0	0	74.5431	8640.24	0.37413	61777.1	97635.1	839.074	5340.08	55391.7	901.226	4028.89	0	225913	2.36908	41
2003.Spring.ON55	2003	Spr	ON	ON55	12.314	114.139	9113.96	0	2860.45	148.821	0	0	66.3654	12316	0.302513	94599.5	17290.9	0	6274.04	52689	2081.29	41072	0	214007	2.6786	40
2003.Spring.SU01	2003	Spr	SU	SU01	0	5111.56	1440.94	0	923.271	98.6495	0	0	11.3496	7585.77	0.138577	15585.3	6003.41	793.981	6862.13	4344.15	4561.85	3828.12	0	41978.9	2.83992	55
2003.Spring.SU08	2003	Spr	SU	SU08	0	4281.77	1340.26	0	1783.39	265.718	0	0	6.52386	7677.66	0.302563	12745.4	1318.11	423.232	4882.94	12547.4	717.678	7971.08	0	40605.8	2.69386	50
2003.Summer.ER15	2003	Sum	ER	ER15	2267.29	14049.4	5919.8	18668.4	0	3917.46	0	19329.1	6320.54	70472.1	0.377942	1930.73	10304.8	0	21951.1	46760	6160.26	36630.2	0	123737	2.16766	30
2003.Summer.ER78	2003	Sum	ER	ER78	7.7924	42608.1	39981.9	77030.8	0	4028.48	3.22995	9943.36	7737.21	181341	0.0580134	3214.21	8513.48	24170.6	6908.71	82744.5	91762.8	0	748.744	218063	2.00113	23
2003.Summer.ER91	2003	Sum	ER	ER91	45442.3	23761.3	42486.2	156763	0	7035.74	9150.58	5496.32	8649.37	298785	0.0187403	1.12251e+06	3340.48	430767	20843.4	649101	6288.53	0	0	2.23285e+06	1.36274	23
2003.Summer.HU15	2003	Sum	HU	HU15	705.425	25003.2	8315.39	4935.43	361.013	1665.76	3032.04	368.084	2017.4	46403.7	0.0159628	18272	1717.28	4051.25	8118.31	1646.76	2002.68	86698.8	0	122507	1.52764	32
2003.Summer.HU45	2003	Sum	HU	HU45	24.5754	52623.2	3120.13	22.7522	5952.66	10480.9	1435.9	2875.96	6319.21	82855.3	0.119263	10707.8	4793.68	51.2594	6639.8	505.629	1524.41	7220.89	0	31443.4	2.71116	39
2003.Summer.HU54	2003	Sum	HU	HU54	0	24323.4	3118.54	0	266.518	760.701	1167.69	1571.44	7804.45	39012.8	0.0494409	12450.5	11388.9	1840.78	23864.4	6912.48	3152.64	206160	0	265770	1.13698	47
2003.Summer.MI18	2003	Sum	MI	MI18	48.527	86041.9	27226.3	121161	24734.8	2889.73	0	1398.31	2255.77	265756	0.109059	35256.2	38353.6	51231.2	13083.8	734.336	24687	61331.5	0	224678	2.0132	20
2003.Summer.MI27	2003	Sum	MI	MI27	3093.58	190028	51628.3	50163.6	2168.22	2351.06	0	1111.42	5953.72	306498	0.0108161	130677	159909	6327.04	10436.6	34803.5	12760.4	52400.5	0	407313	2.23938	30
2003.Summer.MI41	2003	Sum	MI	MI41	259.135	73511.2	5390.06	1126.07	7930.99	2820.56	0	5048.72	15190.9	111278	0.132045	192145	216599	8126.86	42291.4	48726.8	7934.78	60894.1	0	576717	2.44021	42
2003.Summer.ON33	2003	Sum	ON	ON33	42956.6	0	112803	6081.2	0	15637.5	0	3046.57	6102.09	186627	0.0165953	3340.31	9974	24466.3	24891.1	100040	916.375	52384.6	0	216013	2.51909	34
2003.Summer.ON55	2003	Sum	ON	ON55	855.061	245.599	35154.2	110231	0	1306	673.419	13892.3	6083.17	168440	0.0898895	1587.92	33674.8	21399.6	10380.7	117211	8356.3	14094.3	0	206705	2.44239	30
2003.Summer.SU01	2003	Sum	SU	SU01	16.5329	26199.8	7318.14	332.861	9134.73	3180.53	198.849	119.656	576.698	47077.8	0.244673	22316.8	19627.8	0	41791.9	8640.83	2402.56	14355.5	0	109135	2.53448	33
2003.Summer.SU08	2003	Sum	SU	SU08	3.65489	5785.21	156.459	0	9323.53	9005.99	0	0	5.42238	24280.3	0.623366	89369.5	8275.2	602.754	3556.32	14957.9	11660.3	1162.04	76.2587	129660	2.11276	39
2003.Summer.SU17	2003	Sum	SU	SU17	0	30865.9	2096.99	555.958	24749.5	7579.63	6027.34	1064.85	1296.24	74236.4	0.53311	12758.8	1217.29	408.323	14132.7	10649.4	2832.97	43016.2	0	85015.6	2.3448	38
2004.Spring.ER15	2004	Spr	ER	ER15	8.699	110.703	1260.42	0	0	22.8617	0	0	59.7758	1462.46	0	1.9235e+06	6168.72	910.269	76039	14568	3427.41	0	0	2.02461e+06	1.45446	24
2004.Spring.ER78	2004	Spr	ER	ER78	451.971	4556.55	4019.2	35.8635	0	174.114	0	0	431.422	9669.12	0	69632	4133.04	0	38951.1	10516.3	17191.1	204167	0	344590	1.61793	31
2004.Spring.ER91	2004	Spr	ER	ER91	64.0747	1386.41	156.183	129.793	479.463	499.721	0	0	596.638	3312.29	0.169253	171034	220893	16030.3	46452.1	142618	1896.34	45795.7	0	644720	2.95537	65
2004.Spring.HU15	2004	Spr	HU	HU15	0	13275.8	784.147	5.60574	1687.55	4007.57	0	0	14.8098	19775.5	0.093297	621.851	1275.41	0	6519.09	1253.7	1457.04	3044.91	0	14172	2.51919	53
2004.Spring.HU45	2004	Spr	HU	HU45	0	7688.31	768.797	5.00383	1060.68	3056.12	0	0	4.9622	12583.9	0.0920478	11002.9	1043.93	427.048	1990.57	773.191	2019.58	0	0	17257.2	2.27483	37
2004.Spring.HU54	2004	Spr	HU	HU54	0	8384.6	345.084	0	993.878	3004	0	0	4.13389	12731.7	0.0846732	1141.34	725.504	9.51974	3829.13	2984.32	1246.5	0	0	9936.32	2.40168	36
2004.Spring.MI18	2004	Spr	MI	MI18	0	10224.6	727.783	1.6361	855.527	2524.95	0	10.9051	41.6829	14387	0.0640823	68321.9	20272	4868.81	9176.55	13873.6	560.501	7046.3	0	124120	2.52733	37
2004.Spring.MI27	2004	Spr	MI	MI27	0	6998.31	1807.17	0.659359	808.103	2754.86	0	0	25.7965	12394.9	0.0697434	18656.4	17897.3	13002.7	8161.41	19448.2	1565.84	0	0	78731.9	2.64425	41
2004.Spring.MI41	2004	Spr	MI	MI41	0	8061.81	2446.49	0	418.192	1826.43	0	0	28.5162	12781.4	0.0338254	21386.2	11287.2	4913.72	7368.35	12231.3	5393.38	3494.55	0	66074.8	2.89834	48
2004.Spring.ON33	2004	Spr	ON	ON33	4.20643	335.588	3452.48	0	376.591	321.537	0	0	40.0789	4530.48	0.0906597	159586	16567.3	4026.75	13941	17916.3	557.536	25593.3	0	238188	2.31392	39
2004.Spring.ON55	2004	Spr	ON	ON55	10.4171	1063.13	1133.67	0	132.655	187.508	0	0	33.072	2560.45	0.0546402	79586.8	29152.8	287.461	1212.84	27487.1	94.7349	0	0	137822	1.96518	31
2004.Spring.SU01	2004	Spr	SU	SU01	0	7771.99	1540.02	0	1079.03	62.213	0	0	10.0382	10463.3	0.114983	4815.91	6253.14	376.88	6991.31	9547.2	2963.26	1059.15	0	32006.8	2.84151	51
2004.Spring.SU08	2004	Spr	SU	SU08	0	3996.36	346.375	0	2590.29	184.259	0	0	2.59698	7119.88	0.571859	718.694	1249.44	0	4055.02	10109.2	2941.98	0	0	19074.4	1.99613	34
2004.Spring.SU17	2004	Spr	SU	SU17	0.149261	1131.08	519.994	6.87152	337.803	165.73	0.0260696	0	7.00807	2168.66	0.184506	14432.3	7395.72	284.678	4993.54	9099.71	2866.59	13622	0	52694.5	2.64286	43
2004.Summer.ER15	2004	Sum	ER	ER15	2188.13	44724.5	6432.77	16136.8	0	1925.12	2061.44	7222.47	34087.5	114779	0.0671506	281.772	19005.8	4524.68	9837.49	42715.2	3127.52	9287.78	0	88780.2	2.55184	36
2004.Summer.ER78	2004	Sum	ER	ER78	6094.69	28220.9	4322.83	6019.89	0	1277.05	1775.55	797.296	2121.95	50630.2	0.0159994	3997.1	5790.26	12298.1	54767.3	35175.1	11509.4	0	0	123537	2.1603	26
2004.Summer.ER91	2004	Sum	ER	ER91	8056.31	18789.7	13251.4	15080.6	0	1755.72	5475.06	3620.04	16450.9	82479.8	0.0459049	218733	256067	239003	80519.4	39420.8	14263.2	0	0	848006	2.22502	37
2004.Summer.HU15	2004	Sum	HU	HU15	11.7192	3159.07	1154.8	6.43067	29.4051	1144.16	8223.02	1713.46	976.395	16418.5	0.118759	56806.3	773.258	1004.89	8000.83	1261.73	8639.86	34550.7	0	111038	2.27037	34
2004.Summer.HU45	2004	Sum	HU	HU45	4.04027	34656.9	9366.95	63.2752	3647.05	2516.93	27019.6	1462.99	1976.89	80714.6	0.067589	16048	5980.68	14453.3	4575.62	8970.25	8433.47	34598.8	0	93060.1	2.64693	38
2004.Summer.HU54	2004	Sum	HU	HU54	3.2436	60136.5	4780.93	0	11654.6	3170.4	49577.4	1980.61	2714.21	134018	0.113265	27425.8	12764.6	18237.5	14314.7	16287.2	22775.9	57737	0	169543	2.5896	42
2004.Summer.MI18	2004	Sum	MI	MI18	2.03424	4720.74	58.4578	110.023	38.9564	813.083	0	2284.11	3887.73	11915.1	0.242186	136361	17439.5	12304.6	11507.1	13839.3	5614.12	82588.1	0	279654	2.12191	38
2004.Summer.MI27	2004	Sum	MI	MI27	112.038	43095	5291.7	38781.5	4311.51	7162.37	0	132.626	1348.79	100236	0.0463939	7177.8	39514	342.838	5362.5	22585.5	3070.12	76310.5	0	154363	2.32019	34
2004.Summer.MI41	2004	Sum	MI	MI41	141.772	20963.8	4616.44	23490.1	24595.5	3351.05	0	3093.33	1776.54	82028.6	0.509551	45575.7	36700.1	792.723	3350.62	40155.2	4882.49	2433.32	180.994	134071	2.31218	29
2004.Summer.ON33	2004	Sum	ON	ON33	4187.84	389.541	36221.5	291576	339.362	6112.47	651.203	6655.74	3669.88	349804	0.0204053	28827.4	182837	167634	19485.1	128356	1498.6	141235	0	669873	2.55953	35
2004.Summer.ON55	2004	Sum	ON	ON55	503.075	1867.4	7488.08	47594.4	0	4080.7	4087.46	3458.95	1564.83	70644.9	0.0514832	8344.11	117406	44719.8	21332	248176	38919.3	42196.6	0	521094	2.22328	39
2004.Summer.SU01	2004	Sum	SU	SU01	0	18186.7	2267.38	0	15297.5	4209.01	0	0	721.358	40681.9	0.602632	5228.72	31701.2	756.889	49628.9	8443.66	9668.74	0	0	105428	2.59708	37
2004.Summer.SU08	2004	Sum	SU	SU08	0	5135.93	67.8175	0	11401.9	3890.43	0	0	5.86143	20501.9	1.25295	17799.5	6863.99	1150.06	39091.8	4426.97	15153	10082.2	0	94567.4	2.70672	35
2004.Summer.SU17	2004	Sum	SU	SU17	0	30377	3513.6	7808.63	1358.27	4333.77	3236.44	71.0385	3566.46	54265.2	0.0270519	4921.32	6529.97	1229.34	22248.4	14033.2	18499.8	67997.3	0	135459	1.96007	29
2005.Spring.ER15	2005	Spr	ER	ER15	0.519358	59.6617	583.669	0	0	2.80404	0.144904	0	87.6293	734.428	0	204248	9417.69	0	40988.3	10701.9	16240.3	12356.7	0	293953	1.6422	26
2005.Spring.ER78	2005	Spr	ER	ER78	225.571	676.9	15896.1	2.95406	0	78.1965	0	0	254.024	17133.8	0	3.44112e+06	36781.5	0	31421.8	7700.26	871.149	14577.8	0	3.53247e+06	0.89989	25
2005.Spring.ER91	2005	Spr	ER	ER91	0	2277.48	377.498	4.66872	3467.86	310.837	0	0	47.7452	6486.1	1.14897	503389	89386.8	812.014	54352.8	57703.3	7414.04	0	0	713058	2.46019	44
2005.Spring.HU15	2005	Spr	HU	HU15	0	11463.8	144.685	7.35895	784.431	5745.78	0	0	47.0647	18193.2	0.0450596	19471.5	1414.47	48.9326	4236.48	6697.28	4079.2	2242	0	38189.8	2.31326	47
2005.Spring.HU45	2005	Spr	HU	HU45	0	4552	115.771	0	543.599	3435.81	0	0	11.4273	8658.6	0.0669869	38178	1559.08	26.6373	505.297	681.539	2774.71	0	0	43725.3	0.995632	28
2005.Spring.HU54	2005	Spr	HU	HU54	0	4172.74	131.548	8.66285	910.04	3800.01	0	0	9.40974	9032.4	0.112041	7760.56	1065.01	0	3813.7	11723.6	3526.84	0	0	27889.7	2.37071	43
2005.Spring.MI18	2005	Spr	MI	MI18	0	12045.6	455.816	0	1393.53	2970.44	0	0	115.655	16981.1	0.0894005	38418.2	3574.69	2824.57	4727.98	2038.87	2392.03	0	0	53976.3	2.44497	39
2005.Spring.MI27	2005	Spr	MI	MI27	0	7229.09	408.303	0	1516.81	2516.5	0	0	35.3617	11706.1	0.148864	64422.9	2497.01	0	3706.63	23253.4	4519.31	0	0	98399.2	2.37355	33
2005.Spring.MI41	2005	Spr	MI	MI41	0	7889.08	314.17	0	1579.86	1820.61	0	0	20.7805	11624.5	0.157283	21625	1240.33	253.56	3677.45	2173.86	2019.58	0	0	30989.8	2.31554	33
2005.Spring.ON33	2005	Spr	ON	ON33	0	522.313	2195.59	0	164.507	191.812	0	0	33.5291	3107.76	0.0558931	70369.5	15619	97.4754	6597.29	21760.8	6389.07	0	0	120833	2.25773	34
2005.Spring.ON55	2005	Spr	ON	ON55	0.122842	266.161	884.066	0	1867.78	166.729	0	0	5.88584	3190.74	1.41181	90924.1	2065.45	728.164	16246.5	17208.1	4863.25	0	0	132036	1.86578	28
2005.Spring.SU01	2005	Spr	SU	SU01	0	6149.45	3191.39	0	1418.88	124.784	0	0	16.5233	10901	0.149637	6330.8	1725.81	207.533	8672.76	7835.27	3299.25	0	0	28071.4	2.66062	41
2005.Spring.SU08	2005	Spr	SU	SU08	0	3887.67	601.539	0.145257	2401.9	379.128	0	0	2.2868	7272.67	0.493126	4446.43	1096.48	790.831	891.89	3295.99	1333.99	455.248	93.651	12404.5	2.74859	34
2005.Spring.SU17	2005	Spr	SU	SU17	0	5443.11	1315.95	0.111102	2224.97	416.174	0	0	4.89004	9405.21	0.309874	4027.12	6878.09	396.991	6521.83	8960.16	4267.65	12051.5	0	43103.3	2.60389	42
2005.Summer.ER15	2005	Sum	ER	ER15	14763.4	52246	7955.74	9847.22	0	2908.28	314.617	4636.64	4296.75	96968.6	0.0502171	79747.4	1724.42	20024.2	5138.19	370.283	5537.57	4436.78	0	116979	2.0983	30
2005.Summer.ER78	2005	Sum	ER	ER78	4671.23	24024.4	954.695	2442.77	0	2444.37	51.7471	1169.88	5109.19	40868.3	0.0294693	23940.4	3364.35	20653.6	19452.7	5067.29	81263.8	22438.6	0	176181	2.34628	28
2005.Summer.HU15	2005	Sum	HU	HU15	11.3736	13833.4	282.947	79.6762	0	1094.24	2635.54	505.003	984.053	19426.2	0.0266898	32940.2	803.664	7456.8	13216.6	0	11227	48119.1	0	113763	2.56316	38
2005.Summer.HU45	2005	Sum	HU	HU45	15.6932	36548.7	818.123	162.695	3069.52	2153.59	570.706	1380.21	4183.8	48903.1	0.100099	20842.6	11937	1408.68	4283.24	2434.2	8292.97	14692.9	0	63891.7	3.15476	61
2005.Summer.HU54	2005	Sum	HU	HU54	0	26157.6	1146.9	0	15076.4	1924.33	8173.91	1111.98	5237.95	58829.1	0.379646	11237	1006.27	6945.53	11689.4	1621.66	5975.36	16946.4	0	55421.6	2.7174	41
2005.Summer.MI18	2005	Sum	MI	MI18	27.7636	18144.2	117.436	149349	37986.1	1021	0	4676.35	1103.94	212426	0.251306	25847.8	639.833	1004.75	8094.55	19627.9	119611	850.694	0	175677	1.51398	38
2005.Summer.MI27	2005	Sum	MI	MI27	0	20439	463.32	5639.44	53.4796	2437.69	0	2162.66	1651.29	32846.9	0.0723501	32914.7	566.648	113.435	18480.8	3372.46	9891.07	247503	0	312842	1.09886	39
2005.Summer.MI41	2005	Sum	MI	MI41	0	12308.9	68.1713	350.773	846.465	2984.24	0	4984.69	2608.38	24151.6	0.318286	20619.2	4188.19	335.397	51723.7	10421.8	13009.9	3774.95	0	104073	2.05487	30
2005.Summer.ON33	2005	Sum	ON	ON33	21106	5291.65	16459.1	27254.7	10903.3	5316.54	7701.64	1474.25	8177.27	103684	0.13556	8210.87	68338.5	36468.7	22348.2	7094.58	20253.7	61426.6	0	224141	2.35235	32
2005.Summer.ON55	2005	Sum	ON	ON55	7881.98	2377.2	2266.47	80147.8	0	1629.99	2892.99	548.5	9269.61	107015	0.00515188	2234.09	42271.9	13410	21562.9	45136.3	17332.9	22808	0	164756	2.43256	27
2005.Summer.SU01	2005	Sum	SU	SU01	0	911.236	67.9822	174.964	0	159.118	6323.12	760.287	2657.23	11053.9	0.0738598	87997.5	1396.91	3755.77	15031.3	9855.48	11568.6	708.912	0	130314	1.79136	41
2005.Summer.SU08	2005	Sum	SU	SU08	0	10953.2	141.655	143.204	8582.54	510.507	2757.26	2552.44	3838.23	29479	0.607008	4088.84	2367.52	775.371	3244.47	9630.41	19331.1	0	0	39437.8	1.96064	30
2005.Summer.SU17	2005	Sum	SU	SU17	16.1606	15801.6	1407.26	13277.7	725.117	1044.41	11519.6	1053.65	3116.57	47962.1	0.0385154	37640.9	4304.79	551.64	8256.11	9422.52	78112.2	2647.87	0	140936	1.71558	31
2006.Spring.ER15	2006	Spr	ER	ER15	118.358	3462.31	14272.8	18.1243	0	2.10693	0	0	0.0892815	17873.8	0	278684	6434.54	0	15453.7	4367.53	16588.5	0	0	321529	1.06855	19
2006.Spring.ER78	2006	Spr	ER	ER78	758.713	2388.26	7423.86	177.117	61.3321	661.554	0	0	95.969	11566.8	0.00533069	7.63306e+06	7879.57	0	23200.9	97967.8	22312.7	162685	0	7.9471e+06	0.777916	23
2006.Spring.ER91	2006	Spr	ER	ER91	60.4844	2733.69	339.415	40.2743	1480.02	450.31	0.200934	0	45.5838	5149.98	0.403279	1.03343e+06	59065	0	14537.5	6522.84	15626.9	0	0	1.12918e+06	1.54817	64
2006.Spring.HU15	2006	Spr	HU	HU15	1.0926	7110.19	165.736	196.952	960.993	2818.56	0	0	13.9461	11267.5	0.0932417	26934.8	5231.72	227.476	7004.42	4674.2	1584.9	0	0	45657.5	2.19032	66
2006.Spring.HU45	2006	Spr	HU	HU45	0.807917	8691.74	118.537	0.627583	322.336	2918.33	0	0	11.0787	12063.5	0.0274536	4219.74	1518.41	69.5988	6547.56	13641.1	2179.79	0	0	28176.2	2.32793	48
2006.Spring.HU54	2006	Spr	HU	HU54	0	5997.6	212.331	1.628	835.748	3520.25	0	0	17.3919	10585	0.0857248	25119.7	1610.7	126.443	1339.87	2123.86	3463.5	0	0	33784.1	1.44935	42
2006.Spring.MI18	2006	Spr	MI	MI18	0	22463.4	2089.88	0	2200.25	3756.41	0	0	115.844	30625.8	0.077404	36265	7347.02	0	7004.05	14213.8	4154.83	0	0	68984.7	2.63918	36
2006.Spring.MI27	2006	Spr	MI	MI27	0	8418.89	926.537	0	3047.56	2139.03	0	0	124.488	14656.5	0.262518	2113.1	2520.26	510.706	3236.32	8237.34	2158.79	0	0	18776.5	2.81417	51
2006.Spring.MI41	2006	Spr	MI	MI41	0	7066.3	653.913	0	1583.08	1148	0	0	54.974	10506.3	0.177412	23785.6	7073.56	208.812	252.496	5367.25	637.592	940.221	0	38265.5	2.55212	39
2006.Spring.ON33	2006	Spr	ON	ON33	1.06764	434.05	2404.06	0	1283.43	223.552	0	0	36.0279	4382.19	0.414175	25625.9	9176.3	832.592	3124.5	29226.8	2515.16	4915.12	0	75416.4	2.51071	43
2006.Spring.ON55	2006	Spr	ON	ON55	0.26655	323.346	1776.52	0	496.406	156.462	0	0	5.14897	2758.15	0.219479	108135	3513.86	335411	11388.2	42325	2427.21	0	0	503200	1.39726	38
2006.Spring.SU01	2006	Spr	SU	SU01	0.470032	5499.31	1031.35	0	1205.26	245.926	0	0	12.427	7994.75	0.177519	22058.9	17372.1	2510.77	7710.61	12346.4	1594.66	0	0	63593.4	2.94523	62
2006.Spring.SU08	2006	Spr	SU	SU08	0	4791.7	517.054	0	1483.75	231.293	0	0	1.8587	7025.66	0.267733	23408.2	1576.45	1129.73	4328.82	1647.09	2215.33	49944.9	0	84250.5	1.62917	42
2006.Summer.HU15	2006	Sum	HU	HU15	3.3235	20567.2	470.225	523.773	0	2181.2	29.6675	440.284	1617.11	25832.8	0.0173391	40497.9	2036.44	84.7545	696.757	9.1526	5083.29	29664.4	128.32	78201	2.08718	28
2006.Summer.HU45	2006	Sum	HU	HU45	0	15556	959.294	10.0595	0	1040.47	217.166	463.372	1830.9	20077.3	0.0236246	18036.3	1753.16	933.625	9397.53	933.543	6365.44	30341.4	0	67760.9	2.68195	46
2006.Summer.MI18	2006	Sum	MI	MI18	3.84871	25248.8	1795.55	11734.3	2966.72	2446.86	0	5637.86	2347.4	52181.3	0.197458	21677.7	5956.22	17356.1	25003	1524.06	17984.2	12421.5	0	101923	2.89558	41
2006.Summer.MI27	2006	Sum	MI	MI27	0	7466.78	195.925	261.927	2577.86	1198.73	0	4694.29	1567.35	17962.9	0.68023	12587	2539.39	277.471	15519.4	12270.9	1558.28	0	0	44752.5	2.62813	37
2006.Summer.MI41	2006	Sum	MI	MI41	1.10571	9640.42	312.279	288.757	4619.79	770.202	0	3778.91	4589.57	24001	0.538298	26257.2	17778.5	33.7807	18986.3	1220.51	6504.6	82158.9	0	152940	2.22422	42
2006.Summer.SU01	2006	Sum	SU	SU01	0	36252.9	14632.5	1676.47	0	855.111	15971.4	694.169	969.912	71052.5	0.0098662	30053.8	1648.28	208.647	4918.98	807.95	19488.3	1694.64	0	58820.6	1.97726	31
2006.Summer.SU08	2006	Sum	SU	SU08	0	29058.9	862.095	126.53	17703.5	1320.35	0	32.0334	1586.63	50690.1	0.538183	232428	6850.96	3991.46	14112.5	11502	19229.2	5104.17	0	293218	1.43281	32
2006.Summer.SU17	2006	Sum	SU	SU17	0.940854	14316.7	197.659	2221.12	9981.45	726.669	2392.56	2748.96	2012.18	34598.2	0.582152	31200.9	723.13	8262.57	11138.7	19584.8	31721.7	3113.9	0	105746	2.54873	44
2008.Summer.ER09	2008	Sum	ER	ER09	87.3195	21889	9817.38	4917.37	0	2386.29	0	11451	13540.1	64088.5	0.217544	25687.2	388906	4013.73	37690.7	18561.1	191369	35574.3	0	701802	1.71962	36
2008.Summer.ER10	2008	Sum	ER	ER10	68.4268	4533.57	273.279	554.168	0	0	0	3569.65	0	8999.09	0.657463	30976.6	869561	105266	26178.2	123403	237201	38340.2	0	1.43093e+06	1.55588	33
2008.Summer.ER15	2008	Sum	ER	ER15	591.273	30189.5	8336.91	18041.1	0	2565.86	0	7045.2	10062.1	76831.9	0.100953	18264.1	107907	33878.2	45887.2	105932	291637	54955.3	0	658460	2.23844	33
2008.Summer.ER30	2008	Sum	ER	ER30	6.81412	21555	6921.52	3809.63	0	4890.06	0	8599.54	9879.83	55662.4	0.182725	172632	32327.2	17062.2	21685.2	18456.4	69491.6	14218	0	345873	1.94663	26
2008.Summer.ER31	2008	Sum	ER	ER31	0	27137	4585.48	1833.68	0	5656.8	0	4495.74	12799.7	56508.4	0.0864356	137267	123341	35510.5	28110.2	18270.5	30103	105545	0	478147	1.97634	26
2008.Summer.ER32	2008	Sum	ER	ER32	17.8253	14156.6	3394.51	36081.7	0	4568.13	0	10451.9	7090.09	75760.7	0.160039	112713	5650.66	2808.65	26720.8	9358.94	50134.3	160912	0	368298	1.92232	26
2008.Summer.ER36	2008	Sum	ER	ER36	0	27066.7	25680.7	5669.05	288.51	3062.6	437.18	19239.8	18112.3	99556.8	0.244017	151990	50413.2	33603.2	1995.63	53519.2	125949	80305.3	0	497775	2.12954	24
2008.Summer.ER37	2008	Sum	ER	ER37	12357	87031.1	33197.6	10206.4	0	5171.67	0	24807.5	14281.7	187053	0.152901	140574	13515	24434.5	19521.5	8436.37	55580.1	96427.6	0	358489	1.95139	29
2008.Summer.ER38	2008	Sum	ER	ER38	170.352	5536.94	4281.99	3204.7	0	3113.92	32.3067	2035.4	10187.3	28562.9	0.0767276	226226	122587	52465.2	48445.4	33688.1	89546.1	231439	0	804397	2.09444	35
2008.Summer.ER42	2008	Sum	ER	ER42	8508	31176.2	23350.4	34642.5	441.733	3638.27	463.108	6252.9	3888.95	112362	0.0633557	84666	143306	12525.2	33144.7	80912.1	273995	52084.7	0	680634	2.24851	29
2008.Summer.ER43	2008	Sum	ER	ER43	7667.41	17825.6	13477.9	46940.9	1353.23	6701.21	51.096	20098.8	15022.4	129139	0.199208	126322	158658	59366.9	2002.35	100397	126952	318765	0	892463	2.11071	29
2008.Summer.ER58	2008	Sum	ER	ER58	8231.02	18258.2	32233.2	77058	0	8377.39	10233.7	582.035	6014.81	160988	0.0036285	137941	22226	577755	18575.9	554243	584.089	0	0	1.31133e+06	1.92787	41
2008.Summer.ER59	2008	Sum	ER	ER59	19985.9	21346.6	16592.2	204296	0	3556.33	35034.9	5623.95	2939.32	309375	0.018515	24889.2	37843.2	471.764	27053.9	393444	378374	0	0	862076	1.58384	38
2008.Summer.ER60	2008	Sum	ER	ER60	2790.14	4504.06	1497.28	122.664	0	1459.39	233.045	6247.67	857.884	17712.1	0.54496	59548.9	6268.63	49868.1	88011.9	44623.5	102064	0	0	350385	2.83952	62
2008.Summer.ER61	2008	Sum	ER	ER61	3349.54	7386.72	11673.2	103496	0	1404.75	10337.5	588.507	239.476	138475	0.00426805	16526.9	34616.4	7401.46	38430.5	18013.7	99564.2	3396.7	0	217950	2.53081	42
2008.Summer.ER63	2008	Sum	ER	ER63	263.417	45682.6	16432.1	28535.6	0	3718.03	0	14460	13137.4	122229	0.134176	27102.5	361530	3600.8	35192.5	77130.8	412846	0	0	917402	1.78036	27
2008.Summer.ER73	2008	Sum	ER	ER73	239.411	55511.2	33849.4	61792.6	0	4782.41	505.013	15168.4	20932	192780	0.0854018	251198	64357.2	45765.7	13352.8	78710.9	87074.2	128999	0	669458	2.14982	30
2008.Summer.ER78	2008	Sum	ER	ER78	205.753	54041.6	7415.8	16568.2	0	4869.2	0	1913.43	15912	100926	0.0193251	152160	5261.65	26233	33561.6	41232	198379	151757	0	608585	1.92644	27
2008.Summer.ER91	2008	Sum	ER	ER91	1975.25	18662.6	2690.59	18639.1	0	7805.53	131.54	235.577	27682.3	77822.4	0.0030363	14671.3	343857	42818.2	26959	548260	1602.5	164687	0	1.14286e+06	1.62583	23
2008.Summer.ER92	2008	Sum	ER	ER92	98.4679	8178.72	295.733	2227.03	0	3741.4	6.08134	479.442	14445.1	29471.9	0.0165368	14101.9	716547	57890.4	26007	163277	84225.6	75818.1	0	1.13787e+06	1.46799	27
2008.Summer.HU06	2008	Sum	HU	HU06	9.47312	16653	1177.55	0	0	1901.62	650.766	727.551	836.615	21956.6	0.0342715	33745.1	38938.9	1629.69	38237.5	1928.34	40877.5	149162	0	304519	2.28719	32
2008.Summer.HU09	2008	Sum	HU	HU09	46.6683	12078.8	836.504	17.3209	0	1489.68	1703.89	518.593	1417.52	18109	0.0294816	45837.8	16350.1	1151.24	21335.4	1298.43	12161	109817	0	207951	2.25264	35
2008.Summer.HU12	2008	Sum	HU	HU12	8.21254	7504.36	345.019	5.20739	0	1606.39	1513.6	538.975	1707.85	13229.6	0.0424703	39728.7	12160.6	2052.83	19610.2	2996.84	12873.9	12063.7	0	101487	2.72675	32
2008.Summer.HU15	2008	Sum	HU	HU15	0	24753	1972.16	292.105	304.325	1157.18	608.807	348.852	2842.75	32279.2	0.0206532	19762.1	16681.6	697.399	21161.6	2273.6	19219.6	37603.7	0	117400	2.40848	25
2008.Summer.HU27	2008	Sum	HU	HU27	45.6566	23028.8	1057.22	3578.4	1137.06	1709.09	175.675	2206.25	3048.55	35986.7	0.102419	55761.5	16467	6093.21	35783.6	2954.69	14816.9	31586.9	0	163464	2.46101	31
2008.Summer.HU32	2008	Sum	HU	HU32	0	27599	1887.94	2532.41	4714.41	902.978	176.939	1421.9	2379.65	41615.3	0.172956	67994.7	14489.7	1791.66	26226.1	1310.46	10420.7	0	0	122233	2.3384	28
2008.Summer.HU37	2008	Sum	HU	HU37	0	40693.8	1625.17	246.958	355.226	1698.34	117.586	1453.92	6780.13	52971.2	0.0353611	57793	17625.6	4246.03	65327.3	5201.67	7708.98	119470	0	277373	2.5479	45
2008.Summer.HU38	2008	Sum	HU	HU38	112.872	50754.5	5059.22	2337.49	0	2638.06	2600.62	1476.72	4423.41	69402.9	0.02174	38737.1	6066.87	726.721	6035.47	14337	1509.65	28543.5	0	95956.2	2.44061	28
2008.Summer.HU45	2008	Sum	HU	HU45	6.9425	36308.6	2698.73	391.888	1907.18	1013.11	2574.89	1789.97	5999.77	52691.1	0.0754616	20903.1	2731.64	2152.43	18662.7	3601.26	3201.01	66545.2	0	117797	2.44944	38
2008.Summer.HU48	2008	Sum	HU	HU48	0	20048.2	1712.54	93.3914	8175.67	726.486	168.667	1255.97	3537.51	35718.4	0.358798	24842.9	9011.39	2770	33350.2	4217.45	16095.9	17630	0	107918	2.47196	33
2008.Summer.HU53	2008	Sum	HU	HU53	9.00625	23286.8	2872.91	82.7489	0	1368.5	257.658	305.223	3145.81	31328.7	0.00983847	24052.9	5470.56	3738.59	44805.5	3616.03	52003.9	94704	0	228391	2.30237	56
2008.Summer.HU54	2008	Sum	HU	HU54	0	20771	834.378	0	1847.77	636.806	517.563	1941.13	7724.62	34273.2	0.12429	28638.7	14130.5	2438.35	9309.54	4521.69	4272.13	0	894.935	64205.9	2.88909	37
2008.Summer.HU61	2008	Sum	HU	HU61	0	23051.7	1740.44	44.6494	930.457	1647.67	6607.93	2547.36	7229.46	43799.6	0.0862513	61795.6	27001.5	4443.63	23111.7	7052.98	4487	36986.3	0	164879	2.70142	48
2008.Summer.HU93	2008	Sum	HU	HU93	109.784	26691.3	2273.77	563.659	274.745	1461.2	602.098	1493.22	2238.34	35708.1	0.0520907	22708.7	14200.8	29478.4	24489.2	1041.71	11783.6	82428.1	0	186131	2.28577	37
2008.Summer.MI11	2008	Sum	MI	MI11	45.399	26071.6	436.868	129.176	0	1959.22	0	1713.13	2382.13	32737.5	0.055219	41657.3	17138	941.549	20745.3	26494.5	7427.08	5032.15	0	119436	2.6363	38
2008.Summer.MI17	2008	Sum	MI	MI17	10.1824	54085.4	48.605	13451.5	470.202	838.095	0	4004.17	2794.7	75702.9	0.0628171	56232.9	19745.5	372.625	39230.4	37053.8	1754.27	0	0	154390	2.66195	35
2008.Summer.MI18	2008	Sum	MI	MI18	80.1608	81328.9	563.047	98289.5	677.793	1116.17	0	6077.4	8895.78	197029	0.0355025	26539	12616.3	26.6963	19276.6	11643.6	1880.07	26960.4	0	98942.7	2.56809	40
2008.Summer.MI19	2008	Sum	MI	MI19	46.034	70045.6	275.667	5642.44	0	1940.07	0	3305.6	5438.74	86694.2	0.0396409	48507	40161.4	711.343	11083	1872.31	3578.42	33486.9	0	139400	2.47355	34
2008.Summer.MI23	2008	Sum	MI	MI23	17.0696	61190.5	23.366	1304.31	342.934	1976.13	0	2064.69	6089.58	73008.6	0.0341019	24697.2	18264.1	4806.82	21472.2	4086.64	1859.1	19859.1	0	95045.1	2.70848	35
2008.Summer.MI27	2008	Sum	MI	MI27	0	32206.4	171.256	5707.49	6008.28	1990.73	4.36492	4246.18	6435.99	56770.7	0.220449	151571	127756	1225.46	97690.4	149854	13519.6	414760	0	956377	2.49149	39
2008.Summer.MI32	2008	Sum	MI	MI32	417.603	17136.3	1102.16	2664.37	0	1734.73	0	159.124	2381.69	25596	0.00625563	43167.3	89280.4	4722.53	129042	30659.5	5185.9	8051.44	0	310109	2.66413	47
2008.Summer.MI34	2008	Sum	MI	MI34	29.1651	44970.6	65.9405	1408.79	19579.5	6190.85	0	1207.62	5471.86	78924.3	0.357552	51274.6	28332.8	221.935	29017.5	9706.86	5157.96	31075.4	0	154787	3.05434	44
2008.Summer.MI40	2008	Sum	MI	MI40	88.199	31478.2	630.644	297.296	19519.5	2294.91	0	2727.79	8390.54	65427.1	0.515225	68368.5	40861.5	1085.03	60181.1	17828.2	6471.9	28813.8	0	223610	2.74759	40
2008.Summer.MI41	2008	Sum	MI	MI41	10.394	18687.2	170.937	455.471	22408.7	1090.6	0	1369.57	4908.4	49101.3	0.938999	75462.5	40665.6	1068.48	37125.5	16232.5	12353.6	30130	0	213038	2.8004	46
2008.Summer.MI47	2008	Sum	MI	MI47	0	54365.2	101.143	2287.16	160830	0	0	1807	0	219391	2.86568	78266.1	42464	1194.27	64214.4	20557.8	16280.4	42067.6	0	265045	2.85362	50
2008.Summer.ON12	2008	Sum	ON	ON12	1739.08	8582.91	513.16	739.088	10669.4	949.96	2819.39	1291.87	9506.68	36811.5	0.481332	30436.2	81345.8	496.322	108407	80184.6	29742	85147.3	2970.35	418729	2.7918	43
2008.Summer.ON25	2008	Sum	ON	ON25	3091.16	14242.5	1259.49	1022.48	47835.9	1205.33	9411.25	1466.04	10346.9	89880.9	1.21496	13909	88412.4	10113.7	111435	21891	78189.1	11039.3	0	334990	2.76094	45
2008.Summer.ON33	2008	Sum	ON	ON33	649.877	13966.3	2396.77	1976.93	6840.76	1035.06	11232	1650.07	9525.81	49273.6	0.208196	27200.9	66769.3	34226.5	77210.3	122939	35728.3	23758.7	0	387832	2.79472	43
2008.Summer.ON41	2008	Sum	ON	ON41	161.843	9956.93	7447.99	4984.79	1031.54	4484.42	22500.2	5544.42	16892.3	73004.4	0.0989931	9390.26	90972.5	1564.99	121435	75493	35530	93776.4	0	428162	2.56113	40
2008.Summer.ON49	2008	Sum	ON	ON49	2154.37	5054.22	5299.28	4334.81	0	2339.06	15145.6	778.729	5407.89	40513.9	0.019598	34489.2	17770.4	97505	35011.6	106434	189377	118909	0	599496	2.5414	40
2008.Summer.ON55	2008	Sum	ON	ON55	43.7665	5998.08	3658.81	588.012	0	120.131	10827.3	3745.48	3192.79	28174.4	0.153322	7037.97	114188	44876.2	17640.9	68502.9	67063.9	42459.8	0	361770	2.56738	43
2008.Summer.ON60	2008	Sum	ON	ON60	621.672	4680.23	28976.5	2150.77	0	1787.39	10735.8	2534.01	5178.44	56664.9	0.0468127	14214	339797	55229.7	29890.2	183131	63084	385944	0	1.07129e+06	2.42589	37
2008.Summer.ON63	2008	Sum	ON	ON63	1379.63	4965.38	11009.6	5674.26	0	556.859	21860.3	2462.81	2925.62	50834.5	0.0509143	9100.67	87310.5	68227.9	10246.1	49303.3	175468	62423.8	0	462081	2.33423	39
2008.Summer.SU01	2008	Sum	SU	SU01	62.4817	25996.9	9278.69	1986.36	7883.34	5039.24	210.022	0	979.647	51436.6	0.181004	17701.4	18948.3	84654.6	26937.2	3317.78	8123.08	6971.63	0	166654	2.5245	46
2008.Summer.SU02	2008	Sum	SU	SU02	0	24135.4	5266.83	355.541	1894.13	10280.6	0	42.5422	444.785	42419.9	0.047839	22590.9	73989.8	6616.83	71574.3	18378	18839.1	5283.76	0	217273	2.90467	47
2008.Summer.SU03	2008	Sum	SU	SU03	0	15198	7063.87	3641.9	0	3184.32	51694.4	1063.81	2426.24	84272.6	0.0127848	43251.5	605.075	4528.54	12288.6	9733.56	53148.6	0	0	123556	1.87523	39
2008.Summer.SU04	2008	Sum	SU	SU04	0	25616	4518.79	0	5723.09	8696.96	0	0	333.872	44888.7	0.146125	13640.3	12498.3	6745.13	55392.2	13637	8488.38	108567	0	218969	2.20077	37
2008.Summer.SU05	2008	Sum	SU	SU05	0	24401.7	1665.31	136.979	1115.74	4200.25	5754.07	245.061	1241.48	38760.6	0.0363853	31556.9	17691.4	1918.98	26445.8	43888.2	21659.2	0	0	143161	2.61374	31
2008.Summer.SU06	2008	Sum	SU	SU06	7803.83	5158.78	15880.6	3043.85	10552.6	3742.89	102652	25.2726	2157.41	151018	0.0753199	73712.6	56102.4	16027.9	26113.7	37074.6	6157.18	14218.4	0	229407	2.85146	50
2008.Summer.SU07	2008	Sum	SU	SU07	156.706	9825.03	4384.46	890.036	15173.6	9606.56	3653.18	122.302	1496.43	45308.3	0.509653	49046.8	27605.7	4340.13	78989.1	1858.95	16973	14714.3	0	193528	3.07868	46
2008.Summer.SU08	2008	Sum	SU	SU08	0	10262.9	672.674	0	19727.4	5238.53	0	0	50.5508	35952.1	1.2159	14348.2	6373.09	1868.08	19969.1	3944.04	2924.94	4623.29	0	54050.7	3.00411	44
2008.Summer.SU09	2008	Sum	SU	SU09	341.729	26278.4	10901.6	1812.03	22141.7	8880.11	1078.66	0	2272.61	73706.8	0.429393	24693.7	43884.4	2065.4	56743.6	28891.3	12465.1	13419.1	0	182163	2.9324	45
2008.Summer.SU10	2008	Sum	SU	SU10	117.34	24546.1	1894.49	3823.65	30175.8	4422.07	12496.5	226.736	2130.4	79833.1	0.615055	14307.7	14497.3	10321.2	37323.3	12677.5	701677	50101.4	0	840905	1.58813	51
2008.Summer.SU11	2008	Sum	SU	SU11	2637.23	38268.4	11287	4142.24	17458.4	8440.84	3.15728	186.993	6538.46	88962.7	0.24742	168473	57782.7	2748.85	68281.7	14374.3	13649.7	52546.8	0	377858	2.50495	45
2008.Summer.SU12	2008	Sum	SU	SU12	248.377	30471.7	5426	871.316	16341	8373.93	278.863	29.1668	2071.19	64111.5	0.342894	33303.1	10067.8	1808.48	24109.3	3284.32	5163.2	40100	0	117836	2.5621	45
2008.Summer.SU13	2008	Sum	SU	SU13	1609.1	34683.9	16155.6	4799.12	5617.37	13890.7	1149.47	66.5729	3991.23	81963.1	0.074515	98552.5	48513.7	15088.7	48091.6	35777.7	18094.8	77432.2	0	341551	2.81609	56
2008.Summer.SU14	2008	Sum	SU	SU14	2352.87	17129.8	9483.81	7882.99	10295.2	8656.75	931.085	10.6054	4199.86	60942.9	0.203522	148917	31480.8	887.33	24878.8	17291.4	12433.6	28583.7	0	264473	2.49449	44
2008.Summer.SU15	2008	Sum	SU	SU15	2957.01	43108.1	11721.7	12978.3	37258.3	1720.25	695.997	74.5865	2210.09	112724	0.495187	193512	75686.6	5392.74	75881.1	33064.8	12942.8	16551.7	0	413032	2.71627	59
2008.Summer.SU16	2008	Sum	SU	SU16	6.43283	19702.6	3561.07	196.775	27894.4	8302.14	28.548	0	724.412	60416.4	0.85771	24799.3	18629.1	908.169	27190.5	3695.61	16777.5	1006.43	0	93006.6	2.86485	44
2008.Summer.SU17	2008	Sum	SU	SU17	0	32283.8	7938.57	2214.58	2502.11	4436.43	1921.43	116.987	1596.88	53010.8	0.0519747	30438.7	7235.81	16703.5	27890.7	31826.5	40634.6	25202.7	0	179933	2.71619	41
2008.Summer.SU18	2008	Sum	SU	SU18	22.9365	19227.4	3144.94	3587.44	10045.5	6736.7	1236.48	68.8316	1100.64	45170.9	0.288515	32432.8	19107.4	1147.97	28289.5	11306.1	7763.14	30192.9	0	130240	2.82881	47
2008.Summer.SU19	2008	Sum	SU	SU19	0	39239.9	6714.61	21879.7	3148.27	5685.83	2844.47	132.062	2170.38	81815.2	0.0417692	23534.6	29228.4	3351.1	18948.8	17876.7	18013.3	80794	0	191747	2.38499	50
2009.Summer.ER09	2009	Sum	ER	ER09	350.896	8566.92	860.063	293.758	0	1974	10.5692	4245.01	3759.4	20060.6	0.268406	10189.6	3709.21	28264	67261.5	5044.91	664122	8035.86	0	786627	1.38958	31
2009.Summer.ER10	2009	Sum	ER	ER10	699.373	37326.5	1497.24	680.412	0	1919.74	1074.55	2640.64	1685.22	47523.7	0.0588338	14534.5	8059.72	33174.4	40003.6	5668.38	128601	0	0	230042	2.35901	26
2009.Summer.ER15	2009	Sum	ER	ER15	8944.07	17946.2	436.566	2013.24	0	1130.96	187.368	3500.95	3268.64	37428	0.103191	21665.8	2392.02	39858.8	38299	52028.5	679805	0	0	834049	1.20621	45
2009.Summer.ER30	2009	Sum	ER	ER30	28901.7	81278.3	87045.1	3746.83	0	11030.1	799.643	10337.7	19764.2	242904	0.0444508	37335.2	63694.7	67620.4	23141.3	9673.12	748453	24814.5	0	974732	1.67286	31
2009.Summer.ER31	2009	Sum	ER	ER31	7265.67	76975.3	4056.34	5243.17	0	7116.64	1070.57	14040.1	10730.2	126498	0.124848	54057.3	9499.29	15031.1	48160.9	30894.3	886020	50327.6	0	1.09399e+06	1.17758	32
2009.Summer.ER32	2009	Sum	ER	ER32	1646.04	22665.5	1854.77	595.295	0	2294.41	114.475	1198.91	1505.61	31875	0.0390827	33632.1	4495.27	2155.79	16704.2	5449.64	602931	47678.6	0	713046	0.824899	22
2009.Summer.ER36	2009	Sum	ER	ER36	2594.92	59144.8	4386.73	7028.18	0	4353.37	396.179	6948.1	4537.53	89389.8	0.084279	18462.8	4360.48	81513.9	25654.2	13177.3	878182	0	0	1.02135e+06	1.43656	25
2009.Summer.ER37	2009	Sum	ER	ER37	20352.7	52351	64704.3	9324.83	0	13698.1	0	10709.7	13144.2	184285	0.0617008	127996	4151.84	122121	22197.4	10968.9	771911	94719.6	0	1.15407e+06	2.32324	30
2009.Summer.ER38	2009	Sum	ER	ER38	42283.2	27337.6	51095.5	24807	0	4777.65	48.8687	687.301	6928.63	157966	0.00436996	137746	154460	109431	43834.6	41658.3	873671	35118.9	0	1.39592e+06	2.35567	39
2009.Summer.ER42	2009	Sum	ER	ER42	37685.2	58619.1	56842.8	40420.7	0	10719.1	1681.87	12360.2	9407.31	227736	0.0573891	185916	5264.41	128355	71041.7	33326.2	343888	0	0	767791	2.38869	30
2009.Summer.ER43	2009	Sum	ER	ER43	4007.79	42899.5	6910.22	5795.65	0	5866.18	16.7566	11451	12352.3	89299.4	0.147094	54539.1	45105.2	22952.5	51169.5	50131.7	891700	0	0	1.1156e+06	1.45512	32
2009.Summer.ER58	2009	Sum	ER	ER58	25445.7	13680.3	21226.1	2095.11	0	4698.65	1687.55	4326.17	19948.4	93108	0.0487282	126504	3962.94	13946.2	66115.4	381625	661173	0	0	1.25333e+06	1.51925	38
2009.Summer.ER59	2009	Sum	ER	ER59	635.238	4766.86	4048.37	2101.16	0	6007.5	2545.71	333.645	10083.7	30522.2	0.011052	352650	8932.95	69686	53575.5	381401	1.27137e+06	0	0	2.13762e+06	1.74905	35
2009.Summer.ER60	2009	Sum	ER	ER60	21729.4	53943.4	23534.9	63701.6	0	6817.38	9419.4	8288.85	5227.12	192662	0.0449569	508148	2119.44	140515	72125.9	195463	9.34203e+06	0	0	1.02604e+07	1.39969	55
2009.Summer.ER61	2009	Sum	ER	ER61	192.972	552.104	314.804	19.604	0	335.662	47.5053	590.214	704.41	2757.27	0.272357	174607	3034.97	13585.6	74978.5	43548.5	176905	66050.2	0	552709	2.00742	44
2009.Summer.ER63	2009	Sum	ER	ER63	449.262	16123.5	608.082	215.073	0	836.748	474.501	1653.06	1135.99	21496.2	0.0833067	17154.5	6275.31	34504.3	36614.2	61893.4	607015	23363.5	0	786821	1.71811	39
2009.Summer.ER73	2009	Sum	ER	ER73	9222.21	42487.6	24561.4	2956.58	0	9681.87	0	3397.75	6230.89	98538.3	0.035713	27210.2	9133.49	68914.3	35075.2	64659.3	1.51072e+06	0	0	1.71571e+06	1.19895	29
2009.Summer.ER78	2009	Sum	ER	ER78	5506.72	79790	2623.93	4350.67	0	4003.08	791.004	3083.39	4490.84	104640	0.0303614	46033.4	1682.05	12774.1	13118.2	6169.68	344091	51640.1	0	475508	1.30744	23
2009.Summer.ER91	2009	Sum	ER	ER91	2091.23	19902.3	3495.76	1626.65	0	7983.54	1434.14	427.318	9799.88	46760.8	0.00922266	259287	1953.07	672672	83467.9	82388.7	1.74449e+06	0	0	2.84426e+06	1.878	46
2009.Summer.ER92	2009	Sum	ER	ER92	27411.9	14309.3	52842.4	20289.4	0	4181.5	13855.9	708.186	10502.4	144101	0.00493879	159319	42620.8	138136	77777.4	370936	54828.2	47596.9	2590.31	893805	2.65111	45
2009.Summer.HU06	2009	Sum	HU	HU06	258.922	10407.7	1875.81	524.705	0	849.27	1286.23	1692.78	2385.84	19281.3	0.0962434	73130.9	14765.5	1959.64	229476	4853.6	17031.4	0	0	341217	2.14575	44
2009.Summer.HU09	2009	Sum	HU	HU09	223.05	23276.6	2163.89	2961.71	165.476	1296.96	1521.75	2718.3	2784.1	37111.8	0.0842519	63686.9	8962.46	8180.54	24566.9	5523.64	31682.6	32422.1	0	175025	2.71462	42
2009.Summer.HU12	2009	Sum	HU	HU12	2.14484	28819.8	2275.47	1390.25	2242.23	766.231	1239.07	2619.22	2462.86	41817.2	0.131548	61681.3	5682.45	21946.6	28198.3	7454.48	7201.87	23978.5	0	156144	2.69315	46
2009.Summer.HU15	2009	Sum	HU	HU15	118.665	12904.2	1898.72	3143.87	6731.55	909.925	3973.05	879.204	794.708	31353.9	0.320546	32205.9	4714.68	1775.59	20667.6	751.079	827.458	34396.6	0	95338.8	2.58427	29
2009.Summer.HU27	2009	Sum	HU	HU27	27.2037	10278.2	2224.79	12.3338	2973.43	0	491.963	0	0	16007.9	0.22812	55696.4	9970.71	1028.25	32692.6	3929.63	1938.43	67314.9	0	172571	2.39271	33
2009.Summer.HU32	2009	Sum	HU	HU32	5.03418	17818.5	2951.21	800.344	204.984	654.283	2335.15	226.097	1816.9	26812.5	0.0163403	46693.8	4107.87	3552.96	25232	2794.52	4611.21	0	0	86992.3	2.50477	35
2009.Summer.HU37	2009	Sum	HU	HU37	14.1895	20012.5	2188.74	187.617	3161.79	269.685	4034.56	634.936	166.814	30670.8	0.141278	61195.1	6793.6	4287	31821.4	4253.7	12340.3	169403	0	290094	1.80814	45
2009.Summer.HU38	2009	Sum	HU	HU38	78.9601	12944	4498.98	1323.27	2633.59	985.573	1137.72	16.3317	1430.41	25048.8	0.118306	23946.1	4566.5	174.266	21464.4	2394.13	883.447	10182.3	0	63611.2	2.588	40
2009.Summer.HU45	2009	Sum	HU	HU45	0	19433.3	3320.33	0	1339.79	592.109	9592.32	196.088	1042.72	35516.7	0.0451984	45524	2716.79	1301.19	39485.6	5839.69	35404.9	12163.7	0	142436	2.29871	38
2009.Summer.HU48	2009	Sum	HU	HU48	0	16911.1	3708.42	862.181	1707.63	402.618	628.788	129.321	993.258	25343.3	0.0781471	44819	1064.93	529.2	25261.3	840.806	22385.6	0	0	94900.8	2.38341	33
2009.Summer.HU53	2009	Sum	HU	HU53	89.8835	14424.8	3468.97	278.439	270.476	117.369	404.375	185.947	39.3444	19279.7	0.0242479	22363.3	12696.7	407.348	13510.5	957.321	10062.3	77820.6	0	137818	1.84473	35
2009.Summer.HU54	2009	Sum	HU	HU54	0	11251.2	5134.51	175.208	442.906	492.242	67530.4	3396.98	1656.31	90079.7	0.0445256	59816.6	14528.3	3506.84	30268.1	5469.22	31506.7	0	0	145096	2.75294	49
2009.Summer.HU61	2009	Sum	HU	HU61	161.022	7505.13	2482.73	128.943	2156.81	128.257	35657.4	856.601	116.805	49193.7	0.065253	122860	35294.9	402.359	27627.3	6026.54	11016.8	0	0	203228	2.26278	39
2009.Summer.HU93	2009	Sum	HU	HU93	0	11033.5	5313.36	300.603	147.456	1489.21	2711.92	348.152	1904.27	23248.4	0.0217823	13402.1	3507.66	4021.36	28291.9	5193.18	1649.4	20709	0	76774.6	2.54657	36
2009.Summer.MI11	2009	Sum	MI	MI11	7.89184	37836	2581.15	6178.54	5309.5	944.475	0	1316.75	2590.95	56765.3	0.132158	41776	22666.3	719.745	34402.5	8555.63	4572.48	171328	0	284020	1.8485	39
2009.Summer.MI17	2009	Sum	MI	MI17	0	30328.3	1891.98	1223.5	0	2137.74	0	611.081	2538.89	38731.5	0.0160303	202282	22015.8	498.35	57370.8	12506.6	66165.1	0	0	360839	1.93607	34
2009.Summer.MI18	2009	Sum	MI	MI18	0	42811.7	3010.53	4187.29	322.308	1885.85	0	945.192	2611.14	55774	0.0232541	87386.5	10471.1	921.858	76131.5	27814.6	3551.56	162726	0	369003	1.96548	39
2009.Summer.MI19	2009	Sum	MI	MI19	35.7469	37108.6	1455.24	50485.4	0	2057.19	0	3070.95	5034.36	99247.5	0.0319303	28397.7	37781.6	1913.46	93306.6	19835.2	4373.68	15306.4	0	200915	2.35567	34
2009.Summer.MI23	2009	Sum	MI	MI23	0	23633.3	624.175	1297.55	125.165	899.181	0	369.522	887.188	27836.1	0.018093	34076.7	15385.1	634.848	52074.2	31215.7	2143.12	308667	0	444197	1.50281	32
2009.Summer.MI27	2009	Sum	MI	MI27	0	14785.3	156.277	18.2739	22794.2	818.573	0	469.966	879.634	39922.2	1.39658	21557	32411.2	2235.52	136104	61796.4	0	17060.7	0	271165	2.13212	25
2009.Summer.MI32	2009	Sum	MI	MI32	393.966	13165.8	467.209	115.232	15602.5	1300.93	0	238.142	1566.72	32850.5	0.931263	71676.4	17498.3	638.021	48551.1	13663.7	6427.47	2646.6	0	161102	2.35088	36
2009.Summer.MI34	2009	Sum	MI	MI34	0	25063.2	435.47	254.935	3258.36	1748.21	0	1034.89	3610.08	35405.1	0.137994	32708.2	13561	414.664	60100.5	3195.62	5213.36	234141	0	349334	1.50127	34
2009.Summer.MI40	2009	Sum	MI	MI40	1.41259	6022.45	133.173	1178.41	11068.4	948.706	0	1021.57	2285.58	22659.8	1.14383	75512.4	19294.5	467.426	56635.6	54763.8	4919.15	0	0	211593	2.37022	41
2009.Summer.MI41	2009	Sum	MI	MI41	116.442	23382.1	633.781	2542.29	2817.21	1799.78	0	1095.5	2685.51	35072.7	0.125569	74803.3	27853.9	866.593	82280.7	28562.7	2765.55	79547.9	0	296681	2.47893	44
2009.Summer.MI47	2009	Sum	MI	MI47	0	12725	35.0819	1460.77	6084.5	1623.72	0	4570.29	8906.47	35405.9	0.430478	25479.6	28865.7	687.763	76952.7	25628.9	8037.76	18765.8	0	184418	2.72979	46
2009.Summer.ON12	2009	Sum	ON	ON12	16715.7	175326	22274.9	19247.4	16960.5	6212.13	13667.1	3977	10123.8	284504	0.0794392	19887.9	74403.8	35568.2	103164	5207.43	142838	64078.6	0	445148	2.5534	45
2009.Summer.ON25	2009	Sum	ON	ON25	8209.65	55402.2	8111.33	35707.2	20623.8	4380.07	28066.2	7624.78	4337.53	172463	0.19588	48744.8	182249	119225	57541.5	55540.4	1.24003e+06	36127.1	0	1.73946e+06	1.70495	42
2009.Summer.ON33	2009	Sum	ON	ON33	5119.63	57606.1	6549.48	44718.9	2624.94	2643.48	16894.1	22535.9	5377.7	164070	0.181131	21436.8	52070.5	60009	66103.4	45126.8	157146	212333	0	614225	2.55942	52
2009.Summer.ON41	2009	Sum	ON	ON41	48.6812	14503.6	26495.1	19287.3	0	6107.03	3913.05	1837.17	3896.58	76088.6	0.0247426	19307.6	15412	21358.9	14420.7	24331.4	73902.8	80758.7	0	249492	2.8394	37
2009.Summer.ON49	2009	Sum	ON	ON49	252.015	25374.7	402.962	11566.2	0	1122.61	10320.4	3024.86	5239.41	57303.2	0.0557286	18739.2	29866.8	13632.6	21987.4	80180.7	36720.2	60691.9	0	261819	2.59744	41
2009.Summer.ON55	2009	Sum	ON	ON55	762.372	22875.5	5478.86	21876.4	0	1423.85	17325.6	4232.85	5896.01	79871.4	0.0559616	2708.33	24791.8	48279.7	18711.5	32670.3	56572.6	86685.3	0	270420	2.53207	35
2009.Summer.ON60	2009	Sum	ON	ON60	370.604	33955.9	28490	15772.3	0	2663.04	4682.12	3195.44	6624.5	95753.9	0.0345235	14675.3	35252.9	7338.57	33240.4	19954.7	82383.7	267662	0	460507	2.03049	32
2009.Summer.ON63	2009	Sum	ON	ON63	14.0118	35412.6	20989.9	45087.2	13481.3	1891.76	129.102	6064.41	6176.62	129247	0.178172	5609.37	8637.41	54791.6	11527.6	52244.3	41630	1.77279e+06	0	1.94723e+06	0.557585	40
2009.Summer.SU01	2009	Sum	SU	SU01	65.2328	38827.1	8313.39	2760.32	8149.36	1473.24	1643.28	879.339	1257.43	63368.7	0.166152	39196.9	7912.87	4815.93	15560.6	29644.7	13789.3	10948.9	0	121869	2.91598	46
2009.Summer.SU02	2009	Sum	SU	SU02	0	24905.7	4652.67	0	16277.2	3167.18	0	199.46	556.557	49758.8	0.49506	21487.9	11383.5	9982.89	18585.1	29781.4	7263.9	0	0	98484.7	2.87391	48
2009.Summer.SU03	2009	Sum	SU	SU03	0	12770.4	3329.49	1038.66	0	803.456	17756.7	463.868	1730.88	37893.4	0.0123931	57077.3	8610.16	3722	13395	11643.3	84356.8	9183.84	0	187988	2.23533	47
2009.Summer.SU04	2009	Sum	SU	SU04	0	21371.5	1515.51	0	18551	4512.46	0	56.4158	242.407	46249.3	0.673159	19861.9	8817.58	11493.9	30881.9	2425.78	22824	11205	0	107510	2.91887	46
2009.Summer.SU05	2009	Sum	SU	SU05	0	20630.7	4044.11	2819.46	3450.48	1525.9	50599.6	1556.32	3135.06	87761.7	0.0605016	31893.1	3694.55	2858.58	8188.65	1461.79	51608.8	0	0	99705.5	1.9679	34
2009.Summer.SU06	2009	Sum	SU	SU06	46.9423	20084.1	7833.8	7102.96	415.329	702.42	4107.36	203.94	1039.22	41536.1	0.0151348	22111.3	55936	5770.29	12600.5	6760.97	33427.7	0	0	136607	2.65595	50
2009.Summer.SU07	2009	Sum	SU	SU07	6.54238	15579.8	1865.95	0	3378.41	5090.17	0	0	247.263	26168.2	0.148242	45645.9	13600	5481.6	35504.1	19724.7	26023.4	0	0	145980	3.00554	45
2009.Summer.SU08	2009	Sum	SU	SU08	0	16266.7	2604.88	0	7418.25	3638.43	28.376	0	330.992	30287.6	0.324375	10984	6095.12	31260	38201.9	48707.7	17001.5	3455.58	0	155706	2.83523	50
2009.Summer.SU09	2009	Sum	SU	SU09	0	13014.1	1825.06	135.27	23002.2	3661.68	0	0	111.683	41750	1.22693	57321.1	28571.3	19557.1	35116.2	19541.1	18945.2	12683.3	0	191735	3.14404	53
2009.Summer.SU10	2009	Sum	SU	SU10	0	17751.8	1679.97	817.621	608.567	1530.34	12907.8	1662.58	1572.49	38531.2	0.062635	37858.6	9882.39	60488.8	10375.1	13817.7	24684.7	9353.33	0	166461	2.5259	50
2009.Summer.SU11	2009	Sum	SU	SU11	0	14232.3	2467.5	0	12807.1	6438.25	25.2518	0	201.171	36171.6	0.548147	89396.2	8839.27	18801.3	30444.1	22318.7	30561.3	2501.12	0	202862	2.82668	46
2009.Summer.SU12	2009	Sum	SU	SU12	0	35057.4	4534.02	1383.46	15688.2	3210.84	0	0	2294.95	62168.9	0.337522	42443.8	6831.53	11139.2	21316.5	24040.6	39435.2	27408	0	172615	2.97146	50
2009.Summer.SU13	2009	Sum	SU	SU13	129.701	18610.1	4958.17	3617.72	3561.01	3887.76	0	0	999.523	35764	0.11058	48480.7	8625.03	9439.58	57346.6	20861.4	10246.5	34633.4	0	189633	2.77471	53
2009.Summer.SU14	2009	Sum	SU	SU14	0	22718.5	7553.87	934.75	26164.2	2202.49	0	0	1615.2	61189	0.747021	61852.7	6067.93	6339.67	31830.1	32585.5	23859	3648.5	0	166183	2.67569	51
2009.Summer.SU15	2009	Sum	SU	SU15	281.089	23835.1	9555.43	2718.51	1482.56	4047.19	23.8428	0	1196.47	43140.2	0.0355892	37201.8	9216.52	4363.63	38450.3	15747.9	10912	21684.7	0	137577	3.0049	58
2009.Summer.SU17	2009	Sum	SU	SU17	0	28890.5	3661.08	3825.25	4953.83	1900.99	814.255	114.666	617.5	44778.1	0.127639	99183.6	6136.46	11299.7	11001.3	33154.2	31054.7	9146.96	0	200977	2.4536	44
2009.Summer.SU18	2009	Sum	SU	SU18	0	20703.7	1956.17	1480.61	15601.1	5453.97	0	0	1843.84	47039.5	0.496246	61389.5	5993.62	346.425	21383.7	18408.8	12319.3	0	0	119841	2.4756	39
2009.Summer.SU19	2009	Sum	SU	SU19	0	24254.4	1128.97	1503.29	47321.7	3728.87	2.43588	0	778.055	78717.7	1.50725	104303	7893.24	7735.04	27751.3	24433.6	19327.3	1372.04	0	192815	2.44946	42
2010.Summer.ER09	2010	Sum	ER	ER09	786.409	40500.6	7485.05	745.899	0	5268.85	127.93	2288.17	5429.38	62632.3	0.0379187	56938.5	209528	146129	27610.5	135608	73497.2	0	0	649311	2.26077	25
2010.Summer.ER10	2010	Sum	ER	ER10	1078.84	31713.1	10666.7	573.626	0	3341.48	0	5707.55	3966.52	57047.9	0.111171	30930.4	126870	32584.1	702.059	2687.88	58120	0	0	251894	1.72283	20
2010.Summer.ER15	2010	Sum	ER	ER15	620.287	44364.4	9552.38	6825.91	0	2660.96	0	7364.54	2670.89	74059.3	0.110421	27106	13629	86722.9	54256	10252.4	119648	0	0	311615	2.37509	34
2010.Summer.ER30	2010	Sum	ER	ER30	3408.76	84000.3	26065.8	9319.81	0	2440.44	16674.1	138.622	961.726	143010	0.000970262	74668.8	4026.05	945333	8042.5	84099.4	85636.6	56825.6	0	1.25863e+06	1.61611	28
2010.Summer.ER31	2010	Sum	ER	ER31	11544.1	39419.4	14451.3	12669.3	0	9764.59	9626.32	204.087	5674.19	103353	0.00197857	80017.1	10506.7	828859	17736.1	37163.6	53059.5	92749.7	0	1.12009e+06	1.70482	29
2010.Summer.ER32	2010	Sum	ER	ER32	4392.96	22572	20207.5	9337.67	0	5417.99	6713.63	1800.46	2581.49	73023.8	0.025279	99646.8	13925	346174	13863.4	5390	189764	0	0	668763	1.93945	26
2010.Summer.ER36	2010	Sum	ER	ER36	2188.77	81135.1	20804.8	5951.88	0	3581.44	35094	2097.73	947.749	151801	0.0140126	23581.8	11127.8	193122	8908.28	10045.6	303480	64185.8	0	614451	1.90182	24
2010.Summer.ER37	2010	Sum	ER	ER37	15085.5	56953.3	31990.6	23207.1	0	10811.1	19385.3	1665.49	3930.14	163029	0.0103214	141133	11256	812818	23936	17267.9	47000.9	65888.1	0	1.1193e+06	1.6566	33
2010.Summer.ER38	2010	Sum	ER	ER38	24879.1	62830.7	59398.1	34591.9	0	9568	8786.38	175.331	2223.15	202453	0.000866787	186203	752022	616986	23494.3	52134.1	391646	69380.9	0	2.09187e+06	1.9827	31
2010.Summer.ER42	2010	Sum	ER	ER42	42306.2	50825.9	43354.1	72071.8	0	7819.41	37147.2	5635.85	5113.5	264274	0.0217905	290951	497677	1.29206e+06	15807	134351	356264	132073	0	2.71919e+06	2.36902	46
2010.Summer.ER43	2010	Sum	ER	ER43	899.92	126125	24351.4	23811.5	0	5242.75	18176	1502.69	2282.89	202392	0.0074802	46588.5	5622.44	96789.7	1884.18	4903.59	41180.7	12042	0	209011	2.24376	23
2010.Summer.ER58	2010	Sum	ER	ER58	30045.3	48110.3	14786.5	17419.8	0	8185.91	5968.65	1909.67	11702.1	138128	0.0140192	630593	114316	229531	38369	244314	1.02322e+06	20580.7	0	2.30092e+06	2.91046	57
2010.Summer.ER59	2010	Sum	ER	ER59	21194.9	49526.9	10667	12842.8	0	12169.3	7227.48	972.71	10908.9	125510	0.00781059	1.24894e+06	404442	197425	32524.9	241138	1.15847e+06	29774.3	0	3.31271e+06	2.38339	50
2010.Summer.ER60	2010	Sum	ER	ER60	2136.33	3279.8	2663.89	396.291	0	6122.07	3244.63	5105.87	21804.4	44753.3	0.128782	222803	55387.6	125675	52209.2	141765	570309	219955	0	1.3881e+06	2.83529	55
2010.Summer.ER61	2010	Sum	ER	ER61	519.623	626.554	109.69	0	0	165.47	40.3446	0	11.2579	1472.94	0	111369	16252.4	174826	45985.2	15753.1	1.0679e+06	0	0	1.43209e+06	1.59445	82
2010.Summer.ER63	2010	Sum	ER	ER63	625.758	18919.5	1313.88	1120.45	0	5265.68	8.0734	1884.69	7124.54	36262.6	0.0548228	23051.7	5263.69	7718.17	18599.9	5617.61	110049	0	0	170300	1.82691	23
2010.Summer.ER73	2010	Sum	ER	ER73	7993.23	81619.1	35617.1	42710.7	0	10500.3	24194.9	1156.42	1413.42	205205	0.00566737	40572.8	381247	850136	14193.7	47152.8	40337.1	22508.9	0	1.39615e+06	1.37532	26
2010.Summer.ER78	2010	Sum	ER	ER78	2020.96	74686.8	9163.2	9696.88	0	4122.85	13708.3	173.913	1026.11	114599	0.00151988	62829.6	3219.18	233656	1231.29	85739.9	463186	29526.1	5472.44	884861	1.88559	30
2010.Summer.ER91	2010	Sum	ER	ER91	2902.11	13429.2	24034.9	11469.6	0	9003.69	11811.4	885.757	4963.05	78499.7	0.0114123	851022	35029.5	388507	58798	166142	440876	0	0	1.94037e+06	2.62497	60
2010.Summer.ER92	2010	Sum	ER	ER92	16473.4	24906.3	22182.9	5890.58	0	10573.3	6425.01	1211.6	18842.7	106506	0.0115068	487709	108679	592023	36830.6	131902	541664	56601.1	0	1.95541e+06	3.13079	58
2010.Summer.HU06	2010	Sum	HU	HU06	1143.75	12766.9	1206.63	439.583	0	2286.67	284.204	1110.95	1267.29	20506	0.05728	48405	6437.88	9724.88	10407.3	1459.98	16887.5	0	0	93322.6	2.52587	29
2010.Summer.HU09	2010	Sum	HU	HU09	598.569	20135.9	2369.4	23693	0	1079.85	250.276	2141.58	1880.14	52148.7	0.0428254	16375.8	924.597	3564.68	24019.2	939.817	17617.2	9657.7	0	73098.9	2.50635	25
2010.Summer.HU12	2010	Sum	HU	HU12	160.476	10669.1	1144.49	7353.84	0	1515.99	63.7244	1085.97	1353.46	23347.1	0.0487832	30676.6	8727.5	4193.8	16797.5	1176.83	32174.6	0	0	93746.9	2.34361	29
2010.Summer.HU15	2010	Sum	HU	HU15	102.771	11015.7	5010.16	27259	243.634	1011.48	1434.84	1343.24	2057.46	49478.3	0.0331349	16094.1	4147.58	1439.55	11844.9	643.884	12483	27343.9	0	73997	2.63014	35
2010.Summer.HU27	2010	Sum	HU	HU27	0.588792	4302.91	26.8555	4.05672	0	1316.69	8.13715	531.847	1434.19	7625.28	0.0749774	10214.1	1084.85	2188.68	9233.07	430.997	19086.7	10610.5	0	52848.9	2.37049	32
2010.Summer.HU32	2010	Sum	HU	HU32	3.87856	17272.3	526.291	21.4635	0	1327.57	364.682	2121.89	2613.09	24251.2	0.0958859	8654.61	1719.17	176.882	12668.3	1387.78	11274.1	4076.98	0	39957.8	2.51898	33
2010.Summer.HU37	2010	Sum	HU	HU37	38.3257	46944.3	2298.05	31540.3	1428.88	910.194	655.917	3176.13	2345.96	89338	0.0543473	8493.37	6645.18	2083.53	15210.1	6928.8	3431.16	22957.5	0	65749.7	2.68702	40
2010.Summer.HU38	2010	Sum	HU	HU38	57.6326	10301.7	1171.9	1445.64	0	1248.76	75.9482	2397.28	1604.15	18303	0.150718	9674.66	2899.83	464.114	10527.6	1586.35	5039.76	1141.08	0	31333.4	2.72303	26
2010.Summer.HU45	2010	Sum	HU	HU45	1.18801	5460.23	781.527	0	0	1378.59	6083.05	2622.07	3601.71	19928.4	0.151509	40922	2771.69	5279.28	15914.3	1495.27	27246.6	14348.9	0	107978	2.68824	32
2010.Summer.HU48	2010	Sum	HU	HU48	3.10176	7735.06	215.395	0	0	881.036	4.62129	641.647	798.238	10279.1	0.0665785	18187.2	732.472	991.15	12415.5	1611.91	8559.39	10611.9	0	53109.6	2.33744	26
2010.Summer.HU53	2010	Sum	HU	HU53	19.434	15315.3	1284.73	313.075	435.968	568.763	3907.98	554.652	1654.14	24054	0.042952	23098.8	1038.08	1355.42	10472.4	7756.95	9410.59	104737	0	157870	1.81484	43
2010.Summer.HU54	2010	Sum	HU	HU54	0	5819.84	281.982	6.65479	0	1521.4	2600.43	2391.79	5198.9	17821	0.155017	73676.1	2738.65	4407.64	12014.9	3784.84	10776.5	4693.07	0	112092	2.33582	45
2010.Summer.HU61	2010	Sum	HU	HU61	34.9176	26013.4	1526.57	817.823	1100.71	771.934	961.408	2705.81	4084.91	38017.4	0.111266	56435.3	21707.6	12936	69816.7	3592.62	9650.02	28620.5	0	202759	2.83936	50
2010.Summer.HU93	2010	Sum	HU	HU93	16.379	8945.1	1004.68	238.006	103.239	1910.95	741.366	1076.44	1768.97	15805.1	0.0806596	20122.2	3055.54	3354.31	13848.5	1313.36	12726.7	9919.08	0	64339.6	2.72327	35
2010.Summer.MI11	2010	Sum	MI	MI11	4.91782	26379.9	7859.74	23142.9	1572.03	643.511	0	1902.75	1604.66	63110.4	0.0582667	51002	24000.2	2893.66	42966.8	4876.11	13283.9	26060.3	0	165083	2.94389	43
2010.Summer.MI17	2010	Sum	MI	MI17	0	12054.3	281.184	10.9788	0	440.543	0	492.695	1111.45	14391.2	0.0354496	29504.7	42962.9	9466.24	56518.6	2684.9	11204.1	31886.3	0	184228	2.63777	37
2010.Summer.MI18	2010	Sum	MI	MI18	0	13180.2	510.043	0	0	857.411	0	591.928	3865.08	19004.6	0.0321478	38185	23692	29617.1	786314	4133.63	2269.6	0	0	884211	0.882619	31
2010.Summer.MI19	2010	Sum	MI	MI19	3.00058	11505.4	7609.58	3440.81	0	394.403	0	4518.8	1213.96	28686	0.186981	38333.2	11073.7	0	75354	39143.1	80038.5	44499.3	0	288442	2.47647	31
2010.Summer.MI23	2010	Sum	MI	MI23	1.55106	2552.38	69.1458	4.12268	0	643.061	0	759.869	1336.56	5366.69	0.164944	39294.3	44856.9	12660.4	22902.5	36073.9	27469.2	16083.6	0	199341	2.92343	41
2010.Summer.MI27	2010	Sum	MI	MI27	0	1229.79	1.9565	2.50427	15.896	859.615	0	588.892	2320.74	5019.39	0.136997	38960.2	12967.7	7963.44	33521.7	1624.68	9912.95	27060.4	0	132011	2.85116	30
2010.Summer.MI32	2010	Sum	MI	MI32	385.019	43083.8	932.183	10536.4	2598.53	2412.43	0	2212.3	11784.7	73945.3	0.0695866	39323.5	36110.4	983.615	62537.6	17572.9	36079.4	54302.6	0	246910	2.92191	45
2010.Summer.MI34	2010	Sum	MI	MI34	182.754	62473.9	369.675	91526.6	20894.2	1077.62	0	7462.21	7177.99	191165	0.17417	33945.2	29946.2	3402.78	59102.9	4341.95	10515.5	21533.2	0	162788	2.73963	30
2010.Summer.MI40	2010	Sum	MI	MI40	32.8561	28344.9	525.604	709.27	2482.16	1278.97	0	1812.98	7242.23	42428.9	0.112633	14063.7	4011.43	2277.49	12092.2	1003.49	3123.58	0	0	36571.9	2.67546	39
2010.Summer.MI41	2010	Sum	MI	MI41	4.66901	10672.2	58.4675	9.1022	0	1127.43	0	3182.4	6824.25	21878.5	0.170217	49236.2	32594.2	18679.8	29209.2	6648.49	22403.5	39627	0	198398	2.90266	39
2010.Summer.MI47	2010	Sum	MI	MI47	1.78916	6520.4	192.053	0	61.1552	1098.78	0	1709.73	3091.34	12675.3	0.162402	107344	40463.9	1417.02	10886.4	2314.08	38983.7	285125	536.501	487071	1.7985	43
2010.Summer.ON12	2010	Sum	ON	ON12	1446.42	24431.1	4395.34	45890.6	7761.64	2020.4	10144.4	4862.76	2653.08	103606	0.138758	951.331	1.1865e+06	3215.73	56130	151098	15131.8	190290	0	1.60331e+06	1.52323	33
2010.Summer.ON25	2010	Sum	ON	ON25	1775	7145.11	21723.9	71607.2	9796.04	3365.54	394.025	3249.37	5161.72	124218	0.117344	28207.7	73102.9	9501.7	17813.1	85625.7	14760.9	57398.2	3886.55	290297	2.65474	41
2010.Summer.ON33	2010	Sum	ON	ON33	336.742	9154.31	1242.07	122897	45562.2	546.664	1976.93	8175.92	3471.61	193364	0.384873	3107.67	130978	16537.3	49683.6	35507.8	26840.6	389000	0	651655	2.08986	36
2010.Summer.ON41	2010	Sum	ON	ON41	126.814	7245.18	10753.5	298478	0	482.945	63.4532	3543.59	1176.49	321870	0.011132	520.528	88589.7	14120.8	12503.6	15236.8	4938.73	104600	0	240510	2.27018	32
2010.Summer.ON49	2010	Sum	ON	ON49	9606.25	5892.34	7621.3	13994.8	0	1222.49	758.833	1653.83	4093.79	44843.6	0.0382921	4345.41	455397	156757	51980.6	42147.6	29316.2	179659	0	919603	2.11916	33
2010.Summer.ON55	2010	Sum	ON	ON55	13.3305	9437.81	2126.39	2015.3	0	1026.54	0	1111.67	2540.58	18271.6	0.064783	3195.16	2566.33	73842.7	23694.1	141490	48309.3	52018.2	0	345115	2.48983	35
2010.Summer.ON60	2010	Sum	ON	ON60	117.77	12207.6	516.778	13529.2	0	608.703	0	1798.34	2032.11	30810.4	0.061986	1940.65	89205.5	137396	32817.9	66499	38481.5	59682.6	0	426024	2.32659	36
2010.Summer.ON63	2010	Sum	ON	ON63	82.5607	9497.15	485.856	1540.94	0	1116.4	0	1961.26	2751.52	17435.7	0.126742	225.317	33859.2	259166	14387.9	118158	49906	232075	0	707777	2.011	33
2010.Summer.SU01	2010	Sum	SU	SU01	3787.42	20923.8	13914.9	3818.13	0	642.325	7628.94	371.082	845.922	51932.6	0.00719689	22254.4	3922.21	4051.43	4650.46	1099.92	14787.9	0	0	50766.4	2.18844	24
2010.Summer.SU02	2010	Sum	SU	SU02	694.969	34596.4	9135.14	1915.33	1281.03	671.969	2259.06	1446.19	933.846	52933.9	0.0543198	40903.5	1281	6901.31	22757.2	1697.19	64250.2	39235.4	0	177026	2.41205	41
2010.Summer.SU03	2010	Sum	SU	SU03	110.091	11478.1	936.311	11853.2	0	341.611	14586	2340.12	1840.65	43486.1	0.0568738	36781.3	6891.72	1837.81	12516.4	12973.9	34922.8	0	0	105924	2.08701	27
2010.Summer.SU04	2010	Sum	SU	SU04	101.738	27466.7	6833.36	902.027	429.908	2023.91	2530.34	308.914	896.241	41493.2	0.0181287	10359.7	8335.08	15047.4	23642	14404.1	63212.3	2501.12	0	137502	2.23346	33
2010.Summer.SU05	2010	Sum	SU	SU05	0	6491.54	1705.76	12112.5	0	384.891	9360.67	3384.16	2417.8	35857.3	0.104214	49695	1584.55	13831.8	26460.2	1099.92	102395	11306.5	0	206373	2.05056	41
2010.Summer.SU06	2010	Sum	SU	SU06	73.2379	4688.44	1431.2	212.217	7654.35	2603.66	4016.52	818.994	2002.98	23501.6	0.563827	54940.1	2325.54	817.668	117205	36944.3	26718.9	28730.2	0	267682	2.28408	60
2010.Summer.SU07	2010	Sum	SU	SU07	4899.07	32351.4	7631.66	4330.59	1598.61	1316.79	44.7021	78.4267	623.349	52874.6	0.0327562	13393.4	2798.04	8884.39	8711.97	13728	5726.01	1729.55	0	54971.4	2.67581	31
2010.Summer.SU08	2010	Sum	SU	SU08	69.8491	14958.4	3556.35	395.92	202.792	1711.22	4800.27	15.6285	1339.86	27050.3	0.00814034	7246.3	3004.59	2113.89	9324.46	11148.2	44911.3	10076.6	0	87825.3	2.05527	29
2010.Summer.SU09	2010	Sum	SU	SU09	260.86	21702.4	8530.86	610.485	7461.35	2011.91	3009.85	602.016	1526.33	45716	0.214151	24126.8	16129.5	5991.97	35850.3	61297.3	38115.3	0	0	181511	2.69712	47
2010.Summer.SU10	2010	Sum	SU	SU10	0	536.847	84.8414	46.3742	0	355.7	17895	2156.67	923.843	21999.3	0.108689	60018.7	4443.11	108.187	22341.7	1563.43	10633.3	13743.3	0	112852	2.22372	35
2010.Summer.SU11	2010	Sum	SU	SU11	881.05	13653.1	7198.86	2730.97	16125.7	4519.77	554.028	306.115	652.261	46621.9	0.54428	19647.2	3266.3	603.238	15487.8	3139.82	28263.5	0	0	70407.8	2.42049	39
2010.Summer.SU12	2010	Sum	SU	SU12	30.6437	19039.7	516.843	548.792	2312.36	1339.39	6675.39	757.793	562.463	31783.4	0.106925	121667	4174.85	12061.9	3135.85	13010.1	18816.1	2835.6	723.824	176425	2.16573	37
2010.Summer.SU13	2010	Sum	SU	SU13	743.372	36146.1	1376.29	13347.4	6040.27	4202.8	20.435	35.9007	918.669	62831.2	0.10706	23711.9	31725.9	8296.28	34116.5	23498.3	13781.2	131783	0	266913	2.1739	48
2010.Summer.SU14	2010	Sum	SU	SU14	293.378	25896	1182.41	12709.9	27347.2	1937.52	2034.68	808.747	564.135	72774.1	0.631044	78763.1	1979.86	4042.79	24681.6	3083.89	5550.77	12686	0	130788	2.28344	35
2010.Summer.SU15	2010	Sum	SU	SU15	103.793	28745.5	6177.21	4068.42	3149.12	7639.66	69.8113	60.5472	863.867	50877.9	0.0673334	55390.5	111144	12667.6	23381.6	25844	12135.3	0	0	240563	2.78601	41
2010.Summer.SU16	2010	Sum	SU	SU16	277.68	34538.6	3124.14	718.488	8282.5	4307.66	1736.77	106.918	1394.23	54487	0.181993	24343.7	8431.44	188.881	44103.9	26173.2	28314.6	0	0	131556	2.77502	40
2010.Summer.SU17	2010	Sum	SU	SU17	45.4265	24054.9	3077.51	15903.4	15735.3	902.271	3115.54	4585.14	4951.14	72370.6	0.3904	61215.2	11544.3	2493.01	28398.9	2152.85	26302.2	7060.97	0	139167	2.40823	38
2010.Summer.SU18	2010	Sum	SU	SU18	1073.62	18475.6	2943.22	16061.3	14969.8	2438.61	12.0553	12.8698	1118.78	57105.9	0.355686	9310.54	9794.58	10466.3	29903.5	23294.3	23399.1	0	0	106168	2.95293	42
2010.Summer.SU19	2010	Sum	SU	SU19	183.3	23849.5	6775.3	16672.9	12469	3676.27	13.1343	0	1119.23	64758.6	0.238461	12160.1	27830.7	1174.82	12601.8	10930.7	21658.7	32057.3	0	118414	2.74321	46
2011.Summer.ER09	2011	Sum	ER	ER09	11550	37995.1	8956.59	2217.8	0	9718.7	1923.29	705.133	4280.83	77347.4	0.00920031	10703.3	4272.99	9593.45	9313.29	1215.09	9585.29	20335.6	0	65019.1	2.30023	26
2011.Summer.ER10	2011	Sum	ER	ER10	1557.93	42544.2	4987.03	3336.14	0	3905.78	1887.96	2290.41	5485.03	65994.5	0.0359539	14469	115173	136517	120379	41652.2	63351.7	58265.1	0	549807	2.4037	29
2011.Summer.ER15	2011	Sum	ER	ER15	35512.6	47559.7	24333.4	17078.8	0	8235.31	289.829	1738.56	5471.33	140219	0.0125545	25465.7	93388.4	57475	3162.77	18429.1	57320.6	17147.9	0	272390	2.34869	25
2011.Summer.ER30	2011	Sum	ER	ER30	9204.95	34882.9	16582.6	46137.3	0	7877.57	6047.57	1681.59	2797.12	125212	0.0136128	16585.8	546069	166750	82405.1	15429	231197	35732.1	0	1.09417e+06	1.82729	26
2011.Summer.ER31	2011	Sum	ER	ER31	10206.2	46288.9	18482	34025.1	0	5522.82	5276.44	179.895	2748.63	122730	0.00146793	39614.4	1.06506e+06	196468	28160.9	3392.03	38376.5	57502.6	0	1.42857e+06	1.07068	26
2011.Summer.ER32	2011	Sum	ER	ER32	6727.07	51340.1	13986.8	51756.3	0	2892.62	8468.9	974.884	2662.72	138809	0.00707286	36364.2	4159.87	33546.3	14075.5	2578.89	11187.3	59521.2	0	161433	2.00166	25
2011.Summer.ER36	2011	Sum	ER	ER36	14284.2	64290.6	16267.2	50397	0	7048.53	29185	1977.88	3743.19	187194	0.0106788	96354	336380	74565.6	28299.3	1011.72	77666.7	206471	0	820748	1.85573	27
2011.Summer.ER37	2011	Sum	ER	ER37	8241.11	23088.9	15320.9	14532.2	0	4978.64	6214.04	270.926	2843.77	75490.4	0.00360181	101186	227991	96096.7	30908.3	38687.9	662927	196936	0	1.35473e+06	1.96546	32
2011.Summer.ER38	2011	Sum	ER	ER38	9930.85	34551.7	17020.1	23760.7	0	6203.49	2285.78	108.349	2859.8	96720.8	0.00112148	22483.9	263079	136807	50348.9	38248.5	637576	21312.6	0	1.16986e+06	1.58959	27
2011.Summer.ER42	2011	Sum	ER	ER42	9309.91	66405.3	19420.9	79689.2	0	8965.35	12922.9	3189.69	4362.71	204266	0.0158631	3128.83	118519	102914	15343	459.8	195788	147497	0	583649	1.95879	20
2011.Summer.ER43	2011	Sum	ER	ER43	8897.42	55875.4	25123.5	84235.8	0	8974.63	18411.2	401.998	3102.94	205023	0.0019646	1522.3	729049	235652	92176.3	41435	112904	59685.3	0	1.27242e+06	1.66993	27
2011.Summer.ER58	2011	Sum	ER	ER58	32493.5	46316.8	38322.7	45806.4	0	12037.9	19426.8	2220.28	3133.19	199757	0.0112398	4.1205e+06	97286.9	22646.5	30713.9	87608.5	1.39814e+07	119893	0	1.846e+07	1.27353	27
2011.Summer.ER59	2011	Sum	ER	ER59	6428.28	30266.2	18300.1	32992.9	0	8165.86	18065.6	1379.54	395.782	115994	0.0120363	3.8625e+06	8599.52	176119	3243.64	82033.8	5.06733e+06	0	0	9.19983e+06	1.12637	28
2011.Summer.ER60	2011	Sum	ER	ER60	3292.46	1803.78	517.333	7201.38	0	1291.02	161.393	972.296	1565.31	16805	0.0614107	57131.2	7002.11	31151.9	65406	36447.6	109828	0	0	306967	2.42887	48
2011.Summer.ER61	2011	Sum	ER	ER61	3242.51	2516.42	2380.9	7029.06	0	1247.35	2946.18	207.84	1691.35	21261.6	0.00987185	4.14115e+06	4788.67	187571	123988	75259.3	277984	0	0	4.81075e+06	0.839652	36
2011.Summer.ER63	2011	Sum	ER	ER63	12587.9	58704.9	14869.1	11162.1	0	7760.66	4740.22	1284.43	2377.19	113486	0.0114475	45024.5	116040	115905	2718.09	2708.57	51349.5	0	0	333746	2.14726	26
2011.Summer.ER73	2011	Sum	ER	ER73	15456.8	46608.8	20745	34554.1	0	7080.19	9214.29	264.975	2924.07	136848	0.00194002	63967	242456	69449.9	142811	7077.68	177380	39346.2	0	742487	1.95161	23
2011.Summer.ER78	2011	Sum	ER	ER78	17481.4	82780.1	22949.5	60229	0	4279.26	5205.85	30.7509	2466.86	195423	0.00015738	12094.8	8537.38	214439	9986.75	7926.98	97214.7	90267.2	0	440466	1.63052	19
2011.Summer.ER91	2011	Sum	ER	ER91	6293.84	28535.4	33442.6	59399.8	0	7803.23	22051.4	1346.78	537.412	159411	0.00852049	3.20327e+06	5264.54	48412.5	763.538	43356.4	4.2051e+06	0	0	7.50617e+06	0.858766	26
2011.Summer.ER92	2011	Sum	ER	ER92	53261.3	45608.5	27031.8	87468.9	0	10296.8	52067.5	993.672	6287.55	283016	0.00352338	1.02025e+06	3.31758e+06	209638	1250.31	49767.5	1.4626e+06	155224	0	6.2163e+06	1.6042	31
2011.Summer.HU06	2011	Sum	HU	HU06	48.8906	15076.7	2608.15	26.1293	0	1166.54	720.549	788.832	2380.88	22816.7	0.0358106	11124.2	10369.9	3777.11	7847.32	430.78	332.302	19925.8	0	53807.4	2.42422	35
2011.Summer.HU09	2011	Sum	HU	HU09	8.87222	17881.2	1958.53	9.51143	0	1241.17	259.536	1050.86	2583.43	24993.1	0.0438916	7138.77	4969.8	455.72	14291.9	2569.51	2539.13	5871.38	0	37836.2	2.9164	38
2011.Summer.HU12	2011	Sum	HU	HU12	19.2669	11691.8	732.2	0	78.8594	497.801	164.781	654.768	1960.07	15799.6	0.0486945	15476.7	2599.39	196.951	24897	3583.21	1990.24	41937.2	0	90680.7	2.02706	27
2011.Summer.HU15	2011	Sum	HU	HU15	52.4297	18627.9	1791.64	309.781	377.854	986.15	322.466	1073.01	2649.61	26190.9	0.0586447	5991.51	4248.96	1664.08	13795.8	675.578	3721.87	0	0	30097.8	2.67561	31
2011.Summer.HU27	2011	Sum	HU	HU27	6606.59	22233.5	3614.57	6370.05	0	1032.95	1437.51	1976.86	1153	44425.1	0.0465712	9734.02	2278.05	2471.35	18866.4	882.859	7060.99	0	0	41293.6	2.46284	40
2011.Summer.HU32	2011	Sum	HU	HU32	0	36883.3	5336.23	67.5659	1874.14	1214.77	221.56	510.354	1962.74	48070.7	0.0521929	27185.7	12331.4	1879.38	36327.8	24051.2	3388.86	66313.2	1568.8	173046	2.54276	39
2011.Summer.HU37	2011	Sum	HU	HU37	0	40578.9	4506.2	46.3583	0	738.981	4222.58	1642.63	3679.19	55414.9	0.0305479	14233.1	1426.69	3921.79	10215.3	12636.8	6413.73	0	0	48847.5	2.70402	42
2011.Summer.HU38	2011	Sum	HU	HU38	12.1992	16328.4	987.617	222.642	1193.61	1540.45	64.8784	559.238	4236.62	25145.6	0.0749311	4883.29	6623.19	136.105	36508.7	1561.7	2534.04	24408.9	0	76655.9	2.47105	35
2011.Summer.HU45	2011	Sum	HU	HU45	771.342	34045.7	848.489	346.176	8795.48	1338.67	1436.33	1466.15	2430.93	51479.3	0.248962	17666.4	2096.29	502.077	56328.9	1748.07	206.766	41035.9	0	119584	1.91023	32
2011.Summer.HU48	2011	Sum	HU	HU48	0	44009.8	3772.14	648.076	22052	984.649	36.1574	247.545	1116.52	72866.9	0.440988	41686.1	566.064	34609.8	42468.1	5761.56	1535.09	64670.7	448.2	191746	1.92248	30
2011.Summer.HU53	2011	Sum	HU	HU53	0	25190	1924.93	0	11266.4	186.255	4467.23	1307.42	3429.13	47771.4	0.357236	29239.7	3776.43	2144.77	15508.3	823.777	24807.6	10545.7	0	86846.3	2.48259	25
2011.Summer.HU54	2011	Sum	HU	HU54	0	21801.8	2770.65	6.5536	3366.85	1192.8	5831.31	2332.66	5154.02	42456.6	0.155059	115029	3235.85	3501.57	29072.7	4214.08	103538	131870	0	390461	2.18495	37
2011.Summer.HU61	2011	Sum	HU	HU61	3.04951	6315.23	1000.22	0	0	954.723	9732.22	1492.33	5859.63	25357.4	0.062532	39180.4	2683.84	3056.85	23866.1	2519.96	91638.7	0	0	162946	2.07887	35
2011.Summer.HU93	2011	Sum	HU	HU93	86.8507	16513	2336.29	960.929	704.037	881.829	471.179	1436.16	2468.09	25858.4	0.0902345	8588.23	7524.05	157.745	16672.8	6861.48	189.295	4543.07	0	44536.6	2.55763	31
2011.Summer.MI11	2011	Sum	MI	MI11	986.07	50376.4	29759.3	97586.2	0	407.976	0	1535.2	336.381	180987	0.00855491	2943.31	2814.78	89.9031	10686.4	896.139	5742.94	0	0	23173.5	2.1398	24
2011.Summer.MI17	2011	Sum	MI	MI17	645.999	61732.3	14318.1	10798.8	0	2692.27	0	171.755	2377.61	92736.8	0.0018555	4192.96	1257.21	82.7064	11257.7	3532.93	4773.34	12063.7	0	37160.5	2.31662	31
2011.Summer.MI18	2011	Sum	MI	MI18	403.311	47238.1	2794.76	727.377	0	466.23	0	2033.35	1043.87	54707	0.0386028	32158.6	20592.4	807.188	4961.52	6880.23	1077.02	102938	0	169414	1.90958	33
2011.Summer.MI19	2011	Sum	MI	MI19	2140.16	45820.7	21020	58281.8	0	1797.94	0	2428.61	2785.23	134274	0.0184201	42837.5	59009.3	197790	14434.3	39302.5	3459.88	28499.8	0	385333	1.93826	25
2011.Summer.MI23	2011	Sum	MI	MI23	230.454	32366.7	1351.39	925.798	0	1093.22	0	1041.81	561.59	37570.9	0.0285199	8090.71	8837.44	498.223	17329.7	500.959	1146.7	0	0	36403.7	2.90923	32
2011.Summer.MI27	2011	Sum	MI	MI27	250.221	16575.4	2692.16	281.143	0	2940.7	0	1091.9	1386.13	25217.6	0.0452587	11743.7	5112.18	0	12969	11356.1	5718.56	0	0	46899.5	2.44339	26
2011.Summer.MI34	2011	Sum	MI	MI34	1340.95	48562	19669.9	2816.51	1904.58	3623.03	0	2306.14	789.367	81012.5	0.0548259	74581.5	57363.5	263.74	28910.8	21871	3622.04	73875.4	0	260488	2.86497	43
2011.Summer.MI40	2011	Sum	MI	MI40	1179.79	22134	5726.68	268.922	0	3152.45	0	743.756	4973.82	38179.4	0.0198676	10336.9	60238.2	2590.52	29813.1	37516.4	39350.1	4102.63	0	183948	2.86873	44
2011.Summer.MI41	2011	Sum	MI	MI41	335.879	32217.1	4070.89	3059	354.149	2564.75	0	1527.79	2438.44	46568	0.0421148	11744.7	4918.34	2552.08	10652.9	1062.54	6226.61	0	0	37157.2	2.84674	32
2011.Summer.MI47	2011	Sum	MI	MI47	47.2016	29774.9	2504.59	1052.25	17557.1	3027.74	0	2344.04	8183.22	64491.1	0.446316	27170.4	304174	47362.3	44677.5	15991.4	2303.96	0	0	441679	2.04718	40
2011.Summer.ON12	2011	Sum	ON	ON12	10164.8	14397.7	24768.4	42606.1	6007.65	4081.04	868.339	7424.41	14564.1	124882	0.12052	26828.9	37258.7	6180.32	22190.2	54717	9353.99	62436.6	0	218966	2.59796	39
2011.Summer.ON25	2011	Sum	ON	ON25	3953.61	8938.75	28775.6	30565.6	928.578	3654.53	1138.42	4693.57	12248.4	94897	0.0629757	17570.7	141748	11733.6	38005.8	43261.8	19541.3	87647.3	0	359509	2.46299	37
2011.Summer.ON33	2011	Sum	ON	ON33	7130.95	2152.7	1858.16	29450.8	0	1715.37	1518.44	2926.44	13080.7	59833.6	0.0514248	18447.2	216217	30560.1	23115.4	5987.59	11509.4	3389.27	0	309226	1.92291	30
2011.Summer.ON41	2011	Sum	ON	ON41	526.822	12680	35290.8	21723.3	0	2762.54	39.7235	1569.18	6513.17	81105.4	0.0197291	2061.9	40216.9	13545	22458.9	86404.7	9497.03	24886.5	0	199071	2.39985	38
2011.Summer.ON49	2011	Sum	ON	ON49	4324.97	3844.28	29742.3	30590.3	0	5966.61	2904.25	1457.12	17038	95867.9	0.0154338	10935.3	78304.1	23633.3	356125	57132.1	24007.4	32519.2	0	582656	1.80479	42
2011.Summer.ON55	2011	Sum	ON	ON55	1426.24	7481.66	21.0703	20216.4	365.458	328.241	3947.3	2513.37	14961.6	51261.3	0.0595015	6644.86	53422.2	35091.8	27974.5	137165	18888.1	45347.4	0	324534	2.4669	32
2011.Summer.ON60	2011	Sum	ON	ON60	1385.07	3758	1074.51	31434.9	0	187.283	4018.66	4613.81	29247	75719.3	0.0648868	1327.19	108843	351.654	18865.9	78890	44097.4	19174.2	0	271549	2.14278	29
2011.Summer.ON63	2011	Sum	ON	ON63	3063.31	3512.76	20363	30423.6	4281.84	1863.67	1033.89	1076.33	12352.1	77970.5	0.0737915	9614.44	157177	31416.1	9730.46	85115.7	34014	89748.2	0	416816	2.23866	37
2011.Summer.SU01	2011	Sum	SU	SU01	0	32159.9	6555.57	1734.24	17488.4	6342.12	519.102	10.5902	1036.69	65846.6	0.361942	22853.8	4845.49	47306.6	33837	1904.73	2838.67	3608.6	2243.89	119439	2.34284	41
2011.Summer.SU02	2011	Sum	SU	SU02	7.94183	26933.3	1849.12	80.9819	31101.4	6929.91	4682.69	22.4218	964.742	72572.5	0.7509	26425.3	8137.02	24323	15525.5	3240.27	5056.78	24236	0	106944	3.08926	47
2011.Summer.SU03	2011	Sum	SU	SU03	5.51672	39125	4480.05	1099.54	11240.4	4288.21	17043.7	285.806	1449.82	79018	0.170779	16432.5	8846.87	9045.03	16541.3	4759.92	3031.26	0	0	58656.8	3.15398	43
2011.Summer.SU04	2011	Sum	SU	SU04	0	24244.1	2537.58	13.6943	5698.35	5153.53	0	0	276.49	37923.7	0.176828	26864.9	20952	26600.5	17920.9	13081.3	3951.04	7478.25	0	116849	3.18138	46
2011.Summer.SU05	2011	Sum	SU	SU05	0	41436.5	2214.13	2476.98	4901.07	3615.32	2009.88	26.636	2906.31	59586.9	0.0901533	14893.9	7775.11	19101.1	10693.6	3750.65	12103.9	3418.08	0	71736.3	3.024	42
2011.Summer.SU06	2011	Sum	SU	SU06	31.9555	9997.62	3621.45	0	0	2733.83	16058.4	999.719	1681.25	35124.2	0.0292962	18185.3	2830.74	14909.9	9712.76	1441.78	9905.15	5333.52	0	62319.1	2.95978	45
2011.Summer.SU07	2011	Sum	SU	SU07	44.8164	23778.2	277.054	0	6555.52	8926.8	0	0	323.571	39905.9	0.196565	20239.1	6368.35	37744.7	39816.4	6808	7450.66	13511.9	0	131939	3.0586	50
2011.Summer.SU08	2011	Sum	SU	SU08	0	13658.7	161.425	12.3485	24312.9	5437.48	1.82153	22.6566	93.1648	43700.5	1.25668	12380.6	2910.88	11404.1	1135.53	8957.8	2266.85	10240.8	3298.72	52595.4	2.67996	33
2011.Summer.SU09	2011	Sum	SU	SU09	95.0097	14369.2	3647.58	241.754	2784.38	5720.33	1040.5	362.667	785.744	29047.2	0.121507	33417.2	26920.6	18431.1	39419.4	13751.5	3762.7	23547.4	0	159250	3.04327	51
2011.Summer.SU10	2011	Sum	SU	SU10	207.609	24452	6296.49	5349.15	12926.5	1182.99	5619.1	397.999	605.579	57037.4	0.304818	25249	1550.91	10128.4	11729.7	1153.86	23659.3	0	0	73471.1	2.5388	41
2011.Summer.SU11	2011	Sum	SU	SU11	380.081	44924.8	5921.28	1871.77	16976.9	6378.56	183.641	101.825	915.061	77653.9	0.281943	30438.6	9278.76	9812.15	17444.1	3382.15	4021.09	11348.7	0	85725.6	2.88188	41
2011.Summer.SU12	2011	Sum	SU	SU12	14.5709	14699.8	348.175	126.525	45686.9	6636.06	220.588	271.475	556.46	68560.6	2.03336	8497.89	2706.02	29841.3	20500.9	11577	3530.72	20713.1	0	97366.9	2.51359	42
2011.Summer.SU13	2011	Sum	SU	SU13	127.311	18823.7	7026.45	4171.12	9785.65	5180.65	4902.85	523.864	1139.63	51681.2	0.249192	31103.8	3148.9	24932.3	14087.9	10037.8	8504.54	1859.83	0	93675.1	2.65466	39
2011.Summer.SU14	2011	Sum	SU	SU14	35.7729	17597.8	2142.17	2060.3	10611.7	5271.14	985.095	89.3013	467.776	39261	0.374685	30881.2	16006.4	26039.4	16685.5	480.667	4923.15	25670.7	0	120687	2.79139	40
2011.Summer.SU15	2011	Sum	SU	SU15	616.767	30945.7	10457.3	35122.9	11776.4	5821.95	2993.75	114.986	1935.49	99785.2	0.135292	19427.8	56088.6	3939.05	18302.6	3966.87	4762.22	0	0	106487	2.93817	63
2011.Summer.SU16	2011	Sum	SU	SU16	693.07	16457.9	3344.03	9123.33	7584.12	2669.42	10195	10.2156	1057.43	51134.6	0.174421	36551.6	1833.37	4662.81	12777.8	24835.9	2820.36	0	0	83481.8	2.59003	43
2011.Summer.SU17	2011	Sum	SU	SU17	0	34566.4	5716.76	1978.3	8233.82	2186.26	39054.8	137.935	3563.11	95437.3	0.0961545	44593.8	1372.52	15360.9	9442.79	13133.1	14290.9	0	0	98193.9	2.40404	40
2011.Summer.SU18	2011	Sum	SU	SU18	298.217	17409.8	2575.21	2400.85	25305.1	5034.43	319.334	24.504	1101.75	54469.2	0.869252	16482.2	2372.99	14135.9	10812	2191.87	3417.51	0	0	49412.5	3.02102	43
2011.Summer.SU19	2011	Sum	SU	SU19	727.387	23873.9	14083.2	16845.1	3688.92	11423.4	75.0366	19.9702	3016.63	73753.5	0.0529504	58446.8	55092	16608.3	27107	30422	9541.34	0	0	197217	2.79312	44
2012.Spring.ER09	2012	Spr	ER	ER09	200.633	9221.5	17884.3	216.908	0	48.9473	0	0	21.1029	27593.4	0	600013	0	52.3344	4492.83	8175.49	35273.8	0	0	648008	1.50319	26
2012.Spring.ER10	2012	Spr	ER	ER10	19.9442	2267.94	1738.72	49.7878	0	14.8616	0	0	8.21623	4099.47	0	1.78288e+06	2724.3	5647.66	14200.7	2830.3	3899.02	0	0	1.81218e+06	0.813656	25
2012.Spring.ER15	2012	Spr	ER	ER15	198.771	1689.15	2074.07	20.2144	0	5.93623	0	0	8.22263	3996.37	0	169182	1551.96	0	6367.85	1980.72	2466.45	0	0	181549	1.29435	20
2012.Spring.ER30	2012	Spr	ER	ER30	12586.3	18915.6	30024.6	619.256	0	404.672	17.0206	0	353.075	62920.6	0	167005	2296.37	4537.04	8722.66	11203.7	8108.18	46097	0	247970	1.51574	25
2012.Spring.ER31	2012	Spr	ER	ER31	4012.1	9738.74	15780.7	345.829	0	424.257	0	0	568.873	30870.5	0	1.30746e+06	3906.57	51185.7	11936.3	49704.3	20370.9	89498	0	1.53407e+06	0.975072	29
2012.Spring.ER32	2012	Spr	ER	ER32	26474.5	31521.7	17735.5	516.429	0	637.384	0	0	322.612	77208.1	0	2.41246e+06	2056.87	756.056	17371.1	5696.77	16415.2	5626.46	0	2.46038e+06	0.575756	25
2012.Spring.ER36	2012	Spr	ER	ER36	6171.12	13710.9	14143.7	987.398	0	1010.25	3.08938	0	500.947	36527.4	0	742605	4117.37	955.128	24288.2	61746	5695.39	18112.1	0	857519	1.08485	26
2012.Spring.ER37	2012	Spr	ER	ER37	24405.2	79728	53626.5	4062.51	0	2226.44	76.6123	0	1572.81	165698	0	263650	2299.49	1168.15	16721	40580.8	18548.9	57109.7	0	400078	1.76819	31
2012.Spring.ER38	2012	Spr	ER	ER38	14375.7	24138.9	26582.5	533.118	0	1130.14	57.3429	0	1207.75	68025.5	0	148732	2138.08	236.618	29846.8	24928.9	3833.21	100975	0	310691	1.86529	27
2012.Spring.ER42	2012	Spr	ER	ER42	39507.4	25053.3	58674.1	701.201	0	2517.46	64.5721	0	1834.17	128352	0	26510.7	4320.09	12218.8	32513.2	85601.2	77995.3	0	1221.88	240381	2.0441	26
2012.Spring.ER43	2012	Spr	ER	ER43	112482	40153.5	93433.5	4800.69	290.407	37179.6	199.767	0	11665.8	300205	0.000968301	37659.7	2579.25	1505.79	28323.6	69142.8	4353.77	155600	0	299165	2.48309	43
2012.Spring.ER58	2012	Spr	ER	ER58	393.582	3022.46	2983.08	4352.97	161.063	3597.33	0	44.7841	5937.97	20493.3	0.0101466	201123	122374	0	93228.1	88344.2	8088.04	0	0	513158	3.03972	46
2012.Spring.ER59	2012	Spr	ER	ER59	116.138	4483.06	8774.52	163.428	60.5679	1585.72	0	71.9392	588.118	15843.5	0.00843404	45579	7986.77	41719.5	29956.4	138099	5228.22	0	0	268569	2.49563	56
2012.Spring.ER60	2012	Spr	ER	ER60	17.8989	203.252	111.277	11.4701	69.9628	91.8889	0	0	83.3545	589.104	0.134766	51318.9	31045.3	947.219	20757.6	47476.6	5788.56	0	0	157334	2.82925	69
2012.Spring.ER61	2012	Spr	ER	ER61	7.13905	224.122	108.271	74.6091	156.135	91.7109	0	0	113.539	775.526	0.252078	156148	15913.9	0	24832.1	32487.8	3630.83	5274.81	0	238288	2.48339	50
2012.Spring.ER63	2012	Spr	ER	ER63	426.557	2085.95	5072.64	100.03	0	10.8189	0	0	10.3641	7706.36	0	305455	0	0	4362.74	3634.56	3450.04	0	246.757	317149	1.74848	17
2012.Spring.ER73	2012	Spr	ER	ER73	5229.64	8571.67	10760.7	51.0066	0	547.438	0	0	562.567	25723	0	58379.5	3897.95	3034.14	27701.7	44149.7	5449.07	22645.5	0	165257	2.18635	33
2012.Spring.ER78	2012	Spr	ER	ER78	583.257	8938.74	6073.35	34.5557	0	8.85922	20.3423	0	13.0138	15672.1	0	481920	1201.19	0	13589.3	3205.83	3421.86	0	88.4965	503427	1.08936	23
2012.Spring.ER91	2012	Spr	ER	ER91	91.1927	785.932	1456.37	244.67	81.5696	404.061	0.931372	16.2128	1361.22	4442.16	0.0225078	117425	77987.2	496.238	50296.6	30516.8	3455.95	0	0	280178	2.96839	57
2012.Spring.ER92	2012	Spr	ER	ER92	146.016	1566.67	763.56	157.078	616.053	2030.27	0	51.1344	5561.6	10892.4	0.0652494	29912.8	102844	10379.7	42556	78463.6	3106.83	0	0	267263	3.01242	44
2012.Spring.HU06	2012	Spr	HU	HU06	181.555	12272.8	4830.33	113.222	1865.78	1002.27	0	0	8.34234	20274.3	0.101354	30781.2	12009.5	580.411	22005.4	1328.26	1058.39	2784.48	0	70547.6	2.85191	74
2012.Spring.HU09	2012	Spr	HU	HU09	2.72921	8142.23	422.104	89.8322	1272.66	1342.88	0	0	4.52495	11277	0.127211	44202.8	15025.6	3666.01	28394.4	6501.07	1698.33	23100.1	0	122588	2.81799	63
2012.Spring.HU12	2012	Spr	HU	HU12	33.5482	8767.35	1611.65	48.0867	1025.15	960.594	0	0	8.1715	12454.5	0.0896938	7078.49	4411.75	1651.25	8416.71	1486.64	1562.29	1793.6	0	26400.7	3.03135	56
2012.Spring.HU15	2012	Spr	HU	HU15	18.9321	5282.21	1024.5	84.0522	511.778	1323.79	0	0	13.0009	8258.27	0.0660658	16538.5	27770.3	0	21102.6	3915.85	1101.01	0	0	70428.2	2.9259	49
2012.Spring.HU27	2012	Spr	HU	HU27	21.7581	7106.93	1838.17	163.743	1028.03	874.178	0	0	0.644386	11033.4	0.102748	441.5	1876.22	16.5413	2404.54	980.23	1370.56	0	0	7089.6	2.64193	32
2012.Spring.HU32	2012	Spr	HU	HU32	48.0494	8210.39	1732.54	162.141	758.367	1034.93	0	0	7.30971	11953.7	0.0677394	9883.31	69103.6	2232.22	3800.72	1006.53	2587.2	0	0	88613.5	2.51654	57
2012.Spring.HU37	2012	Spr	HU	HU37	0	3587.01	267.479	0	638.279	373.369	0	0	0.0210414	4866.16	0.150969	7198.41	410.486	309.801	7646.3	1650.22	2107.7	2033.56	0	21356.5	2.5755	40
2012.Spring.HU38	2012	Spr	HU	HU38	0	12384.1	921.223	105.678	1399.23	1720.95	0	0	5.91941	16537.1	0.0924324	6385.43	1955.98	184.539	3973.44	15444.6	1708.48	0	0	29652.4	2.37026	47
2012.Spring.HU45	2012	Spr	HU	HU45	0	8869.57	512.424	40.8098	1575.53	1120.08	0	0	0.262809	12118.7	0.149436	5063.17	2745.04	422.386	5755.33	1200.26	1401.61	1235.67	0	17823.5	2.71701	49
2012.Spring.HU48	2012	Spr	HU	HU48	0	9715.83	523.258	147.428	1287.97	876.922	0	0	0.270918	12551.7	0.114346	5986.84	8724.23	466.11	5783.77	2831.21	1261.86	0	0	25054	3.05539	40
2012.Spring.HU53	2012	Spr	HU	HU53	0	5924.12	702.374	32.6443	1329.94	1002.85	0	0	0.11596	8992.04	0.173574	9589.28	5431.32	0	3977.41	3447.93	1263.92	3707.02	0	27416.9	2.47306	32
2012.Spring.HU54	2012	Spr	HU	HU54	0	8848.02	351.091	205.05	2417.15	1714.7	0	0	5.54618	13541.6	0.217283	22342.2	6842.39	261.933	6710.34	10326.7	1608.89	1790.02	0	49882.5	2.89984	56
2012.Spring.HU61	2012	Spr	HU	HU61	0	12658.7	117.061	24.5529	7783.87	1217.42	0	0	7.14717	21808.8	0.555004	12454.9	11808.5	193.189	8829.04	3895.97	1581.66	0	0	38763.3	3.12428	63
2012.Spring.HU93	2012	Spr	HU	HU93	84.0083	6291.86	1971.95	73.2808	710.448	1107.15	0	0	23.959	10262.7	0.0743753	12679.6	25652.5	0	6925.09	4310.66	268.258	603.176	153.936	50593.2	2.92952	47
2012.Spring.MI11	2012	Spr	MI	MI11	0	19463.3	1055.8	547.207	2077.16	3364.61	0	0	64.1643	26572.3	0.084799	17784.5	9481.66	8028.59	5925.26	44388.5	8564.98	34176.6	0	128350	2.76046	54
2012.Spring.MI17	2012	Spr	MI	MI17	0	16734.1	1333.08	50.5648	737.435	1312.48	0	0	7.62632	20175.3	0.037938	19034.2	17614	55.6053	5299.09	22967.8	2798.8	0	0	67769.6	2.72465	42
2012.Spring.MI18	2012	Spr	MI	MI18	0	30341.5	3712.09	27.467	6520.51	2959.51	0	0	26.5108	43587.5	0.175911	28566.1	8121.01	383.059	2720.24	53671.7	6856.22	0	0	100318	2.68655	50
2012.Spring.MI19	2012	Spr	MI	MI19	2.19218	14934.1	385.875	633.428	2934.32	878.805	0	0.248699	1.3721	19770.4	0.174305	3322.62	1531.43	0	1911.85	6013.18	1970.02	0	0	14749.1	2.52421	38
2012.Spring.MI23	2012	Spr	MI	MI23	0	11167.3	1135.36	0	1894.53	1448.77	0	0	5.38777	15651.3	0.137716	2380.14	2765.93	52.9574	2526.72	2701.65	1503.99	0	0	11931.4	2.60415	33
2012.Spring.MI27	2012	Spr	MI	MI27	0	10056.7	249.833	47.2549	313.83	774.831	0	0	10.9119	11453.3	0.0281727	3047.45	9377.11	70.7502	1566.23	9656.08	2561.16	51393	0	77671.8	1.57583	37
2012.Spring.MI32	2012	Spr	MI	MI32	0	12806.8	199.618	96.2829	3190.81	1343.22	0	0	11.2182	17648	0.220708	13536.1	877.179	0	2816.01	16641.5	2440.88	93487.6	0	129799	1.27899	43
2012.Spring.MI34	2012	Spr	MI	MI34	0	30528.4	2067.66	419.204	4689	1875.68	0	0	18.7525	39598.6	0.134318	32804.3	3554.79	191.788	1458.3	10258.3	2876.82	0	0	51144.4	2.5836	41
2012.Spring.MI40	2012	Spr	MI	MI40	0	8653.92	1134.33	0	1126.84	913.584	0	0	11.2642	11839.9	0.105184	6528.45	7383.87	0	1084.66	5970.58	2097.74	0	0	23065.3	2.61491	33
2012.Spring.MI41	2012	Spr	MI	MI41	0	8458.73	572.759	33.8518	2477.86	1649.6	0	0	19.0615	13211.9	0.230842	15995.1	2442.92	21.2674	721.825	3186.31	2396.12	0	0	24763.6	2.41424	39
2012.Spring.MI47	2012	Spr	MI	MI47	0	18686	1589.03	192.782	2589.66	1513.86	0	0	29.1195	24600.4	0.117654	43470.7	25457.9	0	2272.51	6825.4	1784.38	0	0	79810.9	2.53905	44
2012.Spring.ON12	2012	Spr	ON	ON12	95.5075	3835.83	2994.22	11.739	1308.87	532.217	0	0	27.0272	8805.41	0.174597	44583.4	5286.77	425.308	4528.49	44607.8	4507.02	8523.92	0	112463	2.27321	34
2012.Spring.ON25	2012	Spr	ON	ON25	13.1641	1791.83	515.004	0	115.277	886.262	0	0	4.02543	3325.57	0.0359087	35112	598.39	612.6	930.952	24702.5	368.6	2295.39	0	64620.5	2.0399	27
2012.Spring.ON33	2012	Spr	ON	ON33	15.7986	5065.19	3345.24	2.07041	1582.08	1149.06	0	0	31.253	11190.7	0.164652	32650	7704.07	25649	2312.2	36242.7	783.77	0	0	105342	2.32922	33
2012.Spring.ON41	2012	Spr	ON	ON41	3.55369	2570.71	1096.32	0.489407	110.077	491.52	0	0	5.31119	4277.98	0.0264106	153371	8950.04	2536.69	7293.49	58141.7	2569.23	2603.95	0	235466	2.22795	36
2012.Spring.ON49	2012	Spr	ON	ON49	4.84062	998.846	689.037	0	639.237	65.5955	0.339933	0	0.548226	2398.44	0.363367	73426	1464.68	628.117	6031.25	9376.75	156.584	0	121.633	91205	1.86289	24
2012.Spring.ON55	2012	Spr	ON	ON55	47.2753	4679.08	7692.12	0	336.223	125.221	0	0	7.95102	12887.9	0.0267871	12333.9	15324.1	1607.03	4721.59	112720	6672.63	0	114.798	153494	2.07362	32
2012.Spring.ON60	2012	Spr	ON	ON60	67.2491	5084.7	24333.5	0	243.401	261.452	0	0	8.32946	29998.7	0.00818009	9828.59	2640.37	651.447	6149.89	35579.3	1971.8	33596.6	29.6957	90447.6	2.13104	33
2012.Spring.ON63	2012	Spr	ON	ON63	21.4578	3725.63	2773.94	0	260.626	99.4349	0	0.12328	1.11106	6882.32	0.0393787	52588.3	887.973	3147.43	3154.99	34378.1	395.415	18946.4	111.691	113610	2.52773	33
2012.Spring.SU01	2012	Spr	SU	SU01	3.72769	6259.01	1916.96	0	610.931	241.026	0	0	44.2555	9075.91	0.0721716	37078.3	33967	207.737	8547.96	16344.9	993.296	5630.72	320.135	103090	2.99864	65
2012.Spring.SU02	2012	Spr	SU	SU02	0	8558.54	2346.05	0	1121.09	467.115	0	0	24.463	12517.3	0.0983744	3198.31	4874.94	339.16	1241.09	13541.6	1913.61	0	0	25108.7	2.67508	46
2012.Spring.SU03	2012	Spr	SU	SU03	0	16406.4	5585.88	0	3006.18	756.449	0	0	44.5143	25799.4	0.131889	21884	35086.4	90.3101	7270.68	31536.8	4451.98	30207.2	0	130527	2.75862	54
2012.Spring.SU04	2012	Spr	SU	SU04	0	10609	1941.73	0	1133.92	227.46	0	0	11.8757	13923.9	0.0886565	15651.4	10658.2	728.04	6099.28	23739.1	3685.33	1230.79	0	61792.1	2.95409	54
2012.Spring.SU05	2012	Spr	SU	SU05	2.44557	4184.24	1230.82	21.6082	904.891	332.653	0	0	19.1524	6695.81	0.15626	5325.3	14594.6	237.249	15783.8	15259	5725.38	5024.1	0	61949.5	3.26369	56
2012.Spring.SU06	2012	Spr	SU	SU06	1.74404	1067.87	1658.25	0	164.445	277.61	0	0	19.3339	3189.26	0.0543654	13773.4	34098.7	94.5727	6688.89	28857.4	4580.12	5594.36	0	93687.5	2.78441	52
2012.Spring.SU07	2012	Spr	SU	SU07	0	2329.96	482.354	0	409.846	130.004	0	0	2.54197	3354.71	0.139173	2675.96	1713.43	1161.97	2453.38	11867.1	1942.65	529.574	0	22344.1	2.73887	48
2012.Spring.SU08	2012	Spr	SU	SU08	1.46396	4179.07	256.156	0	961.901	122.008	0	0	2.93039	5523.53	0.210868	5623.22	574.213	1281.57	2009.64	12495.8	1276.27	1652.27	0	24913	2.76733	45
2012.Spring.SU09	2012	Spr	SU	SU09	1.53176	5189.08	3086.31	0	442.539	201.483	0	0	11.0596	8932	0.052128	10469.8	4294.53	247.888	5915.65	14483.2	2969.1	3265.66	0	41645.9	2.96424	52
2012.Spring.SU10	2012	Spr	SU	SU10	0	3345.95	1722.09	0	803.297	400.837	0	0	14.0135	6286.19	0.14651	4882.56	6361.58	598.085	5013.41	33308.1	1787.78	0	0	51951.5	2.52494	48
2012.Spring.SU11	2012	Spr	SU	SU11	0	9923.93	2629.83	0	1557.2	417.569	0	0	22.4353	14551	0.119842	7957.37	2884.91	1401.61	2706.6	14452	2819.69	0	0	32222.1	2.72443	42
2012.Spring.SU12	2012	Spr	SU	SU12	0	5375.56	1230.84	0	915.538	218.761	0	0	2.39164	7743.09	0.134095	1544.02	3270.62	1249.99	6603.4	24258	3138.41	4168.21	0	44232.6	2.54635	46
2012.Spring.SU13	2012	Spr	SU	SU13	0	7030.62	2757.92	0	920.342	572.066	0	0	11.2481	11292.2	0.0887346	9740.81	1526.13	2902.9	3562.3	14165.2	2159.15	0	0	34056.5	2.76734	46
2012.Spring.SU14	2012	Spr	SU	SU14	0	1597.09	558.092	0	229.351	240.291	0	0	3.72667	2628.55	0.0955949	4403.54	2061.17	181.264	2635.39	5206.35	1520.17	612.972	0	16620.9	3.0953	55
2012.Spring.SU15	2012	Spr	SU	SU15	131.125	5737.45	4768.4	2.52773	1939.66	270.478	0	0	49.2886	12898.9	0.176988	10706.5	2022.09	90.162	7197.47	34103.2	6536.37	17160.7	0	77816.5	2.81725	72
2012.Spring.SU16	2012	Spr	SU	SU16	0	2557.71	814.738	0.782281	309.487	1153.42	0	0	7.97597	4844.12	0.0682496	16508.6	4594.3	2395.64	6072.22	9660.7	2127.51	11182.6	0	52541.5	2.752	43
2012.Spring.SU17	2012	Spr	SU	SU17	0	5625.43	1216.36	0	712.536	301.75	0	0	4.69786	7860.77	0.09968	9462.78	2677.57	313.893	3420.97	8772.61	1860.25	4272.58	0	30780.6	2.98976	54
2012.Spring.SU18	2012	Spr	SU	SU18	2.38679	2325.37	606.709	0	411.351	467.622	0	0	4.79724	3818.24	0.120741	15869.4	1969.8	1004.82	6809.02	23334.5	2152.69	15072.3	0	66212.5	2.56196	44
2012.Spring.SU19	2012	Spr	SU	SU19	0	1357.45	105.34	0	331.819	481.343	0	0	19.8249	2295.78	0.168954	11094.8	5531.35	3599.26	10170.3	7563.98	2697.24	10898.2	0	51555.1	3.15959	57
2012.Summer.ER09	2012	Sum	ER	ER09	154.601	22877.2	1435.31	188.859	0	3826.28	0	366.923	1377.71	30226.8	0.0122882	37262.8	4493.93	108366	7701.99	23264.7	66583.5	17532.6	0	265205	2.27269	26
2012.Summer.ER10	2012	Sum	ER	ER10	2020.83	29428.6	3551.14	1133.77	0	4403.43	34.1082	1502.61	2282.27	44356.8	0.0350634	9956.36	8530.77	26002	8800.53	2368.24	136666	118445	0	310769	1.95021	33
2012.Summer.ER15	2012	Sum	ER	ER15	143.796	50315.5	11344.8	973.794	0	4673.64	0	4817.19	2529.39	74798.1	0.0688357	6501.69	5235.45	9638.55	0	29116.9	70946.2	0	0	121439	1.81945	20
2012.Summer.ER30	2012	Sum	ER	ER30	0	128477	4179.48	10405.7	0	5982.83	71.9324	5608.3	15933.3	170659	0.0339793	2765.29	6231.43	160227	6577.48	12494.3	136448	133936	0	458679	2.03848	40
2012.Summer.ER31	2012	Sum	ER	ER31	3448.6	64450.6	41265.7	12518.6	0	5377.53	0	956.623	6311.09	134329	0.00717259	11164.4	13309.1	630113	14618.8	128522	170834	314072	0	1.28263e+06	2.18659	34
2012.Summer.ER32	2012	Sum	ER	ER32	371.582	132154	13125.8	26218.3	0	8397.43	4938.9	5262.07	2205.02	192673	0.0280777	22035.7	387193	257011	16343.4	68741.8	161566	270132	0	1.18302e+06	2.31098	39
2012.Summer.ER36	2012	Sum	ER	ER36	98.8058	63636.9	23798.8	9987.74	0	10811.6	498.826	3194.89	11298.3	123326	0.0265951	24936.5	3351.04	112673	20622.5	34316.1	100245	364563	0	660707	1.90325	38
2012.Summer.ER37	2012	Sum	ER	ER37	15.0811	44592.1	5161.73	424.484	0	13068.2	0	5510.69	6760.44	75532.8	0.0786993	11753.9	3634.14	41352	2893.13	22297.7	104999	108393	0	295322	2.14143	36
2012.Summer.ER38	2012	Sum	ER	ER38	4745.05	23024.2	94299.6	24284.6	0	2990.61	7118.17	1816.29	350.782	158629	0.0115825	183813	191464	120803	39329.2	88404.4	278289	252426	0	1.15453e+06	2.66795	42
2012.Summer.ER42	2012	Sum	ER	ER42	0	111847	28413.8	45723.4	0	7278.68	0	6127.42	2598.4	201989	0.0312845	5661.77	14043.1	63806.9	11507	40209.5	143914	118411	0	397553	2.16867	42
2012.Summer.ER43	2012	Sum	ER	ER43	1495.15	87464.6	39880.2	19061	0	10872.1	1052.36	126.161	1873.47	161825	0.000780223	13391.3	41080	47163.7	8029.04	35659.5	67479.7	40038.8	0	252842	2.57512	34
2012.Summer.ER58	2012	Sum	ER	ER58	12600.9	13036	17768.2	906.421	0	6569.58	3430.33	78.2081	2590.05	56979.7	0.00137445	96896.6	13086	226714	41866.6	76430.4	73917.6	0	0	528911	3.00963	64
2012.Summer.ER59	2012	Sum	ER	ER59	21965.1	27267.6	21818.9	742.25	0	8630.25	6950.5	1046.01	1613.51	90034.2	0.0117545	409600	22780.9	161915	17528.8	96291.5	82488.5	0	0	790604	2.73667	56
2012.Summer.ER60	2012	Sum	ER	ER60	36214.8	26050.8	10592.6	5694.7	0	2151.38	11589.7	874.624	12056.8	105225	0.00838158	2.41384e+06	185381	391491	22242.6	39743.1	2.70665e+06	0	0	5.75935e+06	2.20474	66
2012.Summer.ER61	2012	Sum	ER	ER61	706.759	757.566	101.794	0	0	173.329	4.27405	185.653	61.3078	1990.68	0.102853	13516.5	12748.3	20924.1	26535.1	3685.38	347236	0	0	424646	1.57755	77
2012.Summer.ER63	2012	Sum	ER	ER63	307.08	37043.4	3906.53	750.578	0	4530.67	0	3050.54	3876.67	53465.5	0.0605086	21374.5	11589.6	100207	9793.88	10982.7	133753	126745	0	414445	2.34953	34
2012.Summer.ER73	2012	Sum	ER	ER73	119.526	84250.7	15503.1	19348.6	0	4320.75	0	3867.85	4588.5	131999	0.0301866	27722.4	8936.15	232937	10922.7	41541.6	621549	80816.8	0	1.02443e+06	2.16238	35
2012.Summer.ER78	2012	Sum	ER	ER78	801.005	49478.9	58937.2	4497.32	0	3666.29	0	5984.48	5545.17	128910	0.0486837	14157	2442.25	91037.3	10570.8	48999.2	275760	50819.5	0	493786	2.44103	42
2012.Summer.ER91	2012	Sum	ER	ER91	9617.79	3765.05	8001.85	771.274	0	906.014	4103.39	2756.53	7240.11	37162	0.0801189	151348	58365.4	309769	17233.5	45568.3	37602.5	3041.66	0	622928	2.32451	61
2012.Summer.ER92	2012	Sum	ER	ER92	12961.7	9751.25	24301.3	1140.42	0	4565.51	5693.18	1327.88	1161.75	60902.9	0.0222892	54327.9	11207.9	50011.2	8490.84	40928.3	924036	0	0	1.089e+06	1.09624	44
2012.Summer.HU06	2012	Sum	HU	HU06	0	7330.34	131.225	0	0	2215.64	30.3293	385.388	946.202	11039.1	0.036174	19027.2	416.304	716.296	9206.12	2794.29	10438.7	29951.5	0	72550.4	2.21384	36
2012.Summer.HU09	2012	Sum	HU	HU09	8.23406	6182.27	179.57	3.15008	0	1645.18	594.105	941.793	803.088	10357.4	0.100025	27290.1	1491.96	14738	25504.5	6300.08	21484.5	21401.9	0	118211	2.66942	34
2012.Summer.HU12	2012	Sum	HU	HU12	48.3324	9414.68	201.923	131.7	0	2865.27	470.522	318.026	1639.45	15089.9	0.0215291	10753.5	1057.09	1389.56	2714.32	1319.16	6565.27	4077.48	0	27876.4	2.7265	33
2012.Summer.HU15	2012	Sum	HU	HU15	231.719	19313.9	2989.63	2761.18	0	2991.84	290.049	2967.94	1747.22	33293.4	0.0978696	50075.1	1989.24	4764.63	29138	1191.36	13620.7	21466.8	0	122246	2.47207	33
2012.Summer.HU27	2012	Sum	HU	HU27	137.266	12013.7	2486.45	4464.82	0	3221.52	108.829	1518.16	1069.1	25019.8	0.0645979	11246.9	2775.44	1643.65	13629.3	7632.14	23619.8	0	0	60547.2	2.42044	26
2012.Summer.HU32	2012	Sum	HU	HU32	0	12453.4	449.327	0	0	1351.31	5.38745	604.393	1387.05	16250.9	0.038628	13227.7	2065.65	558.165	6471.45	201.472	13945.7	25470.1	0	61940.1	2.0123	29
2012.Summer.HU37	2012	Sum	HU	HU37	2.48153	4318.28	280.777	362.633	0	2369.19	5.14416	587.61	900.179	8826.29	0.0713233	8695.21	349.263	161.39	9750.01	466.981	9987.88	15643.8	0	45054.5	2.18077	39
2012.Summer.HU38	2012	Sum	HU	HU38	0.969021	7513.5	19.0699	0	0	1786.29	0	521.686	628.226	10469.7	0.052441	15337	1955.85	697.92	15938	7885.21	12016.1	21349.5	0	75179.5	2.26191	25
2012.Summer.HU45	2012	Sum	HU	HU45	100.284	11074	1719.62	4498.66	0	1757.25	10.4783	1509.6	1560.54	22230.5	0.0728538	38939.8	6188.63	1439.26	11331	2599.84	28485.2	32143.7	0	121127	2.70451	51
2012.Summer.HU48	2012	Sum	HU	HU48	0	18374.1	2672.08	23.7011	238.545	1824.37	0	913.465	992.614	25038.9	0.0482278	15737.7	1231.39	318.594	5256.83	14782.5	5721.16	13944.8	0	56993	2.14483	25
2012.Summer.HU53	2012	Sum	HU	HU53	14.3429	16651.5	2000.86	43.5398	0	801.425	233.528	1227.67	2451.7	23424.5	0.0553085	36183.8	12316.2	2790.12	7476.93	7132.99	13253	0	0	79153.1	2.89472	52
2012.Summer.HU54	2012	Sum	HU	HU54	0.556456	2139.48	62.5855	8.40953	0	1663.87	535.261	812.877	3009.55	8232.59	0.109556	16791.7	4980.32	1965.62	32670	7182.9	21200.6	141220	0	226011	1.7459	48
2012.Summer.HU61	2012	Sum	HU	HU61	2.29062	9442.32	516.1	24.2311	0	4747.57	26.7604	386.873	3575.28	18721.4	0.0211008	11226.4	6894.81	808.335	7053.96	672.729	57564.7	0	0	84221	2.24784	43
2012.Summer.HU93	2012	Sum	HU	HU93	351.579	10274.2	1358.53	3936.18	0	3048.74	0	1135.96	2075.46	22180.7	0.0539785	9432.3	1431.89	9161.05	6977.03	1263.76	6095.33	0	0	34361.4	2.66931	26
2012.Summer.MI11	2012	Sum	MI	MI11	76.7741	14864.4	3467.82	10691.9	0	3700.14	0	1545.41	925.813	35272.2	0.0458213	26768.9	17484.1	23349.8	70949.4	1500.39	22752	0	0	162805	2.47921	32
2012.Summer.MI17	2012	Sum	MI	MI17	97.1515	5656.93	159.5	43.0309	0	1170.6	0	1073.49	2220.02	10420.7	0.114846	10699.2	4468.16	12880.2	246351	16038	406257	0	0	696694	1.25662	40
2012.Summer.MI18	2012	Sum	MI	MI18	7.96184	1699.06	16.5336	0	0	2539.69	0	1344.75	905.83	6513.83	0.260154	10784.9	1763.45	94383.9	14024.3	18305.4	40757.9	0	0	180020	1.68538	29
2012.Summer.MI19	2012	Sum	MI	MI19	10.9279	14814.1	12945.6	8901.71	0	3190.24	0	7170.85	1053.51	48087	0.175257	6850.6	6756.79	6372.54	28636.3	2699.08	99956.1	22028.1	0	173300	2.56309	44
2012.Summer.MI23	2012	Sum	MI	MI23	2.63497	2714.24	69.4306	202.921	0	1248.04	0	3100.03	2132.95	9470.25	0.486644	50941.6	2068.16	72229.7	18996.6	10643.4	27171.1	0	0	182051	2.17823	29
2012.Summer.MI27	2012	Sum	MI	MI27	0	12831.8	312.482	68.1738	277.833	2021.51	0	4651.03	4589.9	24752.8	0.248632	26744.7	658.876	38828.6	19604.6	18129.9	47844.1	6282.08	0	158093	2.56598	34
2012.Summer.MI32	2012	Sum	MI	MI32	0	24936.3	2856.74	51712.7	6606.58	2167.23	0	6044.9	2503.95	96828.4	0.150296	61679.9	4053.08	4277.44	23598.8	53843.9	19291.2	0	0	166744	2.55567	48
2012.Summer.MI34	2012	Sum	MI	MI34	0	12583.4	992.478	39532.1	2264.33	852.83	0	10050.7	3783.5	70059.3	0.213269	16138.6	2618.84	7188.97	24723.1	682.562	24248.6	0	0	75600.7	2.41725	37
2012.Summer.MI40	2012	Sum	MI	MI40	0	20767.6	121.925	48.9589	493.83	1815.55	0	3565.04	4333.12	31146.1	0.149845	31925.9	1629.86	105.448	12411.5	3589.77	11291.7	14122	0	75076.1	2.44821	35
2012.Summer.MI41	2012	Sum	MI	MI41	3.60165	7020.05	13.1472	509.077	0	2016.41	0	4642.86	2974.96	17180.1	0.370326	39409.2	5912.69	13556.8	6368.77	20925.6	8802.12	3457.88	1267.89	99700.9	2.7417	38
2012.Summer.MI47	2012	Sum	MI	MI47	87.4173	29544.5	1709.87	12639.1	437.03	2892.33	0	4191.53	2437.24	53939	0.0938657	25505	7397.31	466.7	19775.8	68626.4	10491.9	220542	0	352805	1.96085	51
2012.Summer.ON12	2012	Sum	ON	ON12	13842.3	2146.74	4938.52	8975.33	0	2126.85	4219.91	1669.78	4942.94	42862.4	0.040536	10983.2	9359.46	71337.3	12317.8	112573	34477.6	213335	0	464383	2.09254	45
2012.Summer.ON25	2012	Sum	ON	ON25	11793.4	2372.27	7280.16	13483.2	0	1774.82	1785.49	441.014	7067.82	45998.1	0.00968046	15710.4	1750.2	103690	13873.2	117342	99060.9	175891	0	527318	2.70557	43
2012.Summer.ON33	2012	Sum	ON	ON33	18998.4	4770.75	2832.34	21566.7	0	1743.79	6080.43	2046.26	11742.5	69781.1	0.0302098	12752.5	2532.54	116244	11975	67562.5	161567	59776.3	0	432410	2.48025	33
2012.Summer.ON41	2012	Sum	ON	ON41	39320.3	3546.21	62123.5	74585.7	0	480.928	5769.07	4011.05	4528.4	194365	0.0210715	18130.3	15586.4	111018	2685.56	40004.9	18804.4	33535.3	0	239765	2.14038	26
2012.Summer.ON49	2012	Sum	ON	ON49	26383.2	14961.9	14626.8	43304.4	780.382	9278.5	10305.4	2786.84	4258.3	126686	0.0289739	6560.57	2812.27	145137	4408.85	46156.3	155019	185944	0	546037	1.94625	30
2012.Summer.ON55	2012	Sum	ON	ON55	3803.4	26928.9	36624.3	38163	0	6130.35	706.194	2934.2	12175.6	127466	0.0235618	2547.69	1807.02	166871	4520.11	15300.2	65190.1	75269.8	0	331506	2.1886	25
2012.Summer.ON60	2012	Sum	ON	ON60	17065.4	8506.61	24553.3	29090.5	0	859.777	12461.6	4110.2	5106.3	101754	0.0420939	3316.51	1967.25	110403	2579.47	6816.48	147657	130882	0	403622	1.88842	25
2012.Summer.ON63	2012	Sum	ON	ON63	8626.34	10852.2	7759.54	8059.74	0	5778.53	335.195	778.391	3507.27	45697.2	0.0173288	8015.4	1478.91	121440	5327.86	18725.4	207581	197296	0	559865	1.95495	41
2012.Summer.SU01	2012	Sum	SU	SU01	175.444	17843.1	12568.1	6454.66	3303.91	110.237	1000.33	571.905	197.414	42225.1	0.101066	44621.6	32837.8	3102.31	4171.49	18671.5	48268.1	1350.35	0	153023	2.4194	38
2012.Summer.SU02	2012	Sum	SU	SU02	100.988	19918.7	12580.3	2416.97	0	114.298	1600.58	1217.41	96.6832	38046	0.0330561	26959.8	22710.2	12242.3	7129.32	6261.05	2555.97	8859.93	0	86718.6	3.08761	52
2012.Summer.SU03	2012	Sum	SU	SU03	75.5829	32640.5	6629.47	12902.6	60.9061	374.967	3230.55	2742	3891.72	62548.3	0.0469141	91354.4	3768.82	4684.83	15371.8	3070.81	25813.4	81987.7	0	226052	2.20929	51
2012.Summer.SU04	2012	Sum	SU	SU04	281.849	39470.1	9151.91	3875.49	14190.8	1996.9	3630.02	2716.06	9890.77	85204	0.247549	124790	9379.96	2076.32	12364.2	10898.4	56800.7	0	0	216310	1.93711	42
2012.Summer.SU05	2012	Sum	SU	SU05	0	3769.74	1659.52	10888.8	562.606	241.799	3087.91	3598.76	546.56	24355.7	0.206066	20886	1104.4	13876.7	16492.6	799.052	13839.8	60974.9	0	127974	2.09787	41
2012.Summer.SU06	2012	Sum	SU	SU06	451.254	5809.78	2499.29	471.849	2684.02	2338.79	27.7955	112.25	1208.71	15603.7	0.218331	42179.8	157196	3651.01	10535.8	1844.39	14322.1	0	0	229729	2.51187	54
2012.Summer.SU07	2012	Sum	SU	SU07	27.1006	14790.1	3954.44	0	95.0368	777.274	4046.73	1793.4	2004.18	27488.3	0.0737676	131971	17622.7	15536.6	16756.3	19781.1	54739.3	46772	0	303179	2.43208	54
2012.Summer.SU08	2012	Sum	SU	SU08	1432.92	46645.6	7684.81	6209.29	5657.9	669.405	42.5478	392.775	4826.61	73561.9	0.0896248	38185	2297.14	2891.47	9286.69	8130.91	5844.01	0	1345.35	67980.6	2.31147	35
2012.Summer.SU09	2012	Sum	SU	SU09	183.821	79326.3	23301.4	1483.28	14239.6	9833.98	4895.51	2221.74	15639.4	151125	0.12224	136071	3798.77	4444.48	19670.6	22625.1	43519.7	16527.4	0	246657	2.28084	55
2012.Summer.SU10	2012	Sum	SU	SU10	5.61183	1712.31	35.3855	70.366	187.828	648.908	3586.09	1230.24	789.916	8266.66	0.20706	117498	2150.25	17892.9	25940	19377.7	28693.2	2093.37	0	213646	2.46521	45
2012.Summer.SU11	2012	Sum	SU	SU11	0	10560.4	413.713	1338.51	12348.6	1239.02	2112.46	3108.6	3598.94	34720.2	0.802429	108366	12749	36608.9	48030.1	55694.2	53203.9	22039	0	336691	2.85775	56
2012.Summer.SU12	2012	Sum	SU	SU12	56.8426	15440.4	479.916	407.016	4278.97	2207.2	320.714	3892.24	2312.69	29395.9	0.384985	82266.2	11523.8	41956.4	52055.5	13013	23355.5	15951.9	0	240122	3.05331	51
2012.Summer.SU13	2012	Sum	SU	SU13	803.099	9847.86	1520.8	20588.2	1583.22	1330.84	2257.54	3786.87	4987.57	46706	0.129913	47900.8	21787.9	5724.57	52209.9	3872.38	57782.3	6645.29	0	195923	3.01351	55
2012.Summer.SU14	2012	Sum	SU	SU14	134.574	11375.4	2454.98	286.592	47.2396	825.834	696.828	2840.38	12454.2	31116	0.102295	34878.9	14685	4667.33	40441.9	11063	35176.4	18229.7	0	159142	2.95858	46
2012.Summer.SU15	2012	Sum	SU	SU15	1785.38	12455.2	4995.87	2464.32	0	1085.01	2603.45	3002.75	3401.61	31793.6	0.104295	36377.6	24600.2	5952.61	47841.7	12197.7	35175.8	26460.6	0	188606	2.77297	40
2012.Summer.SU16	2012	Sum	SU	SU16	312.206	34611.3	9820.04	1828.71	493.061	3077.59	2679.88	1594.21	2788.15	57205.1	0.0378692	50698.7	19919.5	6050.3	9398.68	19622.3	16774.9	0	0	122464	2.60002	34
2012.Summer.SU17	2012	Sum	SU	SU17	0	16772.5	3852.65	4976.66	2562.82	236.666	12904.5	7401.02	3353.69	52060.4	0.23669	124321	6117	4279.83	12685.6	14095.8	41204.6	8633.12	0	211337	2.08247	30
2012.Summer.SU18	2012	Sum	SU	SU18	294.55	72141.2	13230.5	14195.2	791.796	2162.88	6105.85	1793.85	2959.23	113675	0.0232753	62309.9	27382.3	882.884	20017.5	12345.8	12625.8	0	0	135564	2.51041	36
2012.Summer.SU19	2012	Sum	SU	SU19	0	31020.2	1330.57	13976.2	9606.45	3637.62	3976.34	463.695	3931.88	67943	0.174005	132342	33574.6	1248.71	60006.3	16086.1	55995.5	2101.62	0	301355	2.55972	40
2013.Spring.ER09	2013	Spr	ER	ER09	393.255	2854.16	6348.8	47.9435	0	92.2176	0	0	8.01061	9744.39	0	305679	1337.32	0	1641.18	3027.12	0	0	403.542	312088	0.915982	18
2013.Spring.ER10	2013	Spr	ER	ER10	569.067	4781.53	6283.4	29.3626	0	142.914	0	0	22.521	11828.8	0	869981	2992	0	5492.07	7995.11	9085.89	37170.6	0	932716	0.973431	36
2013.Spring.ER15	2013	Spr	ER	ER15	264.532	3583.74	4700.44	65.6292	0	136.178	0	0	7.1657	8757.68	0	169624	2895.88	1474.32	4231.87	1211.24	8506.94	0	0	187944	1.28365	18
2013.Spring.ER30	2013	Spr	ER	ER30	9549.82	18544.7	13944.7	401.43	0	908.787	33.4155	0	199.053	43581.9	0	2.27419e+06	51366.4	2012.38	8807.74	12367.1	8384.92	202165	0	2.55929e+06	0.6156	23
2013.Spring.ER31	2013	Spr	ER	ER31	12264.4	24512.6	21350.6	1409.55	0	947.028	371.107	0	133.779	60989	0	3.0263e+06	153606	2712.96	16876.9	5327.87	5913.58	35304.9	0	3.24604e+06	0.837429	28
2013.Spring.ER32	2013	Spr	ER	ER32	9410.84	12371.7	18287.1	462.309	419.79	1120.94	313.25	0	347.643	42733.5	0.00992089	2.5695e+06	4606.39	556867	15798.8	4877.76	14501.2	282457	0	3.44861e+06	1.14745	28
2013.Spring.ER36	2013	Spr	ER	ER36	15709.6	13139.4	17765	188.351	0	2053.92	855.503	0	298.54	50010.3	0	742691	5502.93	0	16465.6	10708.8	20466.3	258817	0	1.05465e+06	1.3115	29
2013.Spring.ER37	2013	Spr	ER	ER37	10808.6	11380.3	23426.7	1189.21	0	955.629	35.9623	0	324.374	48120.8	0	2.36263e+06	0	8148.81	609.06	5498.59	1114.09	45846.5	0	2.42385e+06	0.423082	18
2013.Spring.ER38	2013	Spr	ER	ER38	7227.12	17169	11760.4	680.95	0	1755.57	18.9559	0	167.301	38779.3	0	2.60697e+06	15727.9	39250.8	13081.5	23728.4	15507.9	14066.2	0	2.72834e+06	0.545164	27
2013.Spring.ER42	2013	Spr	ER	ER42	8852.94	9240.46	9996.42	180.098	0	1300.92	0	0	373.646	29944.5	0	3.46439e+06	3640.6	9652.04	4271.9	44777.4	16275.6	0	0	3.54301e+06	0.634728	30
2013.Spring.ER43	2013	Spr	ER	ER43	26691.4	57790.6	40444.4	3460.9	0	2131.29	71.4112	0	624.672	131215	0	1.50804e+06	5987.97	4817.97	12003.6	15087.9	19629.5	84731.8	0	1.65029e+06	0.84754	35
2013.Spring.ER58	2013	Spr	ER	ER58	19.5762	1429.22	468.926	0	195.225	99.2934	0	0	21.4953	2233.74	0.0957682	21973.2	34894.4	863294	18034.8	1511.04	18571.9	0	0	958279	0.617645	60
2013.Spring.ER59	2013	Spr	ER	ER59	28.9263	2135.15	210.398	0	83.1383	97.7292	0	0	2.11254	2557.46	0.0336005	33060.3	10523.1	3362.57	12113.1	24681.9	7959.4	0	0	91700.3	2.53142	59
2013.Spring.ER60	2013	Spr	ER	ER60	7.38193	3294.67	225.651	0	1094.74	151.38	0	0	7.64016	4781.46	0.296942	20573.7	22450.1	2541.96	2541.96	423.659	16628.6	0	0	65160	3.14067	73
2013.Spring.ER61	2013	Spr	ER	ER61	6.49705	2819.32	414.771	0	311.883	283.181	0	0	30.1319	3865.79	0.087758	15824.6	7891.69	2925.32	18602.9	3247.85	38435.8	0	0	86928.2	2.06277	60
2013.Spring.ER63	2013	Spr	ER	ER63	494.166	3699.21	5936.91	24.4258	0	144.294	0	0	8.53298	10307.5	0	322777	7535.48	953.233	3062.68	3191.57	9214.59	0	0	346734	1.25178	24
2013.Spring.ER73	2013	Spr	ER	ER73	5527.58	9344.09	15153.6	209.162	0	719.872	37.6039	0	185.445	31177.4	0	3.65719e+06	5193.88	4798.93	27403.4	61422.5	18532.2	20255.3	0	3.79479e+06	0.707715	24
2013.Spring.ER78	2013	Spr	ER	ER78	17376.4	12082.8	14864.4	472.869	0	2341.33	98.7556	0	353.125	47589.7	0	2.23652e+06	3187.29	0	9702.22	1107.94	9802.51	91596.6	0	2.35192e+06	0.71517	29
2013.Spring.ER91	2013	Spr	ER	ER91	0	4795.27	1140.74	0	3824.33	188.755	0	0	9.58039	9958.68	0.62343	41662.6	51051.1	8791.35	7138.57	6497.9	18848.6	0	0	133990	3.21054	64
2013.Spring.ER92	2013	Spr	ER	ER92	47.1467	2714.55	600.722	58.3601	308.975	258.708	6.41364	0	30.3267	4025.2	0.0831422	878862	90627.1	99.6907	8527.99	13057.8	7018.23	0	0	998192	1.29137	45
2013.Spring.HU06	2013	Spr	HU	HU06	3.06897	10417	1932.25	38.4104	328.224	1026.29	2.29589	0	19.3016	13766.9	0.0244238	9463.07	8821.37	1257.22	14444.5	3948.81	14759.4	0	0	52694.3	2.8094	60
2013.Spring.HU09	2013	Spr	HU	HU09	28.5302	21464.6	4618.62	0	0	920.445	3.10475	0	12.3507	27047.6	0	19204	24560.6	2388.45	9265.05	6299.75	786.892	0	0	62504.7	2.848	53
2013.Spring.HU12	2013	Spr	HU	HU12	11.7774	10517.1	2895.56	93.5714	322.404	837.239	0	0	10.8021	14688.5	0.0224421	14901.8	11733.4	12376.7	4574.3	8224.12	684.915	23386	0	75881.3	2.4209	40
2013.Spring.HU15	2013	Spr	HU	HU15	45.6431	11042.6	2621.48	44.6366	472.23	895.19	0	0	11.3083	15133	0.0322103	12091.6	15032.8	12355.3	9107.63	11122.8	719.546	0	0	60429.6	2.75087	36
2013.Spring.HU27	2013	Spr	HU	HU27	0	11439.6	1868.23	0	206.206	439.403	0	0	1.56537	13955	0.0149981	3820.43	3837.2	11796.1	4262.57	2386.92	1711.89	0	0	27815.1	2.42695	28
2013.Spring.HU32	2013	Spr	HU	HU32	3.41685	13276.2	2749.84	0	0	1515.33	0	0	24.9788	17569.8	0	32197.3	10965.6	26351.4	5870.37	20133.3	2001.79	677.855	0	98197.6	2.69293	39
2013.Spring.HU37	2013	Spr	HU	HU37	0	11525.7	1590	0	1134.26	1309.96	0	0	2.77073	15562.7	0.0786127	12408.3	352.095	929.643	2573.4	1209.48	723.09	15974.1	0	34170.2	1.5817	37
2013.Spring.HU38	2013	Spr	HU	HU38	0	13310.9	1925.14	216.928	117.394	2986.09	0	0	23.5181	18580	0.00635847	15556.8	1173.16	2001.56	2130.33	15932	3410.46	0	0	40204.3	2.19622	32
2013.Spring.HU45	2013	Spr	HU	HU45	12.8031	13499.9	1000.01	64.9124	628.835	2029.31	0	0	17.4215	17253.2	0.0378261	57088.9	5151.18	21651.4	3042.7	19048.6	734.343	1779.37	0	108497	2.0272	36
2013.Spring.HU48	2013	Spr	HU	HU48	0	15016.8	3197.73	63.4106	91.8292	1621.92	0	0	14.8652	20006.5	0.00461112	40526.8	2461.26	47.6617	5183.76	7465.05	2753.78	0	0	58438.3	1.82887	34
2013.Spring.HU53	2013	Spr	HU	HU53	0	15403.1	1581.77	0	198.884	1292.13	0	0	15.1192	18491	0.0108727	7672.31	5415.13	51.8242	887.248	12495.6	0	1283.81	61.6232	27867.5	2.40924	31
2013.Spring.HU54	2013	Spr	HU	HU54	0	12158.4	1528.71	0	319.224	1366.35	0	0	10.3915	15383.1	0.0211914	8797.74	8005.64	1002.66	3761.39	21162.4	3135.08	34175.2	0	80040.1	1.93154	38
2013.Spring.HU61	2013	Spr	HU	HU61	0	16893.6	3545.65	104.274	1254.14	1529.1	0	0	14.5683	23341.4	0.0567813	93437.1	8747.41	339.81	4557.44	6576.68	1470.1	0	0	115129	1.13237	34
2013.Spring.HU93	2013	Spr	HU	HU93	6.76716	9048.22	3187.68	0	204.637	512.908	0	0	8.48978	12968.7	0.0160323	47687.7	48319.9	12952.2	10343.5	3874.31	1383.95	0	0	124562	2.98305	61
2013.Spring.MI11	2013	Spr	MI	MI11	0	14098.1	3337.16	0	217.343	975.655	0	0	10.1001	18638.4	0.0117987	2247.35	15914.4	0	612.206	21401.6	403.222	1798.53	409.331	42786.6	2.40352	42
2013.Spring.MI17	2013	Spr	MI	MI17	0	10275.8	2690.03	185.651	0	1024.55	0	0	6.9872	14183	0	25335.8	20963.2	18733.6	1316.25	11503.1	842.486	2992.36	0	81686.8	2.5895	38
2013.Spring.MI18	2013	Spr	MI	MI18	0	16079.5	2667.54	599.445	0	953.945	0	0	6.88248	20307.3	0	16808.5	7679.74	19101.3	527.996	11524.1	1833.53	0	0	57475.2	2.55677	34
2013.Spring.MI19	2013	Spr	MI	MI19	0	8287.49	4704.27	0	0	559.33	0	0	0.653916	13551.7	0	790.598	4271.4	4932.24	3414.66	8244.58	451.979	0	0	22105.5	2.1198	27
2013.Spring.MI23	2013	Spr	MI	MI23	0	14946.9	3679.17	0	0	949.668	0	0	2.75481	19578.5	0	12099.1	2736.4	2692.1	4272.54	6983.49	948.053	0	0	29731.7	2.51608	32
2013.Spring.MI27	2013	Spr	MI	MI27	0	13126.5	3552.22	0	384.526	682.76	0	0	8.44685	17754.5	0.0221374	86642	1646.67	11939.9	5210.65	20246.7	742.571	2101.62	0	128530	2.32897	36
2013.Spring.MI32	2013	Spr	MI	MI32	0	7022.22	1200.09	0	18.0933	568.435	0	0	19.6189	8828.46	0.00205364	65088.6	15872.3	7401.89	931.407	25838.5	2750.25	1235.67	0	119119	2.73807	47
2013.Spring.MI34	2013	Spr	MI	MI34	0	13715.7	1978.45	0	0	1317.7	0	0	7.19071	17019	0	16012.2	8933.03	13.4655	2931.78	9535.6	1336.93	1090.7	7.69457	39861.4	2.6974	37
2013.Spring.MI40	2013	Spr	MI	MI40	14.6631	8334.82	2487.58	0	16.4503	798.334	0	0	29.1055	11681	0.00141029	37076.9	9702.59	1763.43	3156.66	31347.7	1814.67	5719.4	0	90581.3	2.67515	41
2013.Spring.MI41	2013	Spr	MI	MI41	0	13911.4	1368.92	0	35.1479	1981.1	0	0	26.5411	17323.1	0.00203308	18782.3	3388.52	3397.6	1496.43	9356.56	1691.26	3240.74	0	41353.4	2.76819	51
2013.Spring.MI47	2013	Spr	MI	MI47	0	7183.41	1902.73	0	112.273	351.801	0	0	10.6503	9560.87	0.0118825	138797	20424.4	12532.7	5294.81	9996.17	1856.73	0	91.4293	188993	2.4402	33
2013.Spring.ON12	2013	Spr	ON	ON12	35.7269	876.324	1251.36	2.21403	102.34	599.56	0	0	93.5083	2961.03	0.0357997	53838.2	2746.3	295.452	4049.13	45276.7	1097.45	0	0	107303	2.52332	31
2013.Spring.ON25	2013	Spr	ON	ON25	15.9377	1411.04	1954.61	5.27369	51.2532	974.245	0	0	70.6114	4482.97	0.0115651	13396.7	28393.4	510.873	3494.43	31617.6	4473.14	2647.87	0	84534.1	2.52313	25
2013.Spring.ON33	2013	Spr	ON	ON33	2.09909	2568.88	4260.52	0.526503	233.708	406.178	0	0	16.5571	7488.47	0.0322144	3198.83	2740.92	221.095	1845.58	25404.9	2239.25	1916.89	0	37567.5	2.29665	29
2013.Spring.ON41	2013	Spr	ON	ON41	7.13056	1746.46	4333.51	15.0605	51.4135	93.3052	0	0	6.152	6253.03	0.00829034	217112	1458.91	0	1286.19	31093	602.463	0	0	251552	1.55897	21
2013.Spring.ON49	2013	Spr	ON	ON49	0	1306.13	4491.15	0	281.452	89.3422	0	0	0.185053	6168.26	0.0478107	59488.5	1058.53	381.293	323.04	11015.8	773.178	0	0	73040.3	1.34207	19
2013.Spring.ON55	2013	Spr	ON	ON55	8.80205	2250.79	2834.5	7.58458	124.992	294.486	0	0	22.7187	5543.88	0.023066	12004.8	8704.35	330.984	662.759	31359.8	1426.32	677.855	0	55166.8	2.41117	27
2013.Spring.ON60	2013	Spr	ON	ON60	0.482603	1578.02	1648.17	0	93.4109	101.346	0	0	1.13541	3422.57	0.0280584	317687	8626.94	74.7634	365.499	8559.02	3379.31	0	164.479	338857	1.68242	21
2013.Spring.ON63	2013	Spr	ON	ON63	6.2837	2220.92	2724.46	0	306.693	46.3947	0	0	0.356234	5305.11	0.0613581	199381	989.239	0	21.0162	12877.4	1625.25	0	0	214894	0.908043	15
2013.Spring.SU01	2013	Spr	SU	SU01	6.49135	3177.84	1046.86	0	674.689	40.4044	0	0	31.9619	4978.24	0.156775	36645.8	3856.65	5903.47	4042.81	25445.3	1066.81	2573.73	0	79534.5	2.64818	57
2013.Spring.SU02	2013	Spr	SU	SU02	4.81773	2830.04	1705.07	0	903.923	58.6065	0	0	25.1088	5527.57	0.1955	6588.31	4863.15	861.61	2820.07	9270.69	578.177	1829.52	0	26811.5	2.92462	49
2013.Spring.SU03	2013	Spr	SU	SU03	0	4596.34	1532.03	0	620.035	72.3714	0	0	10.6079	6831.38	0.0998231	6641.51	6453.42	889.634	509.861	5435.26	523.413	2129.1	0	22582.2	2.90608	44
2013.Spring.SU04	2013	Spr	SU	SU04	0	482.367	626.34	0	97.8568	56.3745	0	0	11.3637	1274.3	0.0831801	6302.66	1498.89	1213.77	2232.96	11070.7	694.983	12803.3	0	35817.2	2.60021	59
2013.Spring.SU05	2013	Spr	SU	SU05	0	3832.34	2188.77	0	857.588	48.2587	0	0	14.6082	6941.57	0.140958	53620.1	3291.62	383.199	2732.79	22687.3	1397.82	1054.96	0	85167.8	2.19294	45
2013.Spring.SU06	2013	Spr	SU	SU06	0	8266.8	4000.77	0	1292.12	78.718	0	0	41.2665	13679.7	0.104308	25796.6	6292.36	1183.25	5771.91	15518.5	3479.62	1772.34	0	59814.6	3.03011	60
2013.Spring.SU07	2013	Spr	SU	SU07	0	4088.84	2953.21	1.06135	768.663	73.6955	0	0	22.9567	7908.43	0.107659	10578.8	1527.58	6953.63	8937.48	7564.95	3604.09	21308.8	0	60475.4	2.61041	49
2013.Spring.SU08	2013	Spr	SU	SU08	0	452.348	297.624	0	215.213	85.9544	0	0	5.7434	1056.88	0.255698	24789.8	2989.24	610.186	369.637	12712	514.973	847.243	24.5713	42857.7	2.36003	42
2013.Spring.SU09	2013	Spr	SU	SU09	0	4740.72	2571.76	0	1138.77	125.024	0	0	20.9864	8597.26	0.152681	7513.85	2006.7	2966.66	2797.95	26261.5	686.193	1855.09	0	44087.9	2.32911	46
2013.Spring.SU10	2013	Spr	SU	SU10	0	963.654	1449.2	0	437.636	129.533	0	0	12.6829	2992.71	0.171281	26534.9	3865.13	269.397	3313.38	7282.46	1023.02	1546.33	0	43834.6	2.68413	53
2013.Spring.SU11	2013	Spr	SU	SU11	0	958.778	950.128	0	307.093	63.2089	0	0	4.71377	2283.92	0.155346	21402.7	1195.62	1372.18	1489.89	8826.96	402.709	467.018	0	35157.1	2.53297	46
2013.Spring.SU12	2013	Spr	SU	SU12	0	851.377	1049.52	0	281.258	216.445	0	0	6.05278	2404.66	0.132457	5450.78	3946.99	193.526	598.982	2479.7	2032.56	1230.79	0	15933.3	2.87743	37
2013.Spring.SU13	2013	Spr	SU	SU13	0	915.651	2719.56	0	357.74	41.4026	0	0	14.391	4048.75	0.0969221	40013.1	9276.51	230.658	3463.36	11060.5	340.007	671.601	75.5571	65131.4	2.10151	34
2013.Spring.SU14	2013	Spr	SU	SU14	4.97988	4898.56	3279.95	0	1230.84	95.4037	0	0	9.19505	9518.93	0.148507	22836	1342.79	1225.07	4803.6	27800.6	1782.87	41527.9	0	101319	2.33842	42
2013.Spring.SU15	2013	Spr	SU	SU15	9.38868	7745.9	9110.46	0	454.983	41.5109	0	0	38.7183	17401	0.026849	8957.85	1807.45	1561.4	2737.95	4688.72	1527.7	24181	0	45462.1	2.18155	51
2013.Spring.SU16	2013	Spr	SU	SU16	0	4731.89	2226.6	0	2012.24	168.697	0	0	12.1335	9151.56	0.281853	9998.46	509.586	1945.21	3653.6	13702.7	997.364	1388.37	0	32195.3	2.64311	52
2013.Spring.SU17	2013	Spr	SU	SU17	0	3606.82	1928.04	28.4185	1282.89	415.357	0	0	20.7013	7282.22	0.213838	8281.46	1057.34	849.111	3611.58	7510.69	2387.18	16119	0	39816.4	2.58735	49
2013.Spring.SU18	2013	Spr	SU	SU18	0	3700.59	2442.3	0	729.675	67.5027	0	0	7.17009	6947.23	0.117357	9695.28	2384.65	663.266	3268.34	26266	942.432	20393.4	0	63613.3	2.60323	51
2013.Spring.SU19	2013	Spr	SU	SU19	0	7610.01	2006.56	0	672.258	136.879	0	0	7.33318	10433	0.0688734	11342.5	2680.19	349.419	708.522	5699.62	1960.14	893.229	0	23633.7	2.76809	53
2013.Summer.ER09	2013	Sum	ER	ER09	20.5333	34092.1	1268.84	9419.86	0	9336.27	0	5769.87	58656.6	118564	0.051154	3742.82	72007.7	9913.61	32825.9	35408	397703	68426.4	0	620028	1.47198	31
2013.Summer.ER10	2013	Sum	ER	ER10	30.4301	18908.3	796.626	5165.25	0	10116.2	0	7238.33	25478.9	67734	0.11965	170.704	84348	829.48	27660.6	51445.7	13149.4	1834.79	2073.13	181512	1.88952	29
2013.Summer.ER15	2013	Sum	ER	ER15	9208.21	57371.5	36977.8	18368.7	0	7342.66	0	15998.5	22971.1	168239	0.105087	1740.08	559420	30558.1	42981.7	70905.3	33733.9	71189.4	0	810529	1.43098	35
2013.Summer.ER30	2013	Sum	ER	ER30	36.7484	9885.25	1725.72	9590.83	0	7861.84	165.768	4598.74	18079.2	51944.1	0.0971319	139.785	68864.7	4042.36	14444	103658	164582	20274.6	820.346	376826	2.20188	30
2013.Summer.ER31	2013	Sum	ER	ER31	0	18068	2644.81	49102.6	0	4760.02	248.928	11652.8	21778.9	108256	0.120626	25158.7	71380.7	12509.5	51408.7	89087.4	52665.8	69909.4	0	372120	2.53259	37
2013.Summer.ER32	2013	Sum	ER	ER32	104.629	25008	1302.24	51026.5	0	3495.5	0	4365.45	16844.9	102147	0.0446449	43681.6	7743.8	44727.2	31081	62315.9	293845	39641	0	523035	2.43077	31
2013.Summer.ER36	2013	Sum	ER	ER36	26.2067	13677.5	1268.97	33622.3	0	4022.61	0	5956.02	14189.7	72763.3	0.0891523	27327.7	93883.1	29341.2	22713	57735	907373	87673.2	0	1.22605e+06	1.4168	29
2013.Summer.ER37	2013	Sum	ER	ER37	0	26515.2	1255.45	86219.1	0	3367.49	258.996	37086.2	8732.99	163435	0.293521	200369	549895	24483.9	47304.8	38008.7	150613	69549.4	0	1.08022e+06	2.15202	40
2013.Summer.ER38	2013	Sum	ER	ER38	0	33616.7	14836.7	170069	0	12193.7	0	18042.8	12068.1	260827	0.0743164	57367.4	307270	34422.7	54031.5	58852.3	639837	60150.2	0	1.21193e+06	2.14096	33
2013.Summer.ER42	2013	Sum	ER	ER42	1755.04	36738.2	33373.7	72731	0	10714	593.837	18258.5	13018.9	187183	0.108087	31975.2	1.33458e+06	608538	19359.7	50052.5	409064	81271.9	0	2.53485e+06	1.78976	34
2013.Summer.ER43	2013	Sum	ER	ER43	1075.95	50848.4	11225.4	55208.5	0	6650.08	286.488	11226.8	19030.2	155552	0.0777885	22884	604025	18844.7	14172.7	43569.7	625100	272320	0	1.60092e+06	1.77376	30
2013.Summer.ER58	2013	Sum	ER	ER58	416783	89736.8	70175	141756	0	11202.9	49184.8	0	4277.93	783116	0	1.88958e+06	1.15786e+06	117992	8775.19	243655	2.13006e+06	57771.9	0	5.6057e+06	1.97769	26
2013.Summer.ER59	2013	Sum	ER	ER59	31662.5	15935.4	45820	77919.6	0	2853.33	5490.38	116.463	3022.67	182820	0.000637442	91691.2	2.07903e+06	128298	79918	267331	1.24907e+06	0	0	3.89534e+06	1.74568	37
2013.Summer.ER60	2013	Sum	ER	ER60	6089.95	7849.4	29895.3	69881.1	0	3957.05	129.946	0	1559.88	119363	0	312629	2355.42	29835.6	19914.6	159022	4.06074e+06	0	0	4.58449e+06	0.693681	39
2013.Summer.ER61	2013	Sum	ER	ER61	8483.99	940.648	526.209	37.9677	0	341.816	305.042	213.322	962.151	11811.1	0.0183933	347779	2992.2	46583.4	22172.6	4028.03	56939.8	0	0	480496	1.24575	30
2013.Summer.ER63	2013	Sum	ER	ER63	13.6362	37473.4	9262.88	37377.1	0	6109.38	0	17479.1	50779.3	158495	0.123952	4015.8	1.39682e+06	87590	34493.1	72004	51358.3	95181.6	0	1.74146e+06	0.964095	27
2013.Summer.ER73	2013	Sum	ER	ER73	40.9684	26779.9	2456.17	67124.4	0	15846.2	0	13625.5	11266.3	137139	0.110315	1208.76	467053	8596.79	5308.22	565.394	289060	140110	0	911902	1.42772	20
2013.Summer.ER78	2013	Sum	ER	ER78	0	25952.8	6845.47	43162.7	0	4745.42	0	7768.05	8321.99	96796.5	0.0872536	3412.12	275954	36556.5	76440.8	91876.3	56621.6	71651.1	0	612513	2.14384	32
2013.Summer.ER91	2013	Sum	ER	ER91	6703.24	10393.3	11333.7	195773	0	2395.75	814.303	887.584	1576.74	229878	0.00387607	65237.5	1947.93	36650.6	8206.19	51367.7	367497	6117.67	0	537025	1.867	48
2013.Summer.ER92	2013	Sum	ER	ER92	76731.8	7846.9	17759.6	57305.8	0	2994.96	10349.4	907.564	5730.59	179627	0.00507816	118138	378570	47009.4	10123.1	445661	39130.9	7315.61	457.225	1.04641e+06	1.82971	33
2013.Summer.HU06	2013	Sum	HU	HU06	34.1199	17239.2	2506.53	242.729	290.968	1553.48	0	1752.31	2190.27	25809.6	0.0859736	32531.4	7886.01	8696.13	40580.7	522.749	97806.7	0	0	188024	2.01055	34
2013.Summer.HU09	2013	Sum	HU	HU09	165.333	31197.9	3241.88	60.6254	748.677	1618.05	0	1737.85	2200.07	40970.4	0.0646121	38864	18627.4	6998.94	25436.1	971.405	60900.2	2241.72	0	154040	2.36188	34
2013.Summer.HU12	2013	Sum	HU	HU12	73.5891	3694.1	207.279	0	0	1099.44	1.07689	828.766	2232.57	8136.82	0.113404	32915.5	8895.53	715.03	15416.6	5811.31	3094.55	0	0	66848.5	2.5206	32
2013.Summer.HU15	2013	Sum	HU	HU15	20.3684	10093.8	2136.39	0	0	1226.41	0	784.023	5881.29	20142.3	0.0405008	37262.5	3238.9	3073.13	17519.4	750.924	4618.39	16747.9	0	83211.2	2.50926	32
2013.Summer.HU27	2013	Sum	HU	HU27	1.78942	5238.91	302.225	0	0	648.124	8.44581	541.722	1231.45	7972.66	0.0729009	13085.8	8485.4	2290.54	30374.3	2184.51	1332.46	86534.8	0	144288	2.3812	39
2013.Summer.HU32	2013	Sum	HU	HU32	42.0853	11578.5	2976.99	0	0	625.455	0	925.993	3124.64	19273.7	0.0504691	6007.48	4034.27	574.526	14692.8	352.384	2365.43	44380.5	0	72407.4	1.97963	27
2013.Summer.HU37	2013	Sum	HU	HU37	0	3135.6	27.1871	18.3264	0	964.339	187.32	2961.82	2654.06	9948.66	0.423914	8247.84	6888.75	975.107	41611.3	2451.96	4696.53	23617.9	0	88489.3	2.04769	30
2013.Summer.HU38	2013	Sum	HU	HU38	0	11483.5	323.492	10.0186	964.231	297.057	0	1395.96	2909.61	17383.9	0.157098	34543.9	1675.2	349.796	61436.7	17343.3	3856.47	119750	0	238955	2.08631	32
2013.Summer.HU45	2013	Sum	HU	HU45	0	8926.94	1000.33	0	0	300.552	1336.07	1898.95	3531.45	16994.3	0.125797	44256.7	4048.8	1397.09	124312	3541.12	8920.29	15003.9	0	201480	2.29644	44
2013.Summer.HU48	2013	Sum	HU	HU48	0	45358.3	1186.66	77.5781	592.857	1879.47	1615.64	1609.52	2573.89	54893.9	0.0417977	25389.4	6979.23	591.148	10716.5	4611.96	6477.36	0	177.81	54943.4	2.5089	26
2013.Summer.HU53	2013	Sum	HU	HU53	0	36551.9	2289.54	0	1489.11	2279.19	2997.69	1118.67	1265.81	47991.9	0.0574602	32063.1	81049.4	1999.26	31825.8	1295.27	4822.04	20702	0	173757	3.14373	54
2013.Summer.HU54	2013	Sum	HU	HU54	0	25014.2	776.444	193.146	3955.54	2830.52	232.061	3659.46	4724.52	41385.9	0.22549	32208.6	19039.1	2965.55	257560	3752.12	10574.6	35752.3	0	361853	1.95323	49
2013.Summer.HU61	2013	Sum	HU	HU61	13.4431	31427.2	1066.25	73.2616	11566.2	3056.1	436.209	991.582	3247.79	51878	0.319371	49213.7	43278.2	3756.67	36084.8	13596.6	4374.87	3389.27	0	153694	3.07888	61
2013.Summer.HU93	2013	Sum	HU	HU93	6.27724	7342.17	360.625	0	0	1432.1	0	417.194	2310.99	11869.4	0.0364293	30718	3329.92	226.561	8662.54	918.479	213.969	2841.51	664.375	47575.3	2.16862	24
2013.Summer.MI11	2013	Sum	MI	MI11	740.623	24203.1	6576.51	10697	0	2169.02	0	2906.94	1841.97	49135.2	0.0628825	14150.5	6557.06	3942.48	21825.3	8888.05	1289.4	0	0	56652.8	3.01055	38
2013.Summer.MI17	2013	Sum	MI	MI17	31.4758	19605.2	3775.18	1784.82	0	1077.47	0	336.069	1311.56	27921.8	0.0121827	28699.4	16532.1	2337.07	23103.5	9650.56	4796.97	18363.5	0	103483	2.89554	37
2013.Summer.MI18	2013	Sum	MI	MI18	0	17823.9	3062.79	143.895	0	1258.25	0	1003.99	3383.98	26676.8	0.0391071	34172.5	17749.7	1143.74	14347.3	8933.75	9092.72	36228	0	121668	2.84779	41
2013.Summer.MI19	2013	Sum	MI	MI19	1996.96	32175.4	18991.4	72041.3	0	2501.55	0	4324.36	2379.98	134411	0.0332421	44023	13480.2	21627.3	30968.5	2321.98	2751.66	100234	0	215406	2.79973	47
2013.Summer.MI23	2013	Sum	MI	MI23	176.903	31378	4917.72	2466.56	0	1503.09	0	1595.08	2711.15	44748.5	0.036963	19763.5	4386.01	1958.1	16839.5	368.735	1419.88	51086.6	0	95822.3	2.3103	34
2013.Summer.MI27	2013	Sum	MI	MI27	35.9234	43924.3	10093.7	185.907	0	1271.33	0	2592.53	4747.39	62851	0.0430235	139053	10768.4	15426.1	86615.4	3904.81	8885.12	26174	0	290827	2.52119	37
2013.Summer.MI32	2013	Sum	MI	MI32	3109.29	51842.2	26872.8	4041.11	0	1062.96	0	9896.64	1785.84	98610.9	0.111556	192071	50526.3	5145.87	8931.37	15461	3997.13	18765.8	0	294899	2.37814	39
2013.Summer.MI34	2013	Sum	MI	MI34	151.708	23424.1	18261.7	2381.65	0	1668.93	0	2571.13	3304.72	51763.9	0.0522663	131446	45975	3574.82	18611	16458.9	4901.5	50388.5	0	271356	2.72131	46
2013.Summer.MI40	2013	Sum	MI	MI40	124.648	1566.15	70.2854	1.87412	0	168.701	3.90791	1402.65	1039.17	4377.38	0.471521	95856.3	34472.9	18019.2	163329	18520.3	2436.04	24737.4	0	357371	2.25816	44
2013.Summer.MI41	2013	Sum	MI	MI41	53.9247	5809.51	300.553	93.1518	0	1433.78	0	1307.18	3133.78	12131.9	0.120759	224798	27360.6	0	9851.65	12277.5	626.98	11691.1	225.713	286831	1.82679	32
2013.Summer.MI47	2013	Sum	MI	MI47	4411.14	58450.6	22405.5	4926.94	0	570.811	0	1909.02	1095.31	93769.3	0.0207818	96449.5	21169.3	12119.7	30193.3	10773	11827.3	118047	0	300579	2.63837	49
2013.Summer.ON12	2013	Sum	ON	ON12	26267	6197.23	26576.9	4946.84	992.013	16266.8	436.879	2193.05	4217.72	88094.4	0.0375113	16411.8	438773	84166.4	155492	197203	23552.1	161337	0	1.07693e+06	2.55483	44
2013.Summer.ON25	2013	Sum	ON	ON25	38606	9514.11	75813.1	8266.21	0	25302.7	1494.3	3313.93	7454.77	169765	0.0199093	5805.45	119441	79413.8	28671.2	81677.6	22922.5	10279.3	0	348211	2.33671	27
2013.Summer.ON33	2013	Sum	ON	ON33	8292.63	6061.2	21404.7	6417.47	0	10951.3	666.063	1075.04	5842.25	60710.7	0.0180268	1683.45	118246	19274.3	11676.4	84188.3	2670.38	5213.79	370.151	243322	1.73051	30
2013.Summer.ON41	2013	Sum	ON	ON41	6758.88	3094.88	19335.9	4594.86	0	18351.3	1453.98	757.383	3927	58274.2	0.013168	36485.4	333810	58421.8	38178.7	95976.2	61617.9	110884	0	735374	2.43834	40
2013.Summer.ON49	2013	Sum	ON	ON49	3464.44	500.217	1332.83	16962.1	0	1157.42	3880.91	1135.04	1027.18	29460.1	0.0400718	5469.77	151705	60103.6	7541.12	156258	313649	308118	0	1.00284e+06	2.14418	37
2013.Summer.ON55	2013	Sum	ON	ON55	3619.45	884.409	398.291	6110.6	0	371.629	8312.69	1156.22	2273.54	23126.8	0.0526258	2602.64	287165	88778.5	30479.4	104296	46745.8	208951	0	769019	2.01679	26
2013.Summer.ON60	2013	Sum	ON	ON60	4627.98	1195.1	14017.6	18415.3	0	3858.49	2159.2	1171.98	7795.29	53240.9	0.0225082	2922.15	72170	18457.8	12119.6	43597.4	28494.4	279532	0	457293	2.0851	33
2013.Summer.ON63	2013	Sum	ON	ON63	6784.12	1061.34	20257.8	22222.1	0	2656.5	9362.5	2474.56	3598.36	68417.3	0.0375259	1461.63	104406	30133.3	9776.27	144872	132258	67939.4	0	490847	2.51887	31
2013.Summer.SU01	2013	Sum	SU	SU01	31.1867	23636	3506.87	266.057	4243.64	2420.59	0	0	593.063	34697.4	0.139347	12337.9	18843.3	7560.57	22153	10916.7	8621.91	0	0	80433.4	3.28959	53
2013.Summer.SU02	2013	Sum	SU	SU02	0	14001.9	5703.6	527.031	30514.2	3938.13	0	0	407.74	55092.6	1.24151	14699.5	6128.29	23301.8	18005.4	2563.73	7322.16	0	0	72020.8	2.82676	51
2013.Summer.SU03	2013	Sum	SU	SU03	0	21507.6	5491.98	0	8083.14	1004.88	0	88.4253	966.149	37142.2	0.282064	23542.3	9381.79	11766.5	26222.8	2231.73	2535.31	0	0	75680.4	3.00981	41
2013.Summer.SU04	2013	Sum	SU	SU04	0	15348.4	4739.41	0	2677.2	788.068	0	0	213.415	23766.5	0.126946	13054.5	10161	2983.82	19035.1	1408.96	20577.4	5470.69	0	72691.6	2.95391	40
2013.Summer.SU05	2013	Sum	SU	SU05	8.90599	7731.66	1395.08	85.7744	3381.67	622.337	6881.53	190.629	672.456	20970.1	0.205331	24705.6	786.18	2167.81	1593.93	10304.2	200.465	11596.3	294.016	51648.5	2.08578	41
2013.Summer.SU06	2013	Sum	SU	SU06	276.222	14901.9	6709.34	15.38	5518.86	1264.82	713.752	14.6066	440.694	29855.6	0.227508	60506.7	14671.7	7422.44	24505.7	15975.8	33964.9	34059.1	0	191106	3.05935	52
2013.Summer.SU07	2013	Sum	SU	SU07	0	16683.5	2368.96	0	3407.46	1837.04	0	0	379.5	24676.5	0.160208	20344.5	10035.3	735.213	23205.4	18629.4	2268.78	8260.72	0	83479.4	3.24336	55
2013.Summer.SU08	2013	Sum	SU	SU08	0	3781.56	346.231	0	9151.04	1584.96	0	0	15.6459	14879.4	1.59749	18913.3	597.433	13341.2	19261.9	12848.2	4332.25	2021.53	0	71315.8	2.66899	51
2013.Summer.SU09	2013	Sum	SU	SU09	0	16572.3	4081.66	0	10369.2	8268.28	0	0	409.232	39700.6	0.353518	47914	9447.7	7358.39	42594	8011.23	5291.4	30263.3	0	150880	2.79193	49
2013.Summer.SU10	2013	Sum	SU	SU10	0	8301.24	1261.44	593.248	4743.38	4103.51	931.871	0	502.926	20437.6	0.302237	40418.1	12441.2	833.641	27255.2	10098.8	5068.4	1345.03	0	97460.3	3.03643	48
2013.Summer.SU11	2013	Sum	SU	SU11	0	11100.8	1144	0	22085.7	5501.12	0	0	142.36	39974	1.23465	33549.6	21831.1	24596.4	33706.8	13422.1	4120.96	0	0	131227	3.16565	56
2013.Summer.SU12	2013	Sum	SU	SU12	0	9682.81	1679.38	124.831	11568.6	4215.41	0	0	644.001	27915.1	0.707716	37882.8	19121.5	13940.6	37341	12904.5	5001.42	0	0	126192	3.07282	54
2013.Summer.SU13	2013	Sum	SU	SU13	461.98	20385.6	4834.27	3828.63	16482.2	7015.11	131.029	0	872.154	54010.9	0.439188	28719.8	95457.9	14569.9	34822.1	61066.7	17525	15008.1	0	267170	3.02824	56
2013.Summer.SU14	2013	Sum	SU	SU14	0	13831.6	4306.3	74.3441	15364.4	5191.93	0	0	675.424	39444	0.638066	15224.8	24929.1	14196.5	39524.7	817.725	3759.35	2093.37	0	100546	2.98777	47
2013.Summer.SU15	2013	Sum	SU	SU15	56.137	8399.67	821.802	2965.88	2298.87	4348.3	140.118	0	477.589	19508.4	0.133581	32641.8	54968.2	1427.58	21195.3	21600.7	3820.27	0	0	135654	2.98441	53
2013.Summer.SU16	2013	Sum	SU	SU16	9.41668	11045.6	4065.59	303.955	4678.72	4722.25	47.4898	0	582.866	25455.9	0.225186	37974.4	11071.3	6275.51	23786.4	2039.3	13914.5	7145.39	0	102207	3.17071	48
2013.Summer.SU17	2013	Sum	SU	SU17	0	11426.2	1981.87	463.502	9319.4	5820.12	195.307	0	298.017	29504.4	0.461699	25577.6	9053.93	4332.01	23822.1	919.829	9594.63	7912.96	0	81213	3.13885	42
2013.Summer.SU18	2013	Sum	SU	SU18	0	13704	3973.92	636.475	179.023	8917.24	0	0	929.503	28340.2	0.0063571	11836.6	31718.7	5617.5	19859.6	1049.27	3848.89	3083.31	0	77013.8	3.11127	53
2013.Summer.SU19	2013	Sum	SU	SU19	0	49989.3	10381.2	5833.7	7541.06	17836.7	6075.93	0	1810.93	99468.8	0.0820325	17647.7	14190.8	135.823	20716.3	17202.5	2750.61	8136.9	568.564	81349.1	2.84401	46
2014.Spring.ER09	2014	Spr	ER	ER09	30.4841	4170.88	8529.32	66.8711	0	48.4766	0	0	73.4057	12919.4	0	123733	7563.05	219.675	14367.2	23530.1	9995.22	280086	842.081	460336	1.47585	22
2014.Spring.ER10	2014	Spr	ER	ER10	20.1936	2658.24	19042.7	0	0	85.9762	0	0	136.542	21943.7	0	411298	135405	0	3157.69	68878.7	411.528	52166.1	0	671317	1.61673	22
2014.Spring.ER15	2014	Spr	ER	ER15	16.3114	4731.78	32300.6	0	0	86.7453	0	0	110.807	37246.2	0	330295	4627.51	0	13796.8	43966.8	2965.61	0	312.489	395964	1.83917	20
2014.Spring.ER30	2014	Spr	ER	ER30	129.788	27720.7	60214.6	645.836	0	2932.47	0	0	4756.5	96399.9	0	61595.9	214136	183.44	58629.4	121480	4879.51	976102	0	1.43701e+06	1.39372	26
2014.Spring.ER31	2014	Spr	ER	ER31	100.64	54362.7	110985	1445.56	0	3091.37	0	0	6956.47	176942	0	21664.1	111075	0	39421.7	59722.1	13253.7	252407	0	497544	1.89765	20
2014.Spring.ER32	2014	Spr	ER	ER32	1562.2	67782.8	91746.5	0	0	887.021	0	0	11545.2	173524	0	1.30425e+06	107402	0	69574.8	174507	12448.3	37491.2	0	1.70568e+06	1.13391	20
2014.Spring.ER36	2014	Spr	ER	ER36	1333.65	42559	310704	3818.41	0	21383.3	199.588	0	78704.8	458703	0	207569	13858.6	247.135	74768	368716	11423.1	243473	0	920055	2.10268	32
2014.Spring.ER37	2014	Spr	ER	ER37	401.806	25087.6	55839.6	984.155	0	1712.85	27.807	0	4954.93	89008.8	0	234383	50790.8	0	73319.5	124725	6782.02	379770	0	869769	2.11197	23
2014.Spring.ER38	2014	Spr	ER	ER38	322.48	46459.1	110089	386.655	0	609.424	0	0	2261.76	160128	0	598822	126360	992.623	51623	108114	4466.8	197606	0	1.08798e+06	1.80292	25
2014.Spring.ER42	2014	Spr	ER	ER42	288.777	20636.3	40201.9	305.056	0	1412.23	161.405	0	5920.56	68926.2	0	26476	7730.53	1025.15	56369.8	38324.2	12484.9	667263	0	809674	0.829392	25
2014.Spring.ER43	2014	Spr	ER	ER43	2388.69	46448.2	177371	1529.55	1868.85	8259.31	99.3698	0	32180.3	270145	0.00696614	96617.4	7917.46	0	46856.7	206849	15743.4	573132	0	947116	1.86692	29
2014.Spring.ER58	2014	Spr	ER	ER58	925.756	2327.01	1848.91	297.199	297.286	1123.43	0	0	313.123	7132.72	0.0434919	758001	782306	0	45152.9	56210.3	11716	0	0	1.65339e+06	2.39788	57
2014.Spring.ER59	2014	Spr	ER	ER59	419.517	1943.95	351.129	44.3111	1185.15	298.586	0.999653	0	16.0125	4259.66	0.385476	316961	354789	0	2586.11	9719.74	39907.1	10588	0	734552	2.87469	56
2014.Spring.ER60	2014	Spr	ER	ER60	25.8984	994.58	58.7384	2.57429	480.777	134.28	0	0	74.8146	1771.66	0.372439	23647.8	70224.6	0	7005.97	14330.4	7505.57	0	0	122714	3.23986	55
2014.Spring.ER61	2014	Spr	ER	ER61	21.3585	395.917	39.626	34.9145	177.829	331.876	0.383923	0	290.871	1292.78	0.159496	27597.7	230831	32028.6	56676.7	171048	5156.54	0	435.764	523774	2.59248	58
2014.Spring.ER63	2014	Spr	ER	ER63	3.46917	1348.7	11671.9	0	0	29.7582	0	0	46.5996	13100.4	0	198483	60334.2	0	12909.6	60627.6	6028.66	32883.6	844.926	372112	2.0677	23
2014.Spring.ER73	2014	Spr	ER	ER73	1406.34	34404	183625	2071.59	0	2957.37	51.654	0	15313.4	239829	0	504428	102064	0	35709.6	12457.8	12924.2	12814.4	0	680398	1.08188	18
2014.Spring.ER78	2014	Spr	ER	ER78	879.218	62533.6	130122	1362.29	0	760.452	0	0	9040.94	204699	0	18461.8	58392.6	18.8293	6099.09	51221.9	640.196	57448.2	0	192283	1.84334	19
2014.Spring.ER91	2014	Spr	ER	ER91	429.28	5066.04	872.158	76.5623	733.034	962.602	0	0	247.935	8387.61	0.0957642	34890.5	164193	1960.94	117256	97813.5	4248.7	0	0	420362	2.82338	68
2014.Spring.ER92	2014	Spr	ER	ER92	264.255	1239.99	544.144	64.8392	377.485	1184.97	0	0	114.196	3789.88	0.110622	43758.3	608353	363.136	79478.1	67637.8	3268.23	0	0	802859	1.6295	33
2014.Spring.HU06	2014	Spr	HU	HU06	0	6613.52	920.108	0	1393.47	1390.15	0	0	28.6146	10345.9	0.155653	19989.7	15373.1	2246.39	8346.89	4376.26	1348.34	1730.1	0	53410.8	2.84145	42
2014.Spring.HU09	2014	Spr	HU	HU09	0	5767.28	475.307	0	551.775	413.253	0	0	2.79092	7210.41	0.0828661	2152.82	13645	334.708	6216.79	3792.1	744.234	1295.76	92.2909	28273.7	3.07471	39
2014.Spring.HU12	2014	Spr	HU	HU12	0	2656.03	479.396	0	82.3371	1597.17	0	0	44.2254	4859.17	0.0172368	2378.4	45526.5	0	2691.13	9148.29	1201.72	1114.43	22.2885	62082.7	2.17878	35
2014.Spring.HU15	2014	Spr	HU	HU15	0	6360.42	437.31	0	1159.64	617.452	0	0	2.96362	8577.78	0.156325	1393.77	33244.2	295.43	512.025	838.671	310.71	396.17	0	36990.9	1.21922	35
2014.Spring.HU27	2014	Spr	HU	HU27	0	7592.78	382.99	0	2056.3	290.979	0	0	0.719137	10323.8	0.248722	898.553	801.937	711.747	1883.49	8133.53	944.906	0	46.6315	13420.8	2.22888	24
2014.Spring.HU32	2014	Spr	HU	HU32	0	8061.68	291.116	0	1057.65	358.129	0	0	0.0924421	9768.67	0.121415	2855.03	1237.57	0	1944.02	8787.65	855.277	0	300.048	15979.6	2.07263	32
2014.Spring.HU37	2014	Spr	HU	HU37	0	8474.77	289.515	0	2872.93	384.269	0	0	0.585256	12022.1	0.314012	10122.5	2875.98	220.583	7515.17	8058.87	1604.48	0	321.014	30718.6	2.63265	39
2014.Spring.HU38	2014	Spr	HU	HU38	0	3762.11	180.087	0	78.087	755.013	0	0	0	4775.3	0.0166241	10838.3	2127.43	54.7412	7721.98	17794.8	1854.58	52207	0	92598.9	2.0841	38
2014.Spring.HU45	2014	Spr	HU	HU45	0	7444.29	412.598	0	1924.44	715.352	0	0	1.03969	10497.7	0.22447	6432.01	3442.71	224.683	3488.71	7487.12	1321.66	1286.73	0	23683.6	2.59883	35
2014.Spring.HU48	2014	Spr	HU	HU48	0	8855.98	407.477	0	559.869	952.796	0	0	1.41341	10777.5	0.0547943	14101.7	2575.68	1635.4	5203.61	17803.9	1147.56	1856.73	0	44324.6	2.55282	38
2014.Spring.HU53	2014	Spr	HU	HU53	0	9051.09	393.882	0	446.963	936.681	0	0	0.842784	10829.5	0.0430497	5662.23	4206.03	948.264	5054.58	8519.72	1526.74	8874.88	29.29	34821.7	2.58998	37
2014.Spring.HU54	2014	Spr	HU	HU54	0	7474.76	365.745	0	1547.34	993.514	0	0	1.90353	10383.3	0.175119	15631.5	3884.8	2882.69	3917.26	8195.62	2150.53	2589.52	0	39251.9	2.74544	42
2014.Spring.HU61	2014	Spr	HU	HU61	0	6816.82	297.684	0	402.427	968.298	0	0	2.83994	8488.07	0.0497706	13742.3	6388.17	974.971	2312.9	5378.52	939.998	1292.19	19.6344	31048.7	2.68629	37
2014.Spring.HU93	2014	Spr	HU	HU93	0	5641.08	1211.9	0	10.7199	629.869	0	0	22.3295	7515.89	0.00142833	36126.1	21531.7	1221.03	9066.18	9055.1	1183.3	3868.19	51.5759	82103.2	2.56691	47
2014.Spring.MI11	2014	Spr	MI	MI11	0	12685.8	2168.54	0	2749.19	2122.64	0	0	21.1971	19747.4	0.161735	36588.4	13810	987.536	7357.88	43599.3	2482.96	0	0	104826	2.71114	36
2014.Spring.MI17	2014	Spr	MI	MI17	0	11133.3	1876.73	0	1094.44	1792.32	0	0	7.85183	15904.7	0.0738976	34705.8	7537.59	1532.95	6284.23	26518.7	2008.25	7471.86	0	86059.4	2.91334	43
2014.Spring.MI18	2014	Spr	MI	MI18	0	9449.9	1575.36	131.852	1139.58	1261.35	0	0	15.64	13573.7	0.0916499	17111.7	16081.6	49.9407	4869.75	24112.7	1445.2	1790.45	0	65461.3	2.67435	37
2014.Spring.MI19	2014	Spr	MI	MI19	0	9124.53	671.382	0	1335.21	704.352	0	0	1.05072	11836.5	0.127147	21844.3	5428.52	179.464	2773.33	8957.36	1775.55	11634.6	0	52593.2	2.63903	39
2014.Spring.MI23	2014	Spr	MI	MI23	0	10765.4	1029.18	0	261.352	454.149	0	0	0.947138	12511	0.0213355	7071.26	4846.8	0	507.737	9044.05	479.462	4341.96	0	26291.3	2.60634	32
2014.Spring.MI27	2014	Spr	MI	MI27	0	6212.07	997.853	0	497.192	857.658	0	0	22.3962	8587.18	0.0614578	29488	5009.78	6010.62	6764.15	21712	14312.9	12065.7	0	95363.1	2.73759	42
2014.Spring.MI32	2014	Spr	MI	MI32	0	5522.06	2127.38	0	667.494	875.694	0	0	35.7476	9228.38	0.0779702	36508.3	11538.9	0	3131.84	15223.3	2174.78	3690.54	0	72267.6	2.47973	30
2014.Spring.MI34	2014	Spr	MI	MI34	0	8969.95	3593.28	0	1663.4	953.106	0	0	56.8989	15236.6	0.12255	30750.1	1359.04	0	4058.33	29328.9	2165.76	158338	0	226000	1.2553	31
2014.Spring.MI40	2014	Spr	MI	MI40	0	14961	2378.02	0	1770.97	1198.91	0	0	59.9291	20368.9	0.0952245	32187.5	15174	0	6176	72273.8	2841.11	7176.3	0	135829	2.78421	44
2014.Spring.MI41	2014	Spr	MI	MI41	0	8416.37	2371.34	0	4443.53	872.287	0	0	15.2757	16118.8	0.380593	23565.4	9452.98	274.796	5177.53	27439.2	3027.14	14526.6	0	83463.6	2.77495	45
2014.Spring.MI47	2014	Spr	MI	MI47	0	12129	1425.14	0	2864.7	257.157	0	0	36.1798	16712.2	0.206875	18962.8	11876.1	13.0836	3669.61	26190.9	2156.18	17035.8	0	79904.5	2.68621	34
2014.Spring.ON12	2014	Spr	ON	ON12	33.3721	719.357	1402.19	4.77764	922.074	460.095	0	0	181.328	3723.19	0.329181	15583.6	1933.82	533.263	3815.63	31767.8	568.815	198866	0	253069	1.17494	27
2014.Spring.ON25	2014	Spr	ON	ON25	44.1867	2957.05	6607.44	12.8813	1588.25	662.977	0	0	481.342	12354.1	0.147526	36439.7	2102.13	481.156	14313.1	45278	1321.82	150890	0	250826	1.51538	32
2014.Spring.ON33	2014	Spr	ON	ON33	2.17994	1670.95	1205.28	0.809689	1027.99	453.339	0	0	14.9133	4375.47	0.307096	69637.7	8659.97	0	3103.03	3628.5	907.991	62969.9	0	148907	1.84621	19
2014.Spring.ON41	2014	Spr	ON	ON41	18.1436	781.743	1582.26	3.46091	969.776	229.788	0	0	14.5498	3599.72	0.368743	273732	2514.68	0	1261.81	47227.3	0	0	0	324735	1.34549	18
2014.Spring.ON49	2014	Spr	ON	ON49	3.11197	547.831	1515.8	0	426.102	49.3812	0	0	3.38227	2545.61	0.201038	108227	1501.57	0	10616	37812.2	991.779	0	0	159148	1.86441	17
2014.Spring.ON55	2014	Spr	ON	ON55	16.509	494.324	1535.17	2.85771	537.143	208.313	0	0	19.3105	2813.62	0.235953	208225	2835.61	0	798.924	34132.7	612.57	67207.6	0	313812	1.77202	23
2014.Spring.ON60	2014	Spr	ON	ON60	4.28544	571.508	726.908	1.01809	620.568	120.849	0	0	11.1993	2056.34	0.432221	286359	2847.15	0	1185.43	5352.81	966.571	26580.7	43.935	323335	1.18923	19
2014.Spring.ON63	2014	Spr	ON	ON63	1.08415	318.063	1113.1	0.966316	163.46	100.949	0	0	5.31179	1702.94	0.106179	202616	2627.48	0	2373.81	16987	922.636	0	58.58	225586	0.895352	18
2014.Spring.SU01	2014	Spr	SU	SU01	0	37939.1	4007.4	0	2854.21	1508.22	0	0	75.8986	46384.8	0.065568	5128.45	3505.27	289.095	1917.5	20246	2799.68	0	0	33886	2.51714	51
2014.Spring.SU02	2014	Spr	SU	SU02	0	20507.4	1590.33	0	1319.06	305.5	0	0	4.75366	23727	0.0588657	13590.1	4631.33	67.7762	358.94	10852.1	1428.08	3649.9	0	34578.2	2.65109	49
2014.Spring.SU03	2014	Spr	SU	SU03	0	9058.85	590.144	0	2111.95	360.168	0	0	1.72593	12122.8	0.210965	13958.6	2333.14	1571.95	1927.56	8324.41	1895.88	0	0	30011.5	2.77781	46
2014.Spring.SU04	2014	Spr	SU	SU04	0	16912.4	1105.91	0	2208.2	519.309	0	0	2.80178	20748.6	0.119102	3346.19	1756.17	304.726	764.665	9256.1	1149.18	8628.01	0	25205	2.33861	50
2014.Spring.SU05	2014	Spr	SU	SU05	0	5604.1	920.518	0	1299.16	362.557	0	0	3.0774	8189.41	0.18855	5140.34	14809.8	173.877	1781.84	17554.3	4614.36	3203.92	0	47278.4	2.6995	45
2014.Spring.SU06	2014	Spr	SU	SU06	0	8479.58	2339.9	0	387.577	403.298	0	0	8.98532	11619.3	0.0345072	11007.2	10752.7	28.1323	3870.97	20724.1	2210.58	2025.53	0	50619.2	2.8444	56
2014.Spring.SU07	2014	Spr	SU	SU07	0	5297.86	821.945	0	505.813	609.618	0	0	2.35473	7237.59	0.0751381	15111.1	3604.08	376.926	2804.33	6606.6	658.828	6733.89	0	35895.8	2.70437	47
2014.Spring.SU08	2014	Spr	SU	SU08	0	5769.31	372.564	0	975.504	573.244	0	0	0.441082	7691.06	0.14526	6394.67	3305.5	662.833	1219.38	12067.1	2534.36	1020.83	0	27204.7	2.89254	41
2014.Spring.SU09	2014	Spr	SU	SU09	0	6815.95	1349.83	0	788.396	420.646	0	0	7.5831	9382.41	0.0917379	19176.9	3131.37	208.354	2552.07	8266.31	1823.68	1641.13	0	36799.8	2.74681	56
2014.Spring.SU10	2014	Spr	SU	SU10	0	4877.88	808.21	0.874739	1285.48	853.172	0	0	3.84477	7829.46	0.196437	33700.1	6808.99	454.494	8962.55	7058.38	1152.03	2603.25	0	60739.8	2.86673	65
2014.Spring.SU11	2014	Spr	SU	SU11	0	6412.89	1078.64	0	1859.06	592.834	0	0	1.58509	9945.01	0.229913	17609.1	8435.99	155.828	5655.18	12029.5	2333.42	7813.6	0	54032.6	2.65246	49
2014.Spring.SU12	2014	Spr	SU	SU12	0	5372.6	597.439	0	1623.57	894.682	0	0	1.39189	8489.68	0.236461	11729.2	1444.68	0	7768.97	8682.98	2162.67	2025.53	0	33814.1	2.54218	40
2014.Spring.SU13	2014	Spr	SU	SU13	0	4741.76	1247.07	0	1176.98	331.04	0	0	1.47992	7498.34	0.186191	34369.6	7835.63	375.673	4065.02	11300.5	1408.67	17136.1	0	76491.2	2.60424	52
2014.Spring.SU14	2014	Spr	SU	SU14	0	9257.02	1108.66	0	2755.63	883.64	0	0	1.54494	14006.5	0.244926	4227.24	4804.64	945.729	4906.09	16447.9	1399.58	12659.5	0	45390.7	2.49196	45
2014.Spring.SU15	2014	Spr	SU	SU15	0	8454.59	1900.14	0	2324.23	361.199	0	0	1.9398	13042.1	0.216855	31326.8	3658.83	823.929	6040.07	7959.82	2992.98	2001.79	0	54804.3	2.71612	60
2014.Spring.SU16	2014	Spr	SU	SU16	0	19688.9	1647.96	10.6074	5315.69	2315.37	0	0	6.40609	28984.9	0.224582	5274.23	14531.6	51.0475	3743.44	17597	2187.75	2100.24	0	45485.4	2.73119	46
2014.Spring.SU17	2014	Spr	SU	SU17	2.11291	11979.3	1299.81	0	1401.53	1125.6	0	0	10.8166	15819.2	0.0972092	15758.1	12187	1134.66	7601.56	14175	1616.64	3537.51	0	56010.5	3.11041	58
2014.Spring.SU18	2014	Spr	SU	SU18	0	5149.8	2030.95	0	6715.48	761.093	0	0	4.33829	14661.7	0.84512	4842.84	12294.7	180.014	3485.1	14352.6	1273.17	0	0	36428.5	2.48229	49
2014.Spring.SU19	2014	Spr	SU	SU19	0	3973.12	2125.2	0	4574.2	1073.5	0	0	23.8486	11769.9	0.635687	12966.1	2498.32	882.623	6758.57	9614.51	1947.07	1016.78	0	35683.9	3.05687	58
2014.Summer.ER09	2014	Sum	ER	ER09	1326.18	30891.8	1551.08	7197.78	0	1637.39	0	1737.9	7491.11	51833.2	0.0346919	5250.09	155261	40739.3	17378.4	73736.1	118126	0	0	410491	2.03832	32
2014.Summer.ER10	2014	Sum	ER	ER10	46.5994	33069.4	8335.74	1184.75	0	3235.21	0	4329.28	6963.56	57164.5	0.0819391	6592.11	151205	109032	22664.3	125354	69296.1	35118.9	0	519263	2.1278	32
2014.Summer.ER15	2014	Sum	ER	ER15	25.2636	6477.51	316.878	3053.4	0	2088.46	24.039	4979.1	9565.41	26530.1	0.231038	3181.22	30651.6	16327.9	2930.71	20315.4	20917.2	4480.42	0	98804.5	2.18712	29
2014.Summer.ER30	2014	Sum	ER	ER30	246.672	65760.9	18298.3	46536.8	0	2540.51	25.7747	3503.4	6725.8	143638	0.0250002	29224.4	8460.95	4093.61	65750.7	80722.1	548815	121949	0	859016	1.84403	34
2014.Summer.ER31	2014	Sum	ER	ER31	337.051	68239.9	14538.9	44774.8	1040.52	1706.32	817.141	25710.9	4765.85	161931	0.197895	9488.48	214194	2148.17	8418.25	36497.2	35022.5	0	0	305768	1.26537	24
2014.Summer.ER32	2014	Sum	ER	ER32	2064.9	56369.9	27233.1	58466.3	0	2598.31	745.382	19536.6	3594.54	170609	0.12932	67141.2	25514.5	2393.29	19590.1	76926.1	396771	34247	0	622583	1.89119	34
2014.Summer.ER36	2014	Sum	ER	ER36	171.537	112673	42258.5	49322.5	0	9331.04	0	3425.98	32102.3	249284	0.0139348	3330.61	130387	42836.7	21549.4	49073.6	305741	26071.1	0	578989	1.67143	27
2014.Summer.ER37	2014	Sum	ER	ER37	6094.12	20620.7	9990.35	21824	0	4881.49	265.558	6894.92	16295.3	86866.3	0.0862173	4105	44922.1	911.123	37608.4	29689.4	89039.9	42223.1	0	248499	2.44904	32
2014.Summer.ER38	2014	Sum	ER	ER38	8345.55	36016.3	8395.59	66863	0	3603.45	0	1832.28	6605.68	131662	0.014113	19329.6	7876.39	73719.8	124720	48821.1	677285	34690	0	986442	1.70085	36
2014.Summer.ER42	2014	Sum	ER	ER42	6838.92	105461	14984.4	18777.2	0	6819.59	2236.12	24826.8	10335.9	190280	0.150053	8257.4	163104	15031.1	27733.3	63331	555788	6778.55	0	840023	1.62235	31
2014.Summer.ER43	2014	Sum	ER	ER43	255.351	19681.8	18450.2	30100.4	1351.64	6770.76	669.149	8615.86	14051.8	99947.1	0.110775	3321.07	48265.3	15136	27866.2	57961.8	959929	34927.3	0	1.14741e+06	1.13306	30
2014.Summer.ER58	2014	Sum	ER	ER58	84124.1	56651	29856.8	78420.1	3380.22	7340.07	18383.4	901.433	8246.42	287303	0.0151283	293167	17281.7	0	7679.85	83612.8	2.81987e+06	0	0	3.22162e+06	0.6466	34
2014.Summer.ER59	2014	Sum	ER	ER59	139332	49639.9	21477.2	16819.1	0	4441.85	12621.6	816.778	1306.76	246455	0.00332512	431496	32226.2	529.574	22706.9	50061.3	1.97737e+06	0	0	2.51439e+06	0.924808	35
2014.Summer.ER60	2014	Sum	ER	ER60	1726.94	1156.01	238.688	112.323	0	268.212	409.024	162.571	296.182	4369.95	0.0386395	7883.45	123056	9370.8	5608.82	16917.7	79094.3	38722.2	0	280654	2.92057	79
2014.Summer.ER61	2014	Sum	ER	ER61	2048.81	2315.55	1998.13	1759.79	0	1355.11	1094.85	1305.85	694.418	12572.5	0.115904	59665.9	3978.8	1415	24575.1	6379.57	2.64888e+06	0	0	2.74489e+06	0.470703	51
2014.Summer.ER63	2014	Sum	ER	ER63	42.6987	6782.51	124.867	3085	0	1801.08	1.99924	4434.86	3776.96	20050	0.284011	12845.1	124291	2974.49	29896.8	16373.4	53629.7	0	0	240010	1.9397	26
2014.Summer.ER73	2014	Sum	ER	ER73	2373.07	36621.1	9769.27	43358.9	0	5257.36	0	10955.1	10048	118383	0.101977	4348.12	150334	3852.65	71636.7	56119.4	457587	0	0	743878	1.6368	34
2014.Summer.ER78	2014	Sum	ER	ER78	2456.08	41155.8	8006.21	50495.5	0	2714.77	105.076	10515	3053.96	118502	0.0973722	7795.66	206120	4144.39	41273.6	16133.9	204450	72039.6	0	551958	1.78394	26
2014.Summer.ER91	2014	Sum	ER	ER91	6172.38	16888	12385.2	72571	0	2342.95	8438.2	5368.78	4524.9	128691	0.0435344	122494	134453	11650.6	21790.6	16877.2	189905	0	0	497170	2.08045	47
2014.Summer.ER92	2014	Sum	ER	ER92	77193.7	56988.8	36566	46881.2	0	7077.09	25939.8	3030.03	1825.6	255502	0.0120014	326697	23898.1	43956.7	22135	50050.3	583218	0	0	1.04995e+06	1.56252	21
2014.Summer.HU06	2014	Sum	HU	HU06	3.21278	7666.5	393.896	21.1327	0	1102.31	375.182	1467.59	956.771	11986.6	0.139518	36409.9	43802.2	452.467	24050.3	2961.77	8679.58	21685.5	0	138042	2.82011	40
2014.Summer.HU09	2014	Sum	HU	HU09	28.5431	21461.1	1708.61	34.4952	1005.78	1155.78	70.4004	1074.47	1427.24	27966.5	0.0803614	37231	15691.4	1663.18	23121.6	1483	26057.6	2250.58	0	107498	2.74245	37
2014.Summer.HU15	2014	Sum	HU	HU15	49.4442	26630.1	1736.02	4529.82	0	589.033	234.394	1795.11	696.013	36259.9	0.0520853	36452.9	13389.4	3378.74	15893.4	1231.95	3620.67	0	0	73967.1	2.74209	36
2014.Summer.HU27	2014	Sum	HU	HU27	2.49382	20762.6	1767.13	11.0434	2351.38	1110.81	0	350.983	763.231	27119.7	0.110674	36039.8	13014.2	31119.9	22211.7	2785.03	6427.47	21503.7	0	133102	2.82339	36
2014.Summer.HU32	2014	Sum	HU	HU32	0	15628.3	1226.58	0	656.574	1124.33	0	307.326	901.76	19844.8	0.0510515	55962.9	32463.5	4199.46	36343.1	1070.64	6625.56	36387.6	0	173053	2.81669	32
2014.Summer.HU37	2014	Sum	HU	HU37	19.1727	86980.8	3024.11	1590.07	0	1999.16	922.752	4074.23	3676.68	102287	0.0414837	18862	26359	187.549	23979.4	4169.9	5169.31	191207	0	269934	1.62748	38
2014.Summer.HU38	2014	Sum	HU	HU38	0	12968.9	137.791	0	22563.4	4989.21	0	372.763	319.119	41351.1	1.24551	54038.6	41712.8	35.3049	31657.9	4159.75	3271.59	15063.4	0	149939	2.71756	35
2014.Summer.HU45	2014	Sum	HU	HU45	0	41751.1	1857.16	0	9299.38	1998.09	179.747	420.783	2853.33	58359.6	0.199841	28556.4	29681.4	249.168	42809	1392.18	2191.46	3573.03	0	108453	2.49176	33
2014.Summer.HU48	2014	Sum	HU	HU48	0	9539.07	807.714	0	1493.55	2645.22	0	216.785	266	14968.3	0.129004	74349.6	35595.7	4509.15	59514.5	7988.26	4052.61	9263.11	0	195273	2.58093	38
2014.Summer.HU53	2014	Sum	HU	HU53	4.5438	22085.7	1195.67	0	214.871	1209.14	1244.01	527.204	2900.34	29381.5	0.0259109	48049.1	7798.62	1381.42	54122.3	3328.04	3153.91	22294.2	0	140128	2.65041	52
2014.Summer.HU54	2014	Sum	HU	HU54	0	55746.6	4187.34	0	7611.22	2049.97	10299.3	6397.74	9125.27	95417.3	0.172082	59646.6	22160.5	1347.47	69228.7	2337.58	11627.1	23536.6	0	189885	2.79516	42
2014.Summer.HU61	2014	Sum	HU	HU61	27.1253	57431	3298.27	0	5059.18	3668.07	3365.86	2437.89	7128.39	82415.8	0.100069	63239.3	53962.1	706.099	24121.3	7849.45	2636.1	0	0	152514	2.6414	51
2014.Summer.HU93	2014	Sum	HU	HU93	125.532	12491.8	2539.74	69.7066	1676.86	615.255	3.45974	410.816	1455.79	19388.9	0.120666	109703	21503.7	768.552	10813.9	2810.78	11276.4	63988.7	0	220865	2.10362	35
2014.Summer.MI11	2014	Sum	MI	MI11	5757.24	174745	3216.91	0	45684.7	693.026	0	38410.3	14504.9	283012	0.422764	49043.7	36480.8	891.085	33778.8	8708.09	1059.15	1270.98	0	131233	2.56312	32
2014.Summer.MI17	2014	Sum	MI	MI17	79.6233	35003.6	1653.23	0	0	1271.57	0	497.444	1288.06	39793.5	0.0126589	126594	16875.7	1282.38	23433	11545.8	2177.14	84786.9	0	266695	2.10548	31
2014.Summer.MI18	2014	Sum	MI	MI18	591.537	32694.2	136.477	0	4620.02	422	0	458.514	2583.47	41506.2	0.139414	35508.1	24655.8	3908.36	10700.6	5892.92	3891.64	5907.79	0	90465.2	2.67206	34
2014.Summer.MI19	2014	Sum	MI	MI19	5507.47	104791	16545.7	90.5221	2962.77	1781.31	0	1710.22	6976.54	140365	0.0344382	36361.7	107686	104.992	7984.52	12751.6	15560	19446.9	0	199895	2.6899	33
2014.Summer.MI23	2014	Sum	MI	MI23	360.881	37531.9	785.465	25.5229	0	877.519	0	578.641	465.672	40625.6	0.0144491	64338.8	25711.3	1258.29	15227.2	17691.8	1424.43	8688.57	0	134340	2.5321	28
2014.Summer.MI27	2014	Sum	MI	MI27	170.461	21051.5	6950.16	0	847.273	292.65	0	834.529	5040.88	35187.4	0.0501946	135949	150850	25416.2	22939.3	26371.1	2970.71	178961	0	543458	2.36223	38
2014.Summer.MI32	2014	Sum	MI	MI32	593.372	55077.3	37078.6	738.117	4124.62	3981.12	0	123.379	2254.22	103971	0.0425981	56017.3	61143.4	891.917	72035.2	27463.5	3223.49	149764	0	370538	2.34796	37
2014.Summer.MI34	2014	Sum	MI	MI34	7676.55	40103.7	25356.3	0	5275.36	3165.56	0	1384.35	11698.8	94660.6	0.0756777	123441	125714	2999.15	31576	33455	1894.7	38420	0	357500	2.91115	49
2014.Summer.MI40	2014	Sum	MI	MI40	12686.3	99341.9	36069.4	1283.52	9813.63	1944.99	0	4317.87	1496.7	166954	0.0924698	21931	19429.2	2354.33	6966.05	18626.6	1745.53	12501.1	0	83553.8	2.9549	42
2014.Summer.MI41	2014	Sum	MI	MI41	395.551	19047.1	16235.4	0	1151.01	1770.83	0	719.464	1115.1	40434.4	0.0485032	55956.8	24457.2	511.195	26119.2	14996.4	2875.13	146150	0	271066	2.1209	44
2014.Summer.MI47	2014	Sum	MI	MI47	632.072	47168.8	5481.95	0	8605.86	6077.8	0	1027.64	7946.94	76941.1	0.143126	38768.5	121527	703.545	24858	38933.6	3318.66	17458.3	0	245568	2.80885	57
2014.Summer.ON12	2014	Sum	ON	ON12	6285.5	921.102	4813.79	339.057	0	1995.19	6.8259	1797.25	4747.43	20906.1	0.0940531	27849.5	206925	1094.31	45957.6	56966.9	24768.8	46103.4	0	409666	2.81535	48
2014.Summer.ON25	2014	Sum	ON	ON25	6845.45	1274.06	7054.37	2332.84	0	1241.05	146.701	1448.81	4535.65	24878.9	0.0618355	18664.7	562381	2007.49	48089.4	118114	22912.9	101802	0	873971	2.16069	48
2014.Summer.ON33	2014	Sum	ON	ON33	5143.43	2620.01	49109.6	5801.17	25769.5	2812.65	718.211	3652.38	3400.96	99027.9	0.422691	79418.3	91765	832.971	56925	160868	12335.1	84462.2	0	486606	2.958	44
2014.Summer.ON41	2014	Sum	ON	ON41	3350.8	4420.02	87448.7	10171.3	11929.1	5035.18	1007.18	2230.59	1092.85	126686	0.125835	31952.6	226424	1898.93	30602.4	75260.4	4887.99	143151	0	514178	2.54088	42
2014.Summer.ON49	2014	Sum	ON	ON49	6196.3	3496.83	58684.9	11405.4	252.214	11042.6	870.33	696.516	5571.56	98216.6	0.00975379	6500.03	301441	0	7870.01	19851.9	6813.85	89709.8	0	432187	1.40427	37
2014.Summer.ON55	2014	Sum	ON	ON55	14131.5	730.025	34652.8	29587	5677.55	1688.49	81023.2	5914.27	9498.87	182904	0.067665	15994.4	415829	13544.7	15428.4	106489	6107.75	98946.6	0	672340	1.66519	33
2014.Summer.ON60	2014	Sum	ON	ON60	9439.62	1353.5	4553.65	16477.4	0	6210.52	6294.6	1864.17	4300.62	50494.1	0.0383339	44205.9	411027	1595.63	3770.98	102739	12.0881	10056.6	0	573407	1.3604	30
2014.Summer.ON63	2014	Sum	ON	ON63	25651.3	582.016	2815.68	36601.3	0	6848.81	26851.4	4022.25	34388.6	137761	0.0300753	3323.31	668710	9174.02	18601.1	94520.1	6400.1	145927	0	946656	1.46986	34
2014.Summer.SU01	2014	Sum	SU	SU01	71.9513	12256.2	1660.1	491.995	5355.46	22385.5	110.344	0	564.866	42896.4	0.142657	11757.9	36584.5	3095.21	15079	534.923	8006.71	28157.2	0	103216	2.48909	53
2014.Summer.SU02	2014	Sum	SU	SU02	0	17533.6	207.009	18.0637	12860.2	18999.6	21.1736	0	56.7902	49696.4	0.349119	13877.6	95445	678.401	23009.6	11236.5	20157.7	16224.1	0	180629	2.5251	52
2014.Summer.SU03	2014	Sum	SU	SU03	40.6405	25749.3	2731.89	372.142	22155.9	11869.8	2682.46	0	588.859	66191	0.503142	16831.3	24256.6	1610.33	18068.8	9975.63	11398.6	37537.6	0	119679	2.81403	55
2014.Summer.SU04	2014	Sum	SU	SU04	0	9846.31	169.269	0	25823.3	7038.96	0	0	25.376	42903.2	1.51191	23171.6	8784.69	2930.27	4914.06	5810.52	7799.58	454.912	0	53865.6	2.76048	47
2014.Summer.SU05	2014	Sum	SU	SU05	34.1607	17561.6	1121.7	205.624	6888.84	17347.7	219.612	0	813.757	44193	0.184667	22339	86941.9	1141.33	20891.1	4353.39	14970.6	13154.6	0	163792	2.18005	51
2014.Summer.SU06	2014	Sum	SU	SU06	26.4267	43269	3932.41	0	32637.1	10781.1	0	0	494.006	91140	0.557871	97649.6	173772	295.925	9969.37	9958.15	3329.63	3448.48	0	298424	1.72285	36
2014.Summer.SU07	2014	Sum	SU	SU07	0	19675.7	130.139	0	35698.1	3922.9	0	0	8.63434	59435.6	1.50388	28427.8	9413.43	1119.95	1904.11	7819.24	3114.78	1790.02	0	53589.3	2.20129	42
2014.Summer.SU08	2014	Sum	SU	SU08	0	17390.8	66.8412	0	20772.7	3747.87	0	0	3.6229	41981.8	0.979424	28428.9	8765.14	80.2321	5699.82	15405.6	3362.61	18524.2	0	80266.5	2.368	42
2014.Summer.SU09	2014	Sum	SU	SU09	0	24879.9	235.964	0	32149.8	11902	0	0	25.4735	69193.1	0.867899	56377.7	19667.2	0	17941.6	4113.52	5594.34	7177.64	0	110872	2.5323	39
2014.Summer.SU10	2014	Sum	SU	SU10	0	29655	1404.29	0	4084.74	9750.87	93.111	0	944.03	45932.1	0.0976106	24542.2	189539	4807.11	23613.1	20105.6	15800.7	41256	0	319664	1.93174	44
2014.Summer.SU11	2014	Sum	SU	SU11	0	7209.33	167.168	0	11494.1	9600.66	0	0	18.1096	28489.3	0.676309	24961.2	41686.1	10148.5	23357.2	10578.8	5094.59	60719.6	0	176546	2.45298	47
2014.Summer.SU12	2014	Sum	SU	SU12	26.6563	31905.3	230.035	0	55154.8	12676.1	0	0	22.1182	100015	1.22948	88980.7	25582.8	0	15629.2	582.043	5846.19	5188.64	0	141809	1.82993	37
2014.Summer.SU13	2014	Sum	SU	SU13	237.29	83648.5	8213.32	5627.26	33245.8	13050.6	0	0	2037.85	146061	0.294694	92824.1	196188	368.564	85711.9	62131.9	16652.6	5428.68	0	459305	2.57168	49
2014.Summer.SU14	2014	Sum	SU	SU14	0	10789.4	287.773	0	32511.1	8608.92	0	0	16.7494	52214	1.65007	65848.6	82676.4	404.94	5326.37	12265.9	5881.21	5839.88	0	178243	1.85248	39
2014.Summer.SU15	2014	Sum	SU	SU15	520.024	34173.2	5834.45	9370.24	5575.23	7578.34	1904.96	77.2687	3073.94	68107.6	0.090505	46065.4	103053	134.693	34282.2	53866.5	11032.4	0	0	248434	2.63591	53
2014.Summer.SU16	2014	Sum	SU	SU16	103.445	96484	7861.83	899.994	44249.9	30296.5	0	76.4208	425.097	180397	0.325759	26403.6	218256	3345.28	5102.85	2307.52	5623.38	60384.4	0	321423	1.41009	45
2014.Summer.SU17	2014	Sum	SU	SU17	0	15156.8	1707.92	506.587	28959.7	11336.4	5485.65	1613.84	2247.33	67014.2	0.838995	55424.4	286703	955.283	4342.41	9385.99	4165.53	1046.1	0	362023	1.16144	36
2014.Summer.SU18	2014	Sum	SU	SU18	0	42266	4700.25	233.316	4637.21	10619.9	0	85.6183	2005.81	64548.1	0.0789437	88551.1	137830	530.145	14407.6	10159.9	12440.5	5557.87	0	269477	1.83096	41
2014.Summer.SU19	2014	Sum	SU	SU19	0	25695.5	3589.04	2183.78	9441.1	3669.88	1826.76	316.106	828.527	47550.7	0.258171	58787.7	117450	6155.07	40595.2	39109.8	12652.8	57025.2	0	331775	2.61257	53
2015.Spring.ER09	2015	Spr	ER	ER09	0	4507.93	16192.7	0	0	9.22941	0	0	15.459	20725.3	0	719282	5877.43	0	3118.59	8210.47	48720.8	0	0	785209	1.15591	16
2015.Spring.ER10	2015	Spr	ER	ER10	0	2806.93	9591.31	3.91886	0	50.1784	0	0	79.6725	12532	0	583820	40010.3	389.902	5836.48	33546	4749.71	77980.3	0	746333	1.60527	24
2015.Spring.ER15	2015	Spr	ER	ER15	0	1455.5	6981.68	0	0	17.9161	0	0	22.0687	8477.17	0	193565	0	36.7638	1829.79	5404.19	1286.73	0	0	202123	1.48585	20
2015.Spring.ER30	2015	Spr	ER	ER30	48.4135	14888.2	25282.3	479.232	0	848.042	0	0	2304.48	43850.7	0	65209.4	13091.9	0	49391.7	30376.5	15008.2	326106	0	499184	1.49208	29
2015.Spring.ER31	2015	Spr	ER	ER31	3.499	13597.6	6265.11	21.3893	0	90.0483	0	0	257.339	20235	0	961079	41349.9	82313.6	66910.3	74586.3	36721.7	0	0	1.26296e+06	1.81238	28
2015.Spring.ER32	2015	Spr	ER	ER32	33.9531	9275.67	5964.44	270.195	79.2588	179.928	0	0	911.279	16714.7	0.00476445	2.54035e+06	42100.1	2693.87	14519.4	29715.9	10775.5	171557	0	2.81172e+06	0.878675	21
2015.Spring.ER36	2015	Spr	ER	ER36	73.3584	15004.2	12237	536.655	39.3902	831.697	0	0	3355.17	32077.5	0.00122948	820498	17087.8	106.337	49443	67693.6	7585.36	0	0	962414	1.34558	30
2015.Spring.ER37	2015	Spr	ER	ER37	10.6166	14883.5	14328.1	755.664	0	262.214	0	0	920.882	31161	0	2.54143e+06	20923.1	1191.54	23212	56081.8	6460.8	20335.6	0	2.66963e+06	0.775983	25
2015.Spring.ER38	2015	Spr	ER	ER38	54.063	7107.94	13751.5	391.924	0	166.366	0	0	2386.84	23858.7	0	659346	2653.02	0	27844.7	33005.9	25676.3	353062	0	1.10159e+06	1.55574	30
2015.Spring.ER42	2015	Spr	ER	ER42	36.4135	9981.15	9201.29	30.9539	0	183.266	5.34699	0	593.012	20031.4	0	1.54059e+06	111993	0	27943	79590.4	9889.32	20416.7	0	1.79042e+06	1.07534	25
2015.Spring.ER43	2015	Spr	ER	ER43	160.628	28962.9	15673	1132.01	0	652.678	23.6547	0	2014.55	48619.4	0	639614	2520.78	0	27963.2	24914.1	4412.83	354984	0	1.05441e+06	1.20513	25
2015.Spring.ER58	2015	Spr	ER	ER58	132.648	1142.49	300.866	206.898	134.764	556.631	0	0	32.9937	2507.29	0.0568018	262968	376716	8801.69	8206.98	696.924	11303.2	0	0	668693	2.73117	53
2015.Spring.ER59	2015	Spr	ER	ER59	38.1963	1068.34	109.175	39.7439	296.205	191.128	0	0	14.1093	1756.9	0.202784	22967.3	47315.4	505.502	5434.11	6690.47	15551.6	0	0	98464.5	3.25977	57
2015.Spring.ER60	2015	Spr	ER	ER60	173.993	2205.42	147.22	175.613	267.646	690.805	1.41373	0	71.4172	3733.53	0.077223	144534	329800	0	4524.15	76614.7	8719.62	0	0	564193	2.73721	56
2015.Spring.ER61	2015	Spr	ER	ER61	3.96669	582.211	8.21358	0	146.045	47.2046	3.70376	0	31.5608	822.905	0.215769	28079.3	36138.1	148.828	10599.3	215.246	18224.2	0	0	93405.1	3.43405	83
2015.Spring.ER63	2015	Spr	ER	ER63	0	1840.04	13738.4	0	0	9.78808	0	0	18.4611	15606.7	0	203597	8719.35	0	9969.07	10515.9	13823.8	0	177.228	246802	1.63426	17
2015.Spring.ER73	2015	Spr	ER	ER73	0	21939.3	12674.3	186.81	0	245.447	0	0	452.576	35498.5	0	2.86175e+06	6542.75	0	47821.9	41700.3	11921.8	25622.9	0	2.99536e+06	0.741621	20
2015.Spring.ER78	2015	Spr	ER	ER78	14.0628	8025.51	9154.73	31.7998	0	111.534	0	0	720.571	18058.2	0	2.98473e+06	36753.9	0	20327.8	61415.7	24007.4	12356.7	0	3.13959e+06	1.3116	22
2015.Spring.ER91	2015	Spr	ER	ER91	166.387	1369.52	196.14	55.6784	181.521	856.612	0	0	14.1338	2839.99	0.0682802	104219	254322	0	3252.23	2664.02	17170.9	0	0	381628	2.94007	63
2015.Spring.ER92	2015	Spr	ER	ER92	255.913	1555.98	501.094	112.111	408.491	608.436	0	0	41.5697	3483.6	0.132838	203566	477653	0	21012.5	10514.3	6909.88	0	0	719655	2.63315	45
2015.Spring.HU06	2015	Spr	HU	HU06	0	9072.6	189.672	0	589.148	664.288	0	0	8.12885	10523.8	0.0593021	7851.49	12537.8	0	7482.72	4564.69	903.976	0	0	33340.7	2.89153	52
2015.Spring.HU09	2015	Spr	HU	HU09	0	5907.69	133.074	0	585.835	631.59	0	0	1.52423	7259.71	0.0877804	7793.83	12134.2	0	8954.05	3467.02	1509.44	0	0	33858.6	2.86453	54
2015.Spring.HU12	2015	Spr	HU	HU12	0	3811.62	148.157	0	137.789	552.599	0	0	3.45079	4653.61	0.0305126	12497.9	16242	1256.13	5215.07	66234.7	91.1562	28624.9	0	130162	2.67736	63
2015.Spring.HU15	2015	Spr	HU	HU15	0	9429.63	373.655	0	86.1471	1172.49	0	0	5.2564	11067.2	0.00784508	7094.66	28737.4	0	11837.6	2207.25	3005.79	0	0	52882.7	2.76024	45
2015.Spring.HU27	2015	Spr	HU	HU27	0	6512.24	490.324	0	67.7262	431.98	0	0	0.462562	7502.73	0.0091091	1720.84	1523.23	0	739.119	1832.52	0	0	76.2236	5891.93	2.43933	24
2015.Spring.HU32	2015	Spr	HU	HU32	0	8945.1	283.074	0	411.693	756.443	0	0	3.24374	10399.6	0.0412193	5824.11	5546.09	0	4689.92	1582.3	710.8	1364.74	0	19717.9	2.88678	44
2015.Spring.HU37	2015	Spr	HU	HU37	0	6686.16	115.375	0	75.6281	738.487	0	0	0	7615.65	0.0100302	9456.52	3600.57	0	6759.35	5239.11	3005.79	0	0	28061.3	2.51654	36
2015.Spring.HU38	2015	Spr	HU	HU38	0	10849.3	588.896	0	1133.96	1472.43	0	0	3.11363	14047.7	0.0878105	6450.11	2678.15	0	3830.87	6749.14	971.864	0	0	20680.1	2.25097	33
2015.Spring.HU45	2015	Spr	HU	HU45	0	5433.13	176.165	0	95.5711	1609.22	0	0	5.00658	7319.1	0.0132305	19226.6	1643.71	0	8641.66	15406.5	7181.28	4934.03	0	57033.7	2.73829	44
2015.Spring.HU48	2015	Spr	HU	HU48	6.11659	7391.98	277.905	0	223.705	1065.33	0	0	4.61068	8969.65	0.0255782	12755.8	1917.23	0	5139.37	8315.01	1266.91	0	0	29394.3	2.2823	36
2015.Spring.HU53	2015	Spr	HU	HU53	0	7764.08	205.795	0	107.402	953.553	0	0	2.48042	9033.31	0.0120326	9325.93	3087.41	738.119	2451.83	5885.34	564.653	0	0	22053.3	2.84517	61
2015.Spring.HU54	2015	Spr	HU	HU54	0	8860.23	247.574	0	504.658	2356.2	0	0	18.3199	11987	0.0439508	17153.6	5767.87	0	5734.3	19562.8	1143.37	0	0	49361.9	2.662	45
2015.Spring.HU93	2015	Spr	HU	HU93	0	5675.85	190.076	0	187.764	797.955	0	0	2.28225	6853.92	0.0281668	7867.33	8600.44	0	6056.52	2925.54	1349.62	2045.74	0	28845.2	3.09501	54
2015.Spring.MI11	2015	Spr	MI	MI11	0	6851.53	199.982	0	419.523	1922.48	0	0	2.33801	9395.85	0.0467366	20255.2	641.372	575.787	21251.2	114124	2088.74	5336.25	92.8689	164366	2.11965	48
2015.Spring.MI17	2015	Spr	MI	MI17	0	6202.07	507.739	0	293.061	2000.81	0	0	0.99391	9004.68	0.0336403	10481.5	4401.98	0	1773.23	19237.3	3289.35	0	0	39183.3	2.05101	26
2015.Spring.MI18	2015	Spr	MI	MI18	0	10539	559.702	0	814.011	2478.04	0	0	2.25141	14393	0.0599464	2909.71	1191.29	0	3723.58	17878.5	2861.22	0	0	28564.3	2.12626	39
2015.Spring.MI19	2015	Spr	MI	MI19	0	8090.64	268.278	0	1040.81	685.411	0	0	0	10085.1	0.115078	5094.92	785.191	0	3987.3	13782.8	2501.12	49322.1	0	75473.4	1.63174	35
2015.Spring.MI23	2015	Spr	MI	MI23	0	5187.83	575.095	0	302.793	760.488	0	0	0	6826.21	0.0464164	1222.82	8089.88	24.9112	1788.04	12539	1174.38	0	0	24839	1.74498	20
2015.Spring.MI27	2015	Spr	MI	MI27	0	3955.87	197.303	0	360.102	1490.44	0	0	2.54497	6006.26	0.0637782	2615.43	636.099	39.1461	1653.92	17315.6	1174.38	2049.83	0	25484.4	2.03656	29
2015.Spring.MI32	2015	Spr	MI	MI32	0	3973.01	250.615	0	601.784	2500.15	0	0	15.6041	7341.16	0.0892938	1794.43	26667.4	125.048	26264	30960.7	2495.37	0	0	88306.9	2.2816	34
2015.Spring.MI34	2015	Spr	MI	MI34	0	7100.12	418.006	0	334.46	1075.09	0	0	5.82611	8933.5	0.0388951	3821.7	2072.46	112.274	2692.19	13370.1	1444.93	2801.26	0	26315	2.25778	33
2015.Spring.MI40	2015	Spr	MI	MI40	0	8843.05	1213.89	0	962.639	1623.68	0	0	14.4815	12657.7	0.0823113	24618	11497	0	10226.9	58980.9	1496.93	0	0	106820	2.28514	30
2015.Spring.MI41	2015	Spr	MI	MI41	0	8466.12	438.86	0	993.448	1931.05	0	0	4.35271	11833.8	0.0916433	4261.15	1651.9	1577.18	1824.4	7344.77	2110	3875.4	0	22644.8	2.9266	49
2015.Spring.MI47	2015	Spr	MI	MI47	0	6061.01	426.753	0	344.962	3285.36	0	0	4.03095	10122.1	0.0352825	9502.08	11266.2	0	4467.62	35912.9	2992.44	0	0	64141.2	2.32783	32
2015.Spring.ON12	2015	Spr	ON	ON12	0	1101.49	1482.51	0	1188.76	423.833	0	0	8.18477	4204.78	0.394148	32397.2	16226.5	2578.96	5944.5	50612.6	1772.28	643952	0	753484	1.0722	29
2015.Spring.ON25	2015	Spr	ON	ON25	0.501844	1082.06	1228.11	0	1171.65	696.529	1.85572	0	12.5282	4193.23	0.38776	51006.2	13325.6	355.874	6446.17	21562.2	2313.18	601702	0	696711	1.29872	29
2015.Spring.ON33	2015	Spr	ON	ON33	0.525506	1482.86	2498.66	0	427.688	532.606	0	0	8.83321	4951.17	0.0945484	35198	25298.4	44318.8	119179	166171	1264.31	1.78272e+06	1732.59	2.17588e+06	1.1815	30
2015.Spring.ON41	2015	Spr	ON	ON41	1.47447	468.97	1366.25	0.348841	394.916	254.633	0	0	4.34581	2490.94	0.188412	76716.5	15666.8	1267.18	11824.5	13227.2	3154.66	124958	135.874	246950	2.02593	31
2015.Spring.ON49	2015	Spr	ON	ON49	0.696918	950.444	281.918	0	3243.58	58.2714	0	0	0.810189	4535.72	2.51024	31089.1	11119.4	0	5222.8	9424.75	1458.99	77904	575.444	136794	1.89423	31
2015.Spring.ON55	2015	Spr	ON	ON55	4.35654	550.929	1459.27	0	1230.78	474.365	0	0	8.99278	3728.7	0.492724	70384.1	22632.9	0	5554.61	34224.6	1091.35	167487	0	301374	1.63555	23
2015.Spring.ON60	2015	Spr	ON	ON60	2.29418	745.603	625.105	0.221283	341.609	219.07	0	0	2.03509	1935.94	0.214265	90224.1	2779.27	0	5765.55	57538.7	1223.9	253724	47.0732	411303	1.4891	25
2015.Spring.ON63	2015	Spr	ON	ON63	0	727.229	330.529	0	277.691	74.6454	0	0	1.93467	1412.03	0.244804	78135.6	1299.76	1544.84	6572.46	4139.92	2174	150691	35.4456	244593	1.86602	25
2015.Spring.SU01	2015	Spr	SU	SU01	0	1687.11	234.212	0	192.421	227.318	0	0	5.56477	2346.63	0.0893233	18067.2	14187.8	77.8802	3433.38	33550.9	943.909	13046	0	83307	2.67771	53
2015.Spring.SU02	2015	Spr	SU	SU02	0	3081.35	402.97	0.870234	793.308	456.089	0	0	7.15751	4741.74	0.200917	5866.87	7506.82	212.913	4809.35	4174.6	1299.67	7709.42	0	31579.6	2.91022	49
2015.Spring.SU03	2015	Spr	SU	SU03	0	6861.7	1378.9	0	804.781	254.86	0	0	11.678	9311.91	0.0946007	7985.14	42464.9	265.024	2986.18	6668.35	889.09	2804.28	0	64062.9	2.36991	50
2015.Spring.SU04	2015	Spr	SU	SU04	0	3168.92	470.56	0	2062.45	362.043	0	0	2.50728	6066.48	0.515092	4357.34	2020.97	205.917	5126.94	3393.05	2075.34	42925.7	0	60105.2	1.70723	51
2015.Spring.SU05	2015	Spr	SU	SU05	0	5571.57	756.004	0	2627.46	314.459	0	0	2.23326	9271.72	0.395447	3516.61	1810.84	188.613	4856.77	6092.18	3325.84	33646	0	53436.8	1.87768	54
2015.Spring.SU06	2015	Spr	SU	SU06	0	4356.07	755.822	0	712.511	290.772	0	0	7.08943	6122.27	0.131709	3073.05	40437	1100.75	4440.96	5450.37	3255.68	11213.2	0	68971	2.59821	57
2015.Spring.SU07	2015	Spr	SU	SU07	0	3616.47	636.74	0	1027.74	838.078	0	0	4.3048	6123.33	0.201693	5316.83	6302.13	1192.31	6022.83	6063.18	1408.96	22090.6	0	48396.8	2.55585	43
2015.Spring.SU08	2015	Spr	SU	SU08	0	3829.39	255.497	0	2171	1436.88	0	0	0.191022	7692.96	0.393158	12197.4	1455.3	153.64	3446.12	4010.9	2613.67	12723.6	0	36600.6	2.91604	48
2015.Spring.SU09	2015	Spr	SU	SU09	0	6780.27	1373.43	0	1098	898.458	0	0	2.18372	10152.3	0.121267	4808.73	5531.58	925.007	4706.32	16549.8	2792.87	23125.6	0	58439.9	2.60065	56
2015.Spring.SU10	2015	Spr	SU	SU10	0	2236.61	619.133	0	640.829	367.364	0	0	4.75012	3868.68	0.198531	4031.47	9394.4	263.445	5834.49	15816.9	2534.36	680.555	0	38555.6	2.76034	50
2015.Spring.SU11	2015	Spr	SU	SU11	0	4279.08	1211.06	0	1049.26	387.008	0	0	0.85981	6927.27	0.178506	12239.1	1429.1	0	4654.52	34708.1	1689.27	0	0	54720.2	2.03148	44
2015.Spring.SU12	2015	Spr	SU	SU12	0	2464.02	584.757	0	1145.46	670.702	0	0	2.22516	4867.17	0.307779	2875.19	790.373	540.675	4340.05	8117.64	1129.79	19223.6	0	37017.3	2.38413	49
2015.Spring.SU13	2015	Spr	SU	SU13	0	3726.87	1417.04	0	1432.65	237.857	0	0	3.02505	6817.44	0.266054	6474.92	4583.77	0	8667.47	21548.5	1168.59	3203.92	0	45647.2	2.807	44
2015.Spring.SU14	2015	Spr	SU	SU14	0	1288.02	397.478	0	509.073	380.031	0	0	1.73272	2576.33	0.246255	7881.41	8758.4	35.3049	9550.62	12196.7	2566.67	26308.7	0	67297.7	2.91715	52
2015.Spring.SU15	2015	Spr	SU	SU15	0	2397.48	912.681	0	3084.54	550.014	0	0	3.24023	6947.95	0.798398	3883.13	9094.29	4325.89	4501.47	10011.7	1667.49	3875.05	0	37359	2.98281	56
2015.Spring.SU16	2015	Spr	SU	SU16	0	2473.73	448.046	0	2063.45	1003.31	0	0	1.63696	5990.17	0.525489	5424.1	2513.75	35.4456	9057.37	9475.14	2062.93	2303.96	0	30872.7	2.81037	49
2015.Spring.SU17	2015	Spr	SU	SU17	0	2895.73	430.929	0	1670.43	506.096	0	0	4.26516	5507.45	0.435347	8229.96	5780.14	159.698	5410.86	13923.4	1368.93	36310.6	0	71183.6	2.66285	53
2015.Spring.SU18	2015	Spr	SU	SU18	0	1423.96	394.429	0	2161.54	303.799	0	0	3.35596	4287.09	1.01693	4001.25	3873.06	88.614	16510	7889.38	1736.83	10204.8	0	44303.9	2.87178	58
2015.Spring.SU19	2015	Spr	SU	SU19	0	1277.44	270.464	0	637.915	513.723	0	0	2.99348	2702.53	0.308975	3363.38	3082.64	220.201	5087.88	4139.06	1246.12	962.493	0	18101.8	3.07117	56
2015.Summer.ER09	2015	Sum	ER	ER09	624.434	44916.9	28431.9	11432.2	0	6569.24	0	9264.48	7581.55	108821	0.0930577	10946.6	260045	1035.05	10346.3	31571.5	313365	35537.8	0	662847	1.8013	35
2015.Summer.ER10	2015	Sum	ER	ER10	880.39	33898.9	18531.7	3457.09	0	1685.87	0	9350.17	12704.1	80508.2	0.1314	17930.6	138465	1339.08	15750.3	18476	43099.1	34690	0	269750	1.89666	31
2015.Summer.ER15	2015	Sum	ER	ER15	1386.25	66718.1	18576.2	1419.97	0	5801.8	0	4681.66	11469.4	110053	0.0444299	6542.02	123109	865.826	12119.4	15207.4	14611.3	22546.6	0	195001	1.76938	31
2015.Summer.ER30	2015	Sum	ER	ER30	70.7344	94911.5	45978.3	13706	0	5688.57	0	9396.31	11290.4	181042	0.0547425	15011.6	54686.5	5135.65	8255.55	28930.8	120600	78587.8	0	311208	1.99586	32
2015.Summer.ER31	2015	Sum	ER	ER31	9.54879	22869.5	10583	1346.15	0	7029.61	0	4641.83	5649.4	52129	0.0977492	19113.2	3667.28	140796	43330.5	10150.6	110360	42642	0	370060	2.25153	33
2015.Summer.ER32	2015	Sum	ER	ER32	47.5632	20167.9	4400.44	380.734	0	5984.47	0	2334.83	12512.5	45828.5	0.0536821	80226.3	6095.09	13363.6	18054	5045.36	172947	32039.2	0	327771	1.9679	33
2015.Summer.ER36	2015	Sum	ER	ER36	82.7801	31375.1	17465.8	2136.66	0	8403.78	0	11946	7868.67	79278.8	0.177417	15984.8	39133	119671	21069.1	89462	540457	81573	0	907350	2.39565	39
2015.Summer.ER37	2015	Sum	ER	ER37	977.413	35066.1	12664.5	7907.91	0	6971.32	0	12865.5	19815	96267.6	0.154259	35777.7	126490	84254.2	19224.1	38274.5	138014	18779.2	0	460813	2.4162	30
2015.Summer.ER38	2015	Sum	ER	ER38	318.351	16236.6	4707.28	1718.24	0	4074.63	0	3704.25	15697.9	46457.2	0.0866431	17836.2	11038.6	5121.62	22888.2	115267	44960.2	51678.5	1171.6	269962	2.32113	31
2015.Summer.ER42	2015	Sum	ER	ER42	634.673	56320.8	36887	14147	0	9552.66	370.31	16404.6	13556.5	147874	0.124779	22621.9	20951.6	828007	29248.6	29559.2	1.90262e+06	0	0	2.83301e+06	1.71303	42
2015.Summer.ER43	2015	Sum	ER	ER43	1382.98	62363	65323.9	10181.6	0	13046.3	268.535	13828.9	12538.2	178933	0.0837582	29323	6591.95	96030.2	8303.91	36518.6	807661	76076.2	0	1.0605e+06	1.3006	26
2015.Summer.ER58	2015	Sum	ER	ER58	8851.38	27820.1	30546	100852	0	5451.47	3828.8	7431.57	716.718	185499	0.0417347	1.00314e+06	12782.8	564879	617.836	196588	1.07936e+07	0	0	1.25716e+07	1.7284	43
2015.Summer.ER59	2015	Sum	ER	ER59	85880.5	52069.8	46462.8	38605.4	1688.45	10316.3	1084.91	4118.9	269.449	240497	0.0247449	757203	8457.33	1063.37	3101.49	106204	1.39455e+07	0	0	1.48215e+07	0.838509	32
2015.Summer.ER60	2015	Sum	ER	ER60	766.359	2089.71	671.571	26.8805	0	515.573	213.631	32.1128	1076.68	5392.52	0.00599073	42627.5	13350.1	713.651	18524.5	10910.7	21736.6	167886	0	275749	1.8631	73
2015.Summer.ER61	2015	Sum	ER	ER61	365.304	413.497	92.3867	8.42644	48.1759	583.759	32.5451	2420.09	1145.98	5110.17	0.934279	81042.3	26194.8	6723.59	61711.5	35479.1	22685.2	0	0	233836	2.85834	66
2015.Summer.ER63	2015	Sum	ER	ER63	270.445	25816.3	9391.36	1736.23	0	3615.68	0	8680.61	6521.32	56031.9	0.183323	20831.2	23784	46458	39039.1	12937.5	100911	123988	0	367949	2.18631	38
2015.Summer.ER73	2015	Sum	ER	ER73	129.083	42823.1	55315.2	5093.18	0	14029.7	0	5257.96	13676.9	136325	0.0401165	20081.3	6314.6	25340.1	151994	47314.5	719625	53515.2	0	1.02418e+06	1.97063	30
2015.Summer.ER78	2015	Sum	ER	ER78	36.6198	14094.2	4343.22	4977.54	0	4624.06	0	1119.88	14154	43349.5	0.0265188	34348.4	4409.05	13986.3	16134.2	63979.9	107010	0	0	239868	2.33396	31
2015.Summer.ER91	2015	Sum	ER	ER91	18929.4	11771.4	13531.6	78636.9	0	2883.24	29228.5	3501.64	703.116	159186	0.0224919	446399	5077.25	47696.3	11194	56181.4	960772	0	0	1.52732e+06	1.94997	46
2015.Summer.ER92	2015	Sum	ER	ER92	39862.8	27421.2	34660	90196.5	0	5490.91	26305.5	591.432	2938.48	227467	0.00260686	421944	125713	8540.97	61791.8	367284	935456	0	0	1.92073e+06	1.74782	25
2015.Summer.HU06	2015	Sum	HU	HU06	60.206	17112.7	2570.62	0	194.825	1351.46	280.09	5521.38	2727.92	29819.2	0.237157	31985	3259.77	0	69567.3	966.206	4950.57	10694.3	0	121423	2.53487	29
2015.Summer.HU09	2015	Sum	HU	HU09	13.6932	17020.5	1627.85	135.988	0	1531.53	137.612	1661.69	1811.02	23939.9	0.0745881	47964.6	4418.47	493.336	29897.5	566.257	14981.1	4118.91	0	102440	2.49168	31
2015.Summer.HU12	2015	Sum	HU	HU12	60.9323	26160.7	1320.89	0	0	1089.96	374.452	904.069	3248.56	33159.6	0.0280283	15908.8	992.584	1602.61	11630.9	611.088	24696.7	0	0	55442.7	2.31854	31
2015.Summer.HU15	2015	Sum	HU	HU15	31.0956	19662.2	546.754	0	634.27	637.795	190.523	916.92	1428.03	24047.6	0.0689528	31311	2893.02	377.518	19860.6	509.328	7214.37	4325.08	0	66490.9	2.71788	38
2015.Summer.HU27	2015	Sum	HU	HU27	1.89338	6972.13	113.992	0	86.133	886.688	141.383	461.193	692.631	9356.04	0.0621346	11440	3351.72	467.426	12553.4	514.864	6590.25	175200	0	210117	1.17204	29
2015.Summer.HU32	2015	Sum	HU	HU32	15.2194	34316.3	1014.58	0	2137.1	936.834	0	450.567	2025.16	40895.8	0.0675488	17465.6	9694.93	1828.3	15027.8	10924.2	6260.87	6699.22	0	67900.9	2.9338	42
2015.Summer.HU37	2015	Sum	HU	HU37	0	8577.68	868.837	0	0	1352.02	164.55	664.874	4838	16466	0.0420777	23252.8	13906	679.176	30780.1	4616.2	2595.4	15241.1	0	91070.8	2.97974	48
2015.Summer.HU38	2015	Sum	HU	HU38	0	33687.2	1180.23	19.6549	17128.5	2014.13	0	201.683	1112.27	55343.6	0.455895	8842.45	3202.26	141.314	7182.72	94.9831	3278.72	24303.9	0	47046.3	1.84686	28
2015.Summer.HU45	2015	Sum	HU	HU45	0	10459.5	716.991	0	0	579.294	102.472	189.925	1768.31	13816.4	0.0139379	22168.8	1503.26	497.178	32141.7	1523.86	8944.29	2075.93	0	68855	2.14718	38
2015.Summer.HU48	2015	Sum	HU	HU48	0	18624.2	1146.38	0	4010.93	1699.55	27.2558	0	650.525	26158.8	0.181098	29913.2	845.836	222.358	20580.4	1520.56	5068.72	34027.8	0	92178.8	2.04155	29
2015.Summer.HU53	2015	Sum	HU	HU53	0	7057.99	200.211	0	6851.31	402.649	889.227	571.391	462.031	16434.8	0.823637	20118	7395.19	176.292	38775.7	2249.92	15241.6	135957	0	219914	2.26732	46
2015.Summer.HU54	2015	Sum	HU	HU54	0	7514.83	451.122	0	956.747	534.367	1911.96	3151.59	3118.44	17639	0.30363	104383	346432	24213.4	17203.8	2295.77	27245.8	0	0	521773	1.88745	38
2015.Summer.HU61	2015	Sum	HU	HU61	0	15147	304.577	0	7350.01	901.067	301.663	2804.14	2521.95	29330.4	0.529516	24483	17038.6	5218.69	35012.4	16555.7	2067.23	28462.4	0	128838	3.07083	59
2015.Summer.HU93	2015	Sum	HU	HU93	0	29445.6	1542.46	0	405.565	1141.67	255.744	330.585	1557.78	34679.4	0.0216877	18126.6	617.634	538.38	13894.1	970.219	4994.09	16284.2	0	55425.2	2.15276	24
2015.Summer.MI11	2015	Sum	MI	MI11	25.2158	30670.1	809.749	774.771	1758.69	834.147	0	3072.58	3722.23	41667.5	0.131155	15490.2	10097.6	2006.02	11845.3	1286.49	8459.68	19000	0	68185.3	2.74141	30
2015.Summer.MI17	2015	Sum	MI	MI17	447.624	14010.6	2490.65	683.503	209.277	443.792	0	389.415	288.444	18963.3	0.0326003	41077.9	6634.74	320.285	16159	7512.95	713.397	96373.6	0	168792	2.03148	34
2015.Summer.MI18	2015	Sum	MI	MI18	140.648	9827.84	94.2211	107.34	3631.2	165.384	0	196.579	779.077	14942.3	0.344395	5860.16	12304.4	0	16623.4	278.026	5213.55	5492.32	0	45771.9	2.76398	30
2015.Summer.MI19	2015	Sum	MI	MI19	134.531	33412.3	2990.21	425.59	1030.86	1079.95	0	2364.59	5795.47	47233.5	0.0774545	9092.09	7377.65	566.661	10230.8	8720.66	8111.13	44643.7	0	88742.8	2.47248	35
2015.Summer.MI23	2015	Sum	MI	MI23	11.4089	24471.1	2989.66	50.2874	0	669.707	0	839.685	965.95	29997.8	0.0287976	20715.3	24008.4	175.592	10454.4	20221.6	6743.24	0	0	82318.5	2.34936	26
2015.Summer.MI27	2015	Sum	MI	MI27	7.00529	17716	2112.17	204.228	6996.74	1309.38	0	178.081	1908.96	30432.6	0.308491	18554.9	16320.2	1233.87	6814.52	3390.98	3380.8	24828.1	0	74523.4	2.33415	30
2015.Summer.MI32	2015	Sum	MI	MI32	1451.4	19640.7	1713.22	964.036	10956.5	1885.72	0	377.053	915.478	37904.1	0.426544	16242.6	7413.06	185.565	17430.7	7574.22	1446.57	11475.5	0	61768.2	2.4709	33
2015.Summer.MI34	2015	Sum	MI	MI34	1706.32	37033	2250.53	930.762	10100.9	2163.17	0	691.403	5069.97	59946	0.219562	30101.7	114563	0	10441.6	5009.44	5684.09	15604.8	0	181405	2.50418	29
2015.Summer.MI40	2015	Sum	MI	MI40	3.99729	14400	301.951	11.3931	2433.13	583.602	0	421.82	5722.52	23878.4	0.135798	38572.3	22937.9	2385.19	39952.6	15494	5399.55	4135.32	0	128877	2.62589	33
2015.Summer.MI41	2015	Sum	MI	MI41	132.808	25350.7	395.034	29.1619	9175.31	1272.81	0	1160.51	4640.45	42156.8	0.324812	8713.97	9641.45	5582.76	14044.3	4089.18	7342.86	19774.7	0	69189.3	2.80691	41
2015.Summer.MI47	2015	Sum	MI	MI47	7.1455	12698.3	208.459	422.638	22739.8	336.182	0	3529.99	5477.58	45420	1.37177	12777.7	77169.1	2069.6	47850.1	13482.6	8459.68	19985.4	0	181794	2.98268	53
2015.Summer.ON12	2015	Sum	ON	ON12	12026.9	354.152	18601.9	12741.9	0	4238.87	2483.73	8985.77	1412.67	60845.9	0.173269	325918	73482.4	1621.64	19548.2	82454.1	23606.8	83579.6	0	610211	1.89992	37
2015.Summer.ON25	2015	Sum	ON	ON25	5137.64	7023.98	7719.68	28210	48303.3	468.915	10158	3416.73	1605.58	112044	0.857373	192938	46283.2	234209	59757.9	594584	26464.8	227668	0	1.3819e+06	2.53337	42
2015.Summer.ON33	2015	Sum	ON	ON33	739.823	8310.61	4265.91	18350.6	13402.1	214.284	5302.74	3685.33	712.833	54984.2	0.450893	122286	3154.23	11312.3	8110.54	34370.7	19435.4	86103.6	0	284773	2.06156	36
2015.Summer.ON41	2015	Sum	ON	ON41	700.399	12969.1	2789.65	36365.7	7973.42	1255.46	6293.48	2481.02	1059.12	71887.4	0.170176	73802.8	26577.4	18482.1	7034.5	42999	26133.8	53192.9	0	248223	2.59339	28
2015.Summer.ON49	2015	Sum	ON	ON49	1519.97	2886.56	379.03	12312.8	0	1064.03	9966.71	2414.82	2953.82	33497.8	0.0776895	6501.11	131210	73484.1	28639.2	27661.1	21192.3	50837.7	0	339525	2.49569	41
2015.Summer.ON55	2015	Sum	ON	ON55	235.948	688.569	659.191	26833.5	2313.54	263.207	3294.69	2684.2	982.123	37955	0.151643	49772.2	21065.5	100151	9446.04	226869	7652.53	220086	0	635041	2.43787	36
2015.Summer.ON60	2015	Sum	ON	ON60	1263	6818.34	3203.35	17656.1	0	1030.53	32880.4	4615.1	4910.51	72377.3	0.0681073	13949.3	10581.1	96272.7	25547.5	21691.3	94543	3107.68	0	265693	2.86378	40
2015.Summer.ON63	2015	Sum	ON	ON63	1302.62	3949.72	239.47	14689.5	0	1880.67	38047.7	677.745	2306.48	63093.9	0.0108585	31331.5	302420	113141	26899.6	22464.5	86717.6	13894.7	0	596870	2.36252	34
2015.Summer.SU01	2015	Sum	SU	SU01	31.8024	14183.6	2722.63	280.421	4926.75	5438.22	0	0	625.535	28208.9	0.21161	14313.6	18720.6	4352.04	21914.1	22229.7	3713.19	15013.4	0	100257	2.99657	44
2015.Summer.SU02	2015	Sum	SU	SU02	0	10765.3	449.727	106.266	14832.2	5852.87	0	0	61.7012	32068.1	0.86054	4117.45	7968.5	1265.63	10812	6345.18	5719.34	17025	0	53253.1	2.77423	50
2015.Summer.SU03	2015	Sum	SU	SU03	0	19802.3	3981.37	190.342	18259.6	10642.5	7.53996	0	867.645	53751.4	0.514473	3672.78	4219.73	857.347	8593.37	8673.09	2920.72	0	0	28937	2.71194	36
2015.Summer.SU04	2015	Sum	SU	SU04	4.39298	6943.05	331.847	3.52015	29782.7	3404.31	5.27821	0	9.20923	40484.3	2.78301	1612.68	4232.26	3799.77	10146.1	3106.92	11321.3	7656.25	0	41875.3	2.89872	43
2015.Summer.SU06	2015	Sum	SU	SU06	12.2188	5669.05	4471.62	2998.83	16682.5	2225.08	310.281	66.7575	764.046	33200.4	1.01812	13360.7	22997.4	3244.26	14471	1302.13	19086.7	35941.8	0	110404	2.62793	57
2015.Summer.SU07	2015	Sum	SU	SU07	0	8049.05	241.022	0	41119.9	2561.06	3.7697	0	4.42638	51979.2	3.78659	1560.57	2771.66	1915.16	6842.06	7893.13	10207.6	56300.4	0	87490.6	2.00927	45
2015.Summer.SU08	2015	Sum	SU	SU08	0	4956.47	155.285	0	57751.1	3043.94	12.7268	0	1.01579	65920.5	7.06916	2270.07	388.245	461.287	4416.85	6841.54	5464.38	9031.52	0	28873.9	2.4784	44
2015.Summer.SU09	2015	Sum	SU	SU09	0	7453.86	913.233	195.977	9731.09	4074.37	10.0677	0	30.2764	22408.9	0.76757	3079.91	4202.9	301.848	17629.8	10221.1	14870.8	87727.8	0	138034	1.68432	51
2015.Summer.SU10	2015	Sum	SU	SU10	0	14068.7	5316.55	55.4289	25693.9	2792.05	0	196.973	385.414	48509.1	1.1447	2940.55	5291.65	255.718	7378.07	5954.22	6404.31	8637.57	0	36862.1	2.8968	42
2015.Summer.SU11	2015	Sum	SU	SU11	0	12620.3	1153.38	90.883	26630.4	2399.37	0	0	268.316	43162.6	1.61082	3545.08	11892.9	1364.89	20227.3	15437.2	11950.2	36925.5	0	101343	2.65108	51
2015.Summer.SU12	2015	Sum	SU	SU12	0	12204.2	1744.31	517.653	18429.1	3715.32	0	0	606.27	37216.9	0.980908	9930.81	16080.5	8067.18	19015.3	7253.78	15744.7	0	0	76092.2	3.11073	45
2015.Summer.SU13	2015	Sum	SU	SU13	10.0658	27939.9	5462.6	3077.86	28542.9	3079.88	3.90992	0	1236.53	69353.6	0.699396	2913.91	5850.61	3076.53	29617.3	16330.3	8175.31	0	0	65963.9	2.95844	57
2015.Summer.SU14	2015	Sum	SU	SU14	29.1558	16014.8	3457.45	1333.33	26840.1	3219.52	35.3865	33.7382	801.556	51765	1.07965	6945.86	2951.01	10241.2	31462.2	41057.6	15678.9	20455.4	0	128792	2.75469	50
2015.Summer.SU15	2015	Sum	SU	SU15	151.447	12472.8	5295.58	13253.2	14674.4	1851.32	112.779	0	779.864	48591.4	0.432656	11734.8	95258.9	5345.21	15791.3	14737.4	3808.24	28985.2	0	175661	2.58418	68
2015.Summer.SU16	2015	Sum	SU	SU16	0	22358.8	2483.64	1960.21	15266.2	4175.63	0	0	1828.71	48073.2	0.465333	9265.29	9294.12	686.106	16826.2	25512.1	13404.6	0	0	74988.5	3.13064	46
2015.Summer.SU17	2015	Sum	SU	SU17	0	30983.9	7265.4	2489.01	4891.99	1306.44	544.64	0	7374.13	54855.5	0.0979113	8882.64	492.596	6326.55	20396.2	11231.6	3723.56	0	0	51053.1	2.56143	35
2015.Summer.SU18	2015	Sum	SU	SU18	0	18604	559.074	822.72	9346.72	2095.2	0	0	584.542	32012.2	0.412376	4291.46	3048.82	3083.32	9964.61	20886.9	9323.59	7034.18	0	57632.8	2.93818	43
2015.Summer.SU19	2015	Sum	SU	SU19	0	11054.6	424.455	4066.05	43813.9	2074.09	102.055	0	3234.38	64769.5	2.0908	35820.9	7005.94	51082.3	48384	274693	17645.4	113130	0	547762	2.46528	39
2016.Spring.ER09	2016	Spr	ER	ER09	15.8746	2323.74	7596.31	132.976	0	85.4603	0	0	23.0847	10177.4	0	1.20256e+06	3214.6	0	12400.1	17831.9	10877.8	0	0	1.24688e+06	0.671277	19
2016.Spring.ER10	2016	Spr	ER	ER10	18.6198	6127.03	5196.29	106.607	0	436.209	0	0	207.381	12092.1	0	497609	0	14484.7	17682.7	7431.42	5029.42	0	0	542237	1.27517	21
2016.Spring.ER15	2016	Spr	ER	ER15	12.2031	2764.9	2952.76	167.132	0	65.2151	0.279719	0	67.7944	6030.28	0	492248	0	0	10699.7	33486.9	7591.4	0	452.698	544479	1.4328	19
2016.Spring.ER30	2016	Spr	ER	ER30	191.678	20003.4	11114.9	2347.31	0	1653.2	24.9138	0	3962.13	39297.5	0	916511	2794.29	234.117	43302.9	146810	10335.8	199779	0	1.31977e+06	1.81215	33
2016.Spring.ER31	2016	Spr	ER	ER31	117.297	10990.5	5477.36	914.879	0	688.662	6.44518	0	257.157	18452.3	0	251998	64715.9	6659.31	152112	54519	4612.96	122318	0	656935	2.12458	29
2016.Spring.ER32	2016	Spr	ER	ER32	84.3521	8852.45	4120.16	906.801	141.849	935.575	55.6814	0	1689.37	16786.2	0.00852236	3.61065e+06	9232.69	0	43825.8	25450	15911.1	41871.4	0	3.74694e+06	0.5791	34
2016.Spring.ER36	2016	Spr	ER	ER36	67.7382	10019.4	8034.11	3564.23	0	998.962	0	0	1708.81	24393.3	0	2.86736e+06	4219.37	6329.57	61389.7	79002.3	23191.9	0	0	3.0415e+06	0.733368	32
2016.Spring.ER37	2016	Spr	ER	ER37	57.754	5583.15	4627.83	817.206	84.2131	714.467	42.8418	0	1532.68	13460.1	0.00629587	958051	2564.94	0	49802.6	26476.4	6012.32	200179	0	1.24309e+06	1.24499	29
2016.Spring.ER38	2016	Spr	ER	ER38	2.38855	1659.06	1731.68	8.02303	0	91.7027	5.02906	0	958.065	4455.94	0	3.22192e+06	7643.94	0	49969.9	58270.1	8845.03	17550.8	0	3.3642e+06	1.0354	26
2016.Spring.ER42	2016	Spr	ER	ER42	178.399	11993.8	6477.99	1004.58	0	1288.72	62.8388	0	3384.93	24391.2	0	3.90986e+06	7701.27	0	47293.9	256880	8393.51	19977.9	0	4.25011e+06	0.709981	22
2016.Spring.ER43	2016	Spr	ER	ER43	63.1791	12681.3	5948.87	684.768	0	1546.69	62.0529	0	3790.55	24777.5	0	1.74212e+06	130231	0	65955.2	80510.8	5699.54	0	0	2.02451e+06	1.31819	29
2016.Spring.ER58	2016	Spr	ER	ER58	134.475	920.627	321.1	58.7636	124.554	554.62	0	0	65.2189	2179.36	0.0606158	623049	51747.1	0	100768	27217.5	46167.6	0	0	848949	2.60404	58
2016.Spring.ER59	2016	Spr	ER	ER59	25.9056	752.508	121.483	28.0516	65.0421	384.388	2.28781	0	1.73516	1381.4	0.0494106	229870	6402.72	0	96288.6	29278.4	43325.5	0	2323.07	407488	2.36516	63
2016.Spring.ER60	2016	Spr	ER	ER60	37.2508	515.606	328.542	6.3801	221.023	437.425	2.06664	0	91.6818	1639.98	0.155765	536627	10839.8	0	69016.5	24116.6	47221.7	0	3140.36	690962	2.31745	76
2016.Spring.ER61	2016	Spr	ER	ER61	0.872835	882.31	38.0187	2.02212	1261.8	103.965	17.2852	0	8.69867	2314.97	1.19809	40494.2	39022.4	0	24956.6	19589.4	56919.5	0	694.14	181676	2.56397	69
2016.Spring.ER63	2016	Spr	ER	ER63	5.1129	1614.98	4666.42	0	0	113.435	0	0	27.0007	6426.95	0	2.88859e+06	16708.6	0	19229	38376.9	3604.73	0	323.501	2.96683e+06	0.618987	15
2016.Spring.ER73	2016	Spr	ER	ER73	41.3339	3278.75	2577.25	937.286	0	389.861	19.8343	0	1126.38	8370.69	0	6.0149e+06	18775.8	0	64177.7	30668.8	14480.5	12212.5	0	6.15521e+06	0.67115	29
2016.Spring.ER78	2016	Spr	ER	ER78	1.18768	2042.99	2036.09	135.131	0	108.333	3.80096	0	312.319	4639.85	0	3.41284e+06	0	411.946	26161.5	41752.6	12086.8	0	0	3.49325e+06	1.21155	21
2016.Spring.ER91	2016	Spr	ER	ER91	47.3913	1750.24	652.123	16.4861	978.146	838.666	0	0	68.303	4351.36	0.289974	441206	184182	2601.29	127934	407323	51679.1	87403.5	0	1.30233e+06	2.76759	63
2016.Spring.ER92	2016	Spr	ER	ER92	98.4965	487.727	402.238	2.65869	250.051	392.098	4.50645	0	68.0634	1705.84	0.171764	333923	94000.2	0	67656.3	156026	67845.1	0	0	719451	2.5055	50
2016.Spring.HU06	2016	Spr	HU	HU06	0.500137	3627.65	75.1642	0	399.35	666.117	0	0	2.41924	4771.2	0.0913458	2043.87	2554.63	20.8104	7849.95	8932.65	2684.54	0	0	24086.4	2.38421	66
2016.Spring.HU09	2016	Spr	HU	HU09	0	2569.13	73.6623	0	250.113	422.829	0	0	4.18394	3319.91	0.0814755	4683.33	12028.3	0	18327.4	32698.9	1624.29	1619.66	0	70981.9	2.59714	71
2016.Spring.HU12	2016	Spr	HU	HU12	0	3344.42	45.2273	0	160.425	478.519	0	0	0.230714	4028.82	0.0414707	3451.61	1111.9	9.34228	2454.13	3797.22	2010.46	5426	0	18260.7	2.60285	66
2016.Spring.HU15	2016	Spr	HU	HU15	0	7441.1	185.629	0	892.231	483.113	0	0	1.46194	9003.54	0.109998	4004.17	2884.43	662.964	10035.2	14666.3	2305.54	14166.5	0	48725.1	2.51434	60
2016.Spring.HU27	2016	Spr	HU	HU27	0	3972.15	182.05	0	375.999	542.877	0	0	0	5073.07	0.0800497	4022.84	2691.78	146.739	7217.06	19357.6	1419.83	4210.76	0	39066.6	2.36098	51
2016.Spring.HU32	2016	Spr	HU	HU32	0	3959.87	226.185	0	324.343	503.364	0	0	1.97403	5015.74	0.0691356	2143.62	5706.64	1338.14	8064.97	13754.3	1050.28	0	0	32058	2.6038	64
2016.Spring.HU37	2016	Spr	HU	HU37	0	4689.52	76.0867	23.7774	610.126	508.6	0	0	1.52475	5909.63	0.115129	700.156	2393.68	0	7935.13	15265.1	3185.72	17671.5	0	47151.2	2.09911	57
2016.Spring.HU38	2016	Spr	HU	HU38	0	4919.26	87.4388	0	307.763	1271.37	0	0	4.32636	6590.16	0.0489881	4058.87	2613.29	0	2833.32	21050.8	1917.23	0	0	32473.5	2.47831	55
2016.Spring.HU45	2016	Spr	HU	HU45	0	5971.31	114.898	0	1162.37	620.387	0	0	1.29576	7870.27	0.173284	1553.05	1456.3	1095.42	2933.38	27534.5	1540.85	1273.68	0	37387.1	2.22717	63
2016.Spring.HU48	2016	Spr	HU	HU48	0	4496.53	45.6389	0	177.923	551.389	0	0	4.43584	5275.92	0.0349006	3895.84	1439.25	364.015	7249.32	16031.8	1261.46	7991.42	0	38233.1	2.43952	61
2016.Spring.HU53	2016	Spr	HU	HU53	0	7026.11	200.309	0	185.645	1090.16	0	0	0.980585	8503.21	0.0223196	2188.47	989.908	37.1693	6057.75	18911.7	2114	1626.16	0	31925.2	2.10913	65
2016.Spring.HU54	2016	Spr	HU	HU54	0	5229.19	85.3707	0	360.673	569.613	0	0	0.859648	6245.71	0.0612865	5394.96	5584.52	119.314	6444.65	23895.4	1842.94	27987.7	0	71269.6	2.19546	70
2016.Spring.HU61	2016	Spr	HU	HU61	0	5288.92	134.42	0	869.114	841.444	0	0	4.12099	7138.02	0.138639	5095.98	3984.41	1491.48	10819.2	21489.7	1495.92	43054.2	0	87430.9	2.12002	83
2016.Spring.HU93	2016	Spr	HU	HU93	0	4914.93	133.246	0	634.687	526.871	0	0	1.22165	6210.96	0.113819	12312.6	5668.24	73.1282	6644.61	13270.4	2834.59	3510.15	0	44313.7	2.93382	71
2016.Spring.MI11	2016	Spr	MI	MI11	0	4476.57	122.791	0	572.652	1695.67	0	0	9.40508	6877.09	0.0908331	8292.1	10942.1	0	5151.18	31736.1	5037.72	0	0	61159.1	2.54818	45
2016.Spring.MI17	2016	Spr	MI	MI17	0	5612.31	139.387	0	3531.07	288.018	0	0	0.122235	9570.91	0.58463	2445.09	5227.82	0	5348.33	75412.1	2460.82	0	0	90894.2	1.99964	27
2016.Spring.MI18	2016	Spr	MI	MI18	0	7900.48	75.7765	32.7589	1715.58	820.336	0	0	3.02161	10547.9	0.194238	7285.5	4471.12	3306.88	5431.91	34398.2	1489.43	36252.5	0	92635.5	2.25299	42
2016.Spring.MI19	2016	Spr	MI	MI19	0	1557.56	20.2729	0	627.22	172.893	0	0	0.467744	2378.41	0.358167	4778.17	710.105	12368.1	7213.38	15808.4	980.34	0	0	41858.5	1.8202	48
2016.Spring.MI23	2016	Spr	MI	MI23	0	4612.89	131.115	0	1001.38	377.279	0	0	0.813605	6123.48	0.195502	4900.77	789.841	158.003	4211.8	41554	2587.42	2427.87	0	56629.7	2.00634	28
2016.Spring.MI27	2016	Spr	MI	MI27	0	3090.51	105.138	0	1165.82	442.897	0	0	0.707035	4805.07	0.320345	2251.2	1760.86	774.873	7260.82	18939.7	1091.32	2338.54	0	34417.3	1.9938	38
2016.Spring.MI32	2016	Spr	MI	MI32	0	4655.72	195.099	0	591.863	549.37	0	0	9.79321	6001.85	0.109402	6841.29	5207.11	1251.67	7139.72	287099	1112.11	93186.8	0	401838	1.71912	46
2016.Spring.MI34	2016	Spr	MI	MI34	0	5167.58	98.8686	0	246.913	698.675	0	0	4.60368	6216.64	0.0413608	7112.17	5370.87	0	4624.7	20107.3	4094.3	14343.6	0	55652.9	2.61335	41
2016.Spring.MI40	2016	Spr	MI	MI40	0	7452.9	260.478	0	561.328	657.333	0	0	5.6183	8937.66	0.0670135	27172.8	2162.89	277.471	4620.58	23550.6	5285.83	3496.14	0	66566.4	2.53465	32
2016.Spring.MI41	2016	Spr	MI	MI41	0	3500.83	237.67	0	404.8	1075.15	0	0	10.0962	5228.54	0.0839182	15520.5	5719.23	83.827	4538.27	44092.6	2145.27	6164.36	0	78264.1	2.62029	45
2016.Spring.MI47	2016	Spr	MI	MI47	0	4763.78	357.354	0	137.359	556.696	0	0	6.72194	5821.91	0.0241635	10765.6	4710.28	878.088	4193.6	37633.2	2087.05	0	0	60267.8	2.45191	47
2016.Spring.ON12	2016	Spr	ON	ON12	13.7428	2453.96	1016.5	0	304.56	326.543	0	0	25.5409	4140.85	0.0793892	4503.87	13947.1	1825.05	9299	136441	11391.1	21977.9	61.8661	199447	2.39458	34
2016.Spring.ON25	2016	Spr	ON	ON25	3.6419	2730.75	447.193	0	496.829	814.174	0	0	4.85594	4497.44	0.124188	5378.16	1357.43	293.808	6455.12	88143.8	904.742	36084.8	0	138618	2.3999	31
2016.Spring.ON33	2016	Spr	ON	ON33	0	1875.84	419.684	0	2939.14	509.927	0	0	0.345714	5744.94	1.04752	2963.23	954.562	949.86	7622.07	33415.8	3791.69	108895	127.941	158720	1.34822	26
2016.Spring.ON41	2016	Spr	ON	ON41	1.54419	921.904	3267.02	1.137	669.707	198.642	0	0	10.069	5070.02	0.152195	72445.5	26283.7	623.067	18323.5	61490.1	3899.94	91475.5	184.612	274726	2.33734	26
2016.Spring.ON49	2016	Spr	ON	ON49	0	1639.29	1026.28	0	2172.39	11.5314	0	0	0.169869	4849.67	0.81142	90495.9	0	0	104.052	23991.5	924.905	0	968.255	116485	1.21241	12
2016.Spring.ON55	2016	Spr	ON	ON55	9.60979	2395.65	1325.55	0	226.632	439.79	0	0	5.91648	4403.16	0.0542634	9354.46	2740.31	1130.56	4866.51	83281.1	1681.42	5261.7	0	108316	2.28421	35
2016.Spring.ON60	2016	Spr	ON	ON60	11.1584	2223.4	536.66	0	205.383	429.455	0	0	8.35421	3414.41	0.0640015	1528.54	6065.06	260.517	9458.82	53284.7	2504.99	0	0	73102.6	2.25235	32
2016.Spring.ON63	2016	Spr	ON	ON63	4.0099	1575.08	1632.43	0	393.178	94.1261	0	0	1.88702	3700.71	0.118874	178179	1916.31	643.58	6524.75	75135.7	5355.5	0	183.88	267938	1.90101	23
2016.Spring.SU01	2016	Spr	SU	SU01	0	10458.2	1468.86	0	1736.77	266.866	0	0	20.8062	13951.5	0.142187	3270.44	3965.48	2631.69	4918.77	27591.9	4264.23	18016.1	0	64658.7	2.47202	60
2016.Spring.SU02	2016	Spr	SU	SU02	0	5371.47	1041.05	0	2174.33	114.258	0	0	7.42967	8708.54	0.332762	3205.19	4099.26	3869.07	9846.1	139215	7081.42	103152	0	270467	1.83069	57
2016.Spring.SU03	2016	Spr	SU	SU03	0	5049.18	1102.08	0	1053.36	129.951	0	0	29.845	7364.41	0.166908	431.763	1631.54	78.3516	3368.54	37870.5	5314.97	136292	0	184988	1.63347	58
2016.Spring.SU04	2016	Spr	SU	SU04	0	2779.08	403.784	0.549162	315.157	121.108	0	0	9.24632	3628.92	0.0951054	2875.41	1278.91	61298.9	3847.2	32168.6	1803.83	1218.8	0	104492	1.78017	57
2016.Spring.SU05	2016	Spr	SU	SU05	0	5781.39	739.024	0	1589.91	134.911	0	0	9.33039	8254.57	0.238559	2588.98	1496.67	469.169	1728.98	9756.48	2926.23	35149.5	0	54116	1.59417	53
2016.Spring.SU06	2016	Spr	SU	SU06	0	4265.49	3187.26	0	736.278	131.43	0	0	26.1246	8346.58	0.0967476	3052.56	8037.96	9190.37	13514.5	24739.5	3826.79	40103.3	0	102465	2.42928	71
2016.Spring.SU07	2016	Spr	SU	SU07	0	4641.85	544.903	0	1410.44	135.695	0	0	29.2549	6762.15	0.26355	1694.66	216.608	9833.13	2092.59	65759	1647.13	34744.6	0	115988	2.24204	51
2016.Spring.SU08	2016	Spr	SU	SU08	0	4963.27	549.574	0	1425.57	203.564	0	0	5.86469	7147.85	0.249126	3442.43	472.745	1477.48	2150.11	16366.7	2504.28	0	0	26413.8	2.44309	43
2016.Spring.SU09	2016	Spr	SU	SU09	0	7486.05	1019.14	0	1074.5	143.356	0	0	30.6659	9753.72	0.123802	909.586	282.728	117.292	1227.02	13049.3	3503.13	1216.37	0	20305.5	1.96842	44
2016.Spring.SU10	2016	Spr	SU	SU10	0	6851.41	841.272	0	1847.45	302.972	0	0	4.01716	9847.12	0.230941	3036.04	1442.51	6857.81	7624.25	18475	2352.22	13323.2	0	53111	2.78041	60
2016.Spring.SU11	2016	Spr	SU	SU11	0	5161.92	1144.98	0	1491.07	144.441	0	0	8.43448	7950.85	0.230824	2212.24	1327.66	447.027	3065.27	40226.6	1089.3	26038.9	0	74407	2.20812	53
2016.Spring.SU12	2016	Spr	SU	SU12	0	6509.73	1010.54	1.27056	3241.87	197.753	0	0	5.35912	10966.5	0.419678	2736.44	288.856	147.886	738.212	20811.9	3299.71	1811.61	0	29834.6	2.40341	46
2016.Spring.SU13	2016	Spr	SU	SU13	0	2128.59	1000.44	0	621.047	233.797	0	0	7.09543	3990.96	0.184291	1072.44	929.209	839.649	1594.89	44450.4	2878.76	2634.37	0	54399.7	2.16036	55
2016.Spring.SU14	2016	Spr	SU	SU14	0	6958.39	1034.07	2.34418	2968.64	324.444	0	0	3.15804	11291	0.356704	2546.94	382.685	530.472	3451.28	46263	3879.64	9526	0	66580	2.37522	49
2016.Spring.SU15	2016	Spr	SU	SU15	0	5541.12	2069.68	0	1447.8	161.841	0	0	11.5661	9232.01	0.185992	839.698	1710.38	0	3791.4	3543.73	2883.97	0	0	12769.2	2.47015	50
2016.Spring.SU16	2016	Spr	SU	SU16	0	5153.95	1144.79	0	1045.54	157.576	0	0	5.40953	7507.27	0.161806	3280.21	517.692	3450.82	4486.06	50731.4	2385.52	35574.6	0	100426	2.4125	55
2016.Spring.SU17	2016	Spr	SU	SU17	0	2281.87	560.701	7.81654	3286.83	205.62	0	0	8.12037	6350.96	1.07268	1798.43	654.641	349.826	8422.94	34908.7	5833.75	22651.9	0	74620.2	2.41184	58
2016.Spring.SU18	2016	Spr	SU	SU18	0	7947.5	1392.28	0	2018.91	164.287	0	0	4.43123	11527.4	0.212327	2153.7	457.676	534.314	4615.96	58301.2	3186.3	0	0	69249.2	1.58458	54
2016.Spring.SU19	2016	Spr	SU	SU19	0	7795.07	1093	0	2684.81	277.515	0	0	3.44364	11853.8	0.292813	2424.76	2251.37	113.652	4674.58	12064.4	2694.8	10686.9	0	34910.4	2.73556	51
2016.Summer.ER09	2016	Sum	ER	ER09	71.1025	43350.4	13092.9	14179	0	2502.84	0	3905.83	7911.22	85013.3	0.0481563	201203	7248.26	30421.5	111496	59562.1	129736	66911.2	0	606578	2.54213	30
2016.Summer.ER10	2016	Sum	ER	ER10	55.4519	22428.1	3509.95	8639.31	0	1944.96	0	5972.14	13940.9	56490.8	0.118217	55655.4	20347.4	2784.7	166147	190363	65645.1	0	0	500942	2.04674	25
2016.Summer.ER15	2016	Sum	ER	ER15	24.1906	12886.7	689.408	3998.42	0	1139.18	0	5989.45	14848.6	39576	0.178329	55988.7	12267.1	37079.4	69516	107509	143098	88614	0	514072	2.55453	32
2016.Summer.ER30	2016	Sum	ER	ER30	24.3859	56227.5	51857.4	8221.68	0	4589.05	286.078	8968.4	17296	147470	0.0647528	86797.5	1370.92	37596.3	35060	40254.1	166774	0	0	367853	2.29138	24
2016.Summer.ER31	2016	Sum	ER	ER31	46.8218	50529.2	18743.3	21953.5	0	4492.26	840.573	16055	11431.2	124092	0.148606	82449.4	4905.68	710588	82082.2	140376	425070	44566.5	0	1.49004e+06	1.97853	30
2016.Summer.ER32	2016	Sum	ER	ER32	0	23311.6	25132.2	11820.5	0	3076.93	0	7216.76	12714	83271.9	0.0948885	40871.8	1238.98	9635.59	65573.9	110586	72816.4	110026	0	410749	2.36667	24
2016.Summer.ER36	2016	Sum	ER	ER36	0	37139.5	8743.45	8860.76	0	5085.16	0	2814.5	11479.1	74122.5	0.0394696	93119.7	10033.4	40727.3	49119.6	18690.8	258650	78546.5	0	548887	2.52015	35
2016.Summer.ER37	2016	Sum	ER	ER37	0	25784.3	22435.5	102469	0	8246.5	0	2949.59	5055.07	166940	0.0179863	16811.8	6118.42	5320.51	17583.2	193628	589557	232611	0	1.06163e+06	1.60015	28
2016.Summer.ER38	2016	Sum	ER	ER38	15.3789	67265.4	18500.3	24379.5	0	3735.1	0	7290.44	14646.2	135832	0.0567165	55092.4	14841.9	30963	31890.2	450024	314159	212671	0	1.10964e+06	2.26333	34
2016.Summer.ER42	2016	Sum	ER	ER42	0	56193.7	20585.2	19432.8	0	13751.2	0	8561.56	13031.3	131556	0.0696094	49674.3	61436.8	2370.33	63413.6	467545	465515	21912.7	0	1.13187e+06	2.17103	33
2016.Summer.ER43	2016	Sum	ER	ER43	18.8805	39511.1	1513.43	31578.8	0	4645.72	0	8251.75	12642.7	98162.4	0.0917773	38778.8	4873.99	202964	39036.9	359108	27030.3	53695.2	0	725487	2.22086	30
2016.Summer.ER58	2016	Sum	ER	ER58	962.075	51521.7	40034.7	46599.4	0	7856.83	295.882	7417.22	3819.69	158507	0.0490914	479906	36393.8	300528	65486.7	483301	3.59562e+06	184097	0	5.14533e+06	1.66976	45
2016.Summer.ER59	2016	Sum	ER	ER59	1554.94	189138	61792.1	12398.3	0	9926.4	4151.12	3707.82	4577.77	287246	0.0130769	600462	10802	57428	99069	481778	2.14622e+06	2.45652e+06	0	5.85227e+06	2.03925	42
2016.Summer.ER60	2016	Sum	ER	ER60	2881.42	747.57	25.1935	2.34416	0	220.55	192.425	28401.3	2277.33	34748.1	4.47487	313757	30317.2	834216	484782	890869	2.0801e+06	0	0	4.63404e+06	2.71928	63
2016.Summer.ER61	2016	Sum	ER	ER61	3183.33	1091.47	235.975	4.30151	0	495.269	65.6414	408.257	1314.88	6799.12	0.0638814	84201.6	12457.1	19577.7	229257	99209.6	2.5549e+06	81411	0	3.08102e+06	1.59938	70
2016.Summer.ER63	2016	Sum	ER	ER63	67.1789	15784	1216.33	2478.55	0	2293.41	0	3148.91	3572.25	28560.6	0.123915	153954	80545.2	61337.5	187978	152966	135829	77932.1	0	850542	2.68598	29
2016.Summer.ER73	2016	Sum	ER	ER73	0	27301.5	14569.7	34116.2	0	2705.77	0	4410.3	12158.6	95262.1	0.0485439	42545.2	0	754671	40219.2	941131	847021	275700	0	2.90129e+06	2.08335	32
2016.Summer.ER78	2016	Sum	ER	ER78	0	23299.5	2171.62	4726.55	0	4362.97	4.46547	7853.18	5765.72	48184	0.194719	117896	15153.5	30478.3	25171.5	509491	53887.8	600126	0	1.3522e+06	1.80484	29
2016.Summer.ER91	2016	Sum	ER	ER91	2037.07	20522.5	17930.7	421831	0	3620.27	3372.48	7576.42	4903.27	481793	0.0159767	937892	54506.2	113630	52158.6	177808	195834	0	0	1.53183e+06	1.80588	31
2016.Summer.ER92	2016	Sum	ER	ER92	2247.15	19840.1	27438.8	6674.98	0	4492.04	1551.28	7440.57	2524.96	72209.8	0.114878	212860	70780.7	115960	19143.9	38142.2	559798	0	0	1.01668e+06	1.98163	31
2016.Summer.HU06	2016	Sum	HU	HU06	62.9437	11407.7	181.647	0	0	2439.17	20.9458	1647.86	3662.5	19422.8	0.0927072	15385	8622.63	253.842	29824	1198.36	14469	53274.5	0	123027	2.35927	29
2016.Summer.HU09	2016	Sum	HU	HU09	120.048	20788.9	1037.48	0	0	1651.39	21.264	873.462	4825.67	29318.3	0.0307073	1651.57	625.972	1920.14	4861.34	33327.6	5387.57	18729.3	190.762	66694.3	1.65563	26
2016.Summer.HU12	2016	Sum	HU	HU12	662.957	24611.7	4893.35	1569.93	0	2132.62	16.6593	2549.48	3515.16	39951.8	0.0681635	27786.2	4710.27	1638.91	23583.2	16266.4	9599.85	0	0	83584.8	2.66636	37
2016.Summer.HU15	2016	Sum	HU	HU15	75.7569	26853.6	5642.67	161.133	0	1193.71	0	1686.04	1427.08	37040	0.0476902	36576.8	4256.91	0	35958.4	275.82	6068.04	0	0	83136	2.32641	24
2016.Summer.HU27	2016	Sum	HU	HU27	0	13376.7	1354.93	0	193.118	730.592	5.2398	1479.75	2261.2	19401.5	0.09436	17320.5	2576.04	1338.36	23694.7	1857.41	11676.9	777244	0	835708	0.4342	31
2016.Summer.HU32	2016	Sum	HU	HU32	0	7227.69	165.048	0	0	336.15	0	289.153	1709.23	9727.27	0.0306367	4934.06	3553.1	1331.96	22499.9	3270.17	40891.7	19468.1	0	95949	2.19241	25
2016.Summer.HU37	2016	Sum	HU	HU37	4.12885	12741.4	598.444	50.8313	225.865	983.596	30.7139	156.946	3935.35	18727.3	0.0208679	58931.7	4038.07	3830.71	61996.5	15026.8	57714.5	18092	0	219630	2.67647	39
2016.Summer.HU38	2016	Sum	HU	HU38	8.53858	28422.4	922.399	0	0	982.73	0	744.866	1767.55	32848.5	0.0232019	7506.07	1253.28	168.914	68439.2	1830.55	41064.7	0	0	120263	1.94346	28
2016.Summer.HU45	2016	Sum	HU	HU45	15.1319	17189.1	2303.42	50.3606	0	1070.27	24.9735	1972.63	5461.53	28087.4	0.0755371	40381.9	17083.9	225.135	73192.8	81958.3	16115.5	37572.2	0	266530	2.95689	54
2016.Summer.HU48	2016	Sum	HU	HU48	29.382	20376.1	7042.91	73.1493	824.514	343.515	0	254.699	2628.42	31572.7	0.0353916	15053.1	1247.82	150.297	12090.6	6827.96	6776.85	103712	0	145859	1.342	25
2016.Summer.HU53	2016	Sum	HU	HU53	0	11062.6	560.646	0	0	242.08	242.971	118.462	751.436	12978.2	0.00921184	13743.1	5312.16	6848.25	32792.7	4327.46	14399.8	0	0	77423.4	2.46205	27
2016.Summer.HU54	2016	Sum	HU	HU54	39.623	19934.6	722.243	0	337.877	1054.91	102.439	503.277	5032.68	27727.6	0.0312854	19457.7	8527.3	0	31188.9	7823.18	11538.3	0	0	78535.4	2.74143	35
2016.Summer.HU61	2016	Sum	HU	HU61	33.7661	37178.9	4267.71	0	806.66	1023.42	3286.29	2568	8655.69	57820.4	0.061982	44278.3	4929.29	2577.54	12996.8	1726.96	26829.5	6672.63	0	100011	2.62507	40
2016.Summer.HU93	2016	Sum	HU	HU93	120.929	35628	6178.67	155.74	0	519.358	0	1081.47	2129.22	45813.3	0.0241766	14216.4	16145.1	138.736	39477.6	20933.7	12882.2	5826.9	0	109621	2.8613	34
2016.Summer.MI11	2016	Sum	MI	MI11	0	33105.9	2364.35	2843.02	17249.6	1138.26	0	4301.12	3024.07	64026.3	0.507368	57584.6	12707.2	7450.96	23003.3	59585.9	89071	327455	0	576857	2.03891	35
2016.Summer.MI17	2016	Sum	MI	MI17	18.1425	6611.35	0	0	0	2536.56	0	3139.23	3162.71	15468	0.254626	12804.8	10639.5	4205.7	18550.1	5040.78	56999.1	4038.4	0	112278	2.02298	27
2016.Summer.MI18	2016	Sum	MI	MI18	9.59478	8561.39	15.302	14.5323	0	1085.19	0	2360.23	2308.72	14354.9	0.196772	15225.6	1060.34	345.697	21349.3	2314.9	19118.7	79635.9	0	139050	1.73754	28
2016.Summer.MI19	2016	Sum	MI	MI19	0	14398.2	182.959	24.6554	0	1497.29	0	1516.65	2612.35	20232.1	0.0810372	16074.2	20532	15435.3	41366.7	5103.11	214197	122267	0	434975	1.96689	39
2016.Summer.MI23	2016	Sum	MI	MI23	0	6104.91	1.63519	0	86.3192	1806.03	0	243.03	3284.11	11526	0.0294149	10326.9	4100.06	54839	12951.3	5555.41	104341	50606.5	0	242720	1.94742	35
2016.Summer.MI27	2016	Sum	MI	MI27	0	16344.8	103.368	0	0	1650.51	16.6275	1731.9	5706.32	25553.6	0.0727028	22050.4	8617.24	0	28917.7	2415.31	52221.9	20858.9	0	135081	2.02879	23
2016.Summer.MI32	2016	Sum	MI	MI32	0	37268.3	1172.68	37.008	840.312	2758.59	0	3410.95	10911.6	56399.5	0.0815227	49938.3	8266.09	6451.42	54252	44119.5	115537	95398.5	0	373962	2.52233	38
2016.Summer.MI34	2016	Sum	MI	MI34	4.46127	19869.6	454.981	19.9514	0	1166.84	0	3677.23	2381.28	27574.3	0.153878	15058.6	18694.8	13875.8	31259.3	29439	33068.7	50768.4	0	192165	2.61254	35
2016.Summer.MI40	2016	Sum	MI	MI40	0	8405.22	295.305	2.59402	150.154	1467.06	0	1515.84	7605.39	19441.6	0.0937237	30465.9	25418.4	24571.6	129089	38664.8	131524	21816.7	0	401550	2.99091	59
2016.Summer.MI41	2016	Sum	MI	MI41	0	12561.3	10.8663	6.05163	0	578.743	0	1123.24	7397.64	21677.8	0.054647	41362.2	30758.9	13610.7	51165.7	9336.2	115197	23562	0	284992	2.8209	47
2016.Summer.MI47	2016	Sum	MI	MI47	0	9222.96	0	0	0	2175.37	0	2056.38	2525.62	15980.3	0.147687	35221	1838.98	37722.8	46395.6	571638	50814.6	125662	0	869293	2.16217	56
2016.Summer.ON12	2016	Sum	ON	ON12	3948.94	4790.85	13197.5	4617.02	0	2370.68	0	638.087	4500.79	34063.9	0.0190897	20980.6	23790.9	51612.5	92405.3	60141.5	100220	71086.9	0	420238	2.84955	46
2016.Summer.ON25	2016	Sum	ON	ON25	4339.23	5943.79	5343.51	3064.09	0	1700.6	0	557.271	6950.13	27898.6	0.020382	45522.2	6703.27	31564.1	59139.8	35537.2	45234.4	0	0	223701	2.66743	46
2016.Summer.ON33	2016	Sum	ON	ON33	2482.31	10248.8	642.573	983.609	0	1403.21	11.7735	626.982	2765.97	19165.2	0.033821	8888.7	97538	9787.34	50341.2	117301	176190	0	0	460045	2.25858	32
2016.Summer.ON41	2016	Sum	ON	ON41	57.3518	8045.51	359.222	1648.02	0	1276.75	0	2032.89	2870.33	16290.1	0.142587	17794.6	92938.3	134693	41750.4	63631.4	83366.5	114375	0	548550	2.8786	39
2016.Summer.ON49	2016	Sum	ON	ON49	1273.46	10540	7547.5	4222.69	0	594.959	289.258	2403.48	3850.91	30722.3	0.084872	20114.8	0	607718	111770	1.19276e+06	56960.9	2.19992e+06	0	4.18924e+06	1.99732	36
2016.Summer.ON55	2016	Sum	ON	ON55	180.668	25662.7	1461.43	5459.17	0	2126.04	10.9012	563.618	1691.21	37155.8	0.0154027	19260.7	4530.26	82004.4	27946.6	76710.6	68156.6	151782	0	430391	2.36294	27
2016.Summer.ON60	2016	Sum	ON	ON60	1285.26	10362.6	28953.1	68609.8	763.386	2371.75	0	3427.04	3018.61	118791	0.0365653	31877.6	1471.04	1.52485e+06	44136.1	1.66094e+06	37302.5	739736	0	4.04032e+06	2.06899	40
2016.Summer.ON63	2016	Sum	ON	ON63	1477.63	13037	6802.72	49613.8	1379	1605.86	0	1248.47	2108.46	77273	0.0351993	5570.07	2085.29	10700.4	12422.7	37392.8	29788.5	330783	0	428742	0.992962	23
2016.Summer.SU01	2016	Sum	SU	SU01	0	24497.7	4996.57	1031.63	15072.7	1756.95	0	76.6969	1691.61	49123.8	0.445906	13656.8	3334.9	454.01	35369	12356.1	81104.8	0	0	146276	1.74552	33
2016.Summer.SU02	2016	Sum	SU	SU02	0	26894.2	5131.93	233.645	1907.4	1588.78	9827.06	990.47	1725.24	48298.7	0.0638286	162841	4584.61	147.313	11238.6	52781.1	137831	160059	0	529482	2.03607	35
2016.Summer.SU03	2016	Sum	SU	SU03	0	42645.7	9768.97	200.586	1941.9	941.35	44.1315	289.386	2068.33	57900.3	0.0400814	29003	2277.63	13364.4	7960.61	9628.83	415771	44039.4	0	522045	1.03001	41
2016.Summer.SU04	2016	Sum	SU	SU04	82.7688	85159.7	9593.98	4051.73	4514.91	962.479	0	33.7026	3066.13	107465	0.044197	57641.5	1791.83	3858.14	17146.2	8927.15	46845.6	12666.6	0	148877	2.41469	34
2016.Summer.SU05	2016	Sum	SU	SU05	0	14946.9	1336.06	1192.93	4752.51	1264.05	1449.97	836.951	1314.14	27093.5	0.259927	30068.9	1935.44	3567.26	21579.6	28541.1	103886	179443	0	369022	1.77703	39
2016.Summer.SU06	2016	Sum	SU	SU06	4.24072	20281.7	901.228	316.539	1104.72	690.582	9586.97	1222.38	2941.99	37050.4	0.0670184	71151.1	5626	7504.95	16257.9	4709.52	117192	96900.5	0	319342	2.40844	48
2016.Summer.SU07	2016	Sum	SU	SU07	0	33583.2	3416.88	1757.18	4287.31	1658.46	2636.28	545.199	2640.08	50524.6	0.105763	38579	18532.7	886.14	42720.4	2982.99	205244	67900.5	0	376846	2.17066	38
2016.Summer.SU08	2016	Sum	SU	SU08	0	27597.5	1648.32	0	11416	2328.16	0	0	890.366	43880.4	0.351646	15386.4	4762.45	11412	13668.8	11613.5	73578.4	6950.66	0	137372	2.27701	30
2016.Summer.SU09	2016	Sum	SU	SU09	430.697	30114.1	9474.28	620.218	14017.6	1725.14	0	65.0029	5053.37	61500.4	0.29699	18150	4972.03	14108	19709.5	34811.1	50616.1	39948.9	0	182316	2.82455	43
2016.Summer.SU10	2016	Sum	SU	SU10	20.8365	26205	1490.46	705.226	867.725	161.064	797.911	573.54	338.628	31160.4	0.0484962	33346.5	27973.9	8136.22	87815.3	56587.1	26210.4	0	0	240069	2.8596	53
2016.Summer.SU11	2016	Sum	SU	SU11	515.288	27236	7441.15	12207.4	7171.64	1622.95	3173.96	1499.8	732.847	61601	0.16383	47347.6	14003.9	2975.03	13452.8	16901.7	153493	6349.96	0	254524	1.86622	35
2016.Summer.SU12	2016	Sum	SU	SU12	0	35995.3	7871.87	582.808	921.483	1165.14	14718.8	1640.12	545.818	63441.3	0.0420765	40110.3	1663.88	11352.5	6732.7	17345.5	179687	35099.4	0	291992	1.96469	41
2016.Summer.SU13	2016	Sum	SU	SU13	5.57529	4413.96	660.299	824.006	305.834	225.307	2784.4	419.416	271.61	9910.4	0.078959	65314.6	7731.8	10233.9	4901.73	18319.9	150941	11623.9	0	269067	2.28595	44
2016.Summer.SU14	2016	Sum	SU	SU14	173.957	71847.5	8927.83	10685.6	4669.81	2448.7	8862.52	556.715	440.267	108613	0.0505534	60391.9	10298.5	56476.5	19847.1	4239.48	410397	20104.3	0	581755	1.51434	47
2016.Summer.SU15	2016	Sum	SU	SU15	233.769	16455	7130.88	21736.1	9495.05	3177.02	2962.02	2112.81	2264.72	65567.4	0.215121	111071	33214	18017.9	62649.5	42918.6	382286	23810.6	0	673968	2.24098	44
2016.Summer.SU16	2016	Sum	SU	SU16	34.0565	16546.1	3909.52	10204.9	13595.3	3591.47	11091.9	828.356	949.626	60751.2	0.31134	42860.4	6250.65	7246.62	9077.66	21730.7	129653	48618.7	0	265438	2.61336	52
2016.Summer.SU17	2016	Sum	SU	SU17	0	42890.7	2329.5	2473.85	3465.15	2812.86	1279.52	591.003	2093.07	57935.6	0.0752819	57258.1	736.731	26791.9	21218	3320.2	42624.7	0	0	151950	2.44781	32
2016.Summer.SU18	2016	Sum	SU	SU18	8.82483	20053.3	4588.58	9865.03	7471.92	5992.68	1076.23	428.154	1225.7	50710.4	0.184537	19167.6	8003.11	130.932	9929.77	39807.8	27046.5	23585.1	0	127671	2.58836	37
2016.Summer.SU19	2016	Sum	SU	SU19	5.5846	20099	2042.7	5124.15	4614.82	5110.11	838.302	358.087	5717.01	43909.8	0.127717	150725	23640.3	64186.7	171601	9945.67	40221.4	0	0	460320	2.87741	40
2017.Spring.ER09	2017	Spr	ER	ER09	36.6209	8769.27	11467.4	80.7677	0	19.8475	0	0	12.5618	20386.4	0	237077	1785.31	0	1955.16	29044.4	3355.01	72792.2	161.966	346171	1.67928	21
2017.Spring.ER10	2017	Spr	ER	ER10	27.5871	11461	13555.6	425.663	0	33.0888	0	0	15.0199	25517.9	0	2.32348e+06	21305.7	0	21413.4	52503.4	5480.06	44395.4	0	2.46858e+06	0.807199	24
2017.Spring.ER15	2017	Spr	ER	ER15	44.3532	15736.7	12822.7	0	0	16.8236	0	0	7.91859	28628.4	0	48033.3	6558.44	0	7738.57	11532.4	6355.42	0	153.776	80371.9	2.23623	34
2017.Spring.ER30	2017	Spr	ER	ER30	1156.48	37501.1	35291.8	2821.13	0	518.667	0	0	1128.52	78417.6	0	1.45076e+06	78107	0	21878.6	97034.7	7728.1	0	0	1.65551e+06	1.17551	36
2017.Spring.ER31	2017	Spr	ER	ER31	1541.79	30896.2	24672	2376.64	0	991.421	0	0	1235.78	61713.8	0	1.50142e+06	1676.53	160112	11737	44802.9	88507.4	18140.2	0	1.8264e+06	1.3882	34
2017.Spring.ER32	2017	Spr	ER	ER32	1354.88	15141.1	16222.4	2372.9	6.36196	1014.04	0	0	2221.21	38332.8	0.000165994	4.17912e+06	8864.03	1165.93	6177.94	58157.6	10087.4	12091.1	0	4.27567e+06	0.544246	32
2017.Spring.ER36	2017	Spr	ER	ER36	6290.34	41444.9	43084.2	19365.6	468.89	1736.22	0	0	5227.73	117618	0.00400251	4.18867e+06	122088	2319.19	27620.4	46598.9	11042.1	0	0	4.39834e+06	0.856765	33
2017.Spring.ER37	2017	Spr	ER	ER37	3026.61	46683	50129.9	3001.64	0	766.109	0	0	1225.43	104833	0	925625	3203.91	0	12557.1	35762.2	12511.2	0	0	989659	1.24816	34
2017.Spring.ER38	2017	Spr	ER	ER38	1532.31	34301.1	24087.6	1911.36	0	395.664	0	0	842.13	63070.1	0	572200	80071	311.534	12659.5	19854.4	14745.9	0	0	699843	1.33059	29
2017.Spring.ER42	2017	Spr	ER	ER42	1270.95	14391.9	11801.5	2208.62	0	870.312	0	0	1831.2	32374.5	0	3.23388e+06	76390.1	2556.41	12987.7	85216.4	6632.84	0	0	3.41766e+06	0.638482	23
2017.Spring.ER43	2017	Spr	ER	ER43	1555.44	16496.5	21362.4	5432.81	0	800.365	0	0	2651.24	48298.9	0	5.83918e+06	346316	4153.78	17621.1	49930.8	871186	645082	0	7.77347e+06	1.463	34
2017.Spring.ER58	2017	Spr	ER	ER58	28.7341	4875.56	704.41	71.1049	520.623	555.882	0	0	98.1633	6854.47	0.0821968	28560	14875.7	0	0	47231.9	28845.2	0	0	119513	2.23124	65
2017.Spring.ER59	2017	Spr	ER	ER59	1.90541	5404.78	379.195	8.85196	1883.58	341.232	0.974486	0	2.84312	8023.36	0.306783	8573.37	24737.2	651.624	12657.3	4251.85	27455.1	0	0	78326.5	2.68438	73
2017.Spring.ER60	2017	Spr	ER	ER60	3.07869	3025.47	230.757	32.0429	2221.68	224.003	0	0	10.0043	5747.03	0.630199	45099.7	286139	0	31410.3	4531.21	40367.6	0	0	407548	3.545	69
2017.Spring.ER61	2017	Spr	ER	ER61	5.97334	5395.24	603.788	107.547	1371.69	324.401	1.00875	0	10.7663	7820.41	0.212707	315396	111640	0	113537	19538.5	141921	144317	0	846350	2.66329	62
2017.Spring.ER63	2017	Spr	ER	ER63	6.62901	7370.92	7119.26	0	0	7.14307	0	0	7.74424	14511.7	0	115702	691.319	0	2371.65	26511.3	6663.75	0	0	151940	1.34861	16
2017.Spring.ER73	2017	Spr	ER	ER73	1347.07	19972.5	20670.8	2790.7	262.798	907.673	0	0	1986.24	47937.8	0.00551228	3.16567e+06	2317.13	0	12643.9	25878.7	13006.5	44256.7	0	3.26378e+06	0.376748	31
2017.Spring.ER78	2017	Spr	ER	ER78	3848.15	20126.4	24468.4	7688.8	0	794.863	0	0	1412.85	58339.4	0	2.19648e+06	236345	3590.21	36276	52798.5	8722.94	17445.9	0	2.55166e+06	0.960829	37
2017.Spring.ER91	2017	Spr	ER	ER91	7.74818	4063.61	194.754	8.6628	545.423	353.639	0	0	4.78018	5178.62	0.117721	45951	10477.5	0	17543.9	9875.1	107576	0	543.586	191967	2.21414	76
2017.Spring.ER92	2017	Spr	ER	ER92	183.396	5748.12	929.463	79.4495	201.725	452.906	0	0	73.2591	7668.31	0.0270171	978891	48312.9	0	40504.9	81814.7	49672.3	87229.4	0	1.28643e+06	2.34394	43
2017.Spring.HU06	2017	Spr	HU	HU06	0	4502.28	297.926	113.374	702.716	245.928	0	0	0.311386	5862.54	0.13619	22438.4	1566.45	1276.21	5881.54	1403.39	1383.65	4199.55	0	38149.2	2.61039	75
2017.Spring.HU09	2017	Spr	HU	HU09	0	6558.8	434.647	92.3923	535.603	408.408	0	0	2.41209	8032.26	0.0714456	16451.5	1757.06	27.6919	14938.4	22099.8	2416.12	0	0	57690.5	2.75978	72
2017.Spring.HU12	2017	Spr	HU	HU12	0	10342.8	874.187	0	575.872	854.242	0	0	0.916177	12648.1	0.0477024	5341.39	1774.68	0	3037.45	3125.96	2017.63	0	0	15297.1	2.81586	71
2017.Spring.HU15	2017	Spr	HU	HU15	0	8829.16	477.051	0	525.552	530.921	0	0	0.562577	10363.2	0.0534222	14873.8	1327.24	0	11223.2	10153.3	1283.56	53566.4	0	92427.5	1.71971	71
2017.Spring.HU27	2017	Spr	HU	HU27	0	14475.9	1302.4	0	785.702	629.054	0	0	0	17193.1	0.0478872	3003.17	364.636	13.9013	4553.04	3885.37	2040.02	0	0	13860.1	2.56159	68
2017.Spring.HU32	2017	Spr	HU	HU32	0	11662.5	1373.33	127.549	508.819	838.273	0	0	0.252499	14510.7	0.0363392	17984	701.312	0	418.152	9418.58	1137.63	0	0	29659.7	2.07364	59
2017.Spring.HU37	2017	Spr	HU	HU37	0	5566.81	124.163	0	155.556	379.54	0	0	0.235964	6226.31	0.0256239	1410.04	1058.19	12.2545	1155.58	7906.87	18620.7	1330.82	0	31494.4	1.82423	74
2017.Spring.HU38	2017	Spr	HU	HU38	0	9464.89	644.279	135.538	394.842	1264.43	0	0	1.99593	11906	0.0343009	5046.24	2406.2	1573.92	1767.56	25124.4	1337.38	1619.66	0	38875.4	2.52313	68
2017.Spring.HU45	2017	Spr	HU	HU45	0	16426	520.539	832.417	1553.24	1140.3	0	0	1.54035	20474	0.0820919	9045.59	2383.96	889.684	5944.5	17022.6	1997.16	1621.82	0	38905.3	2.62179	80
2017.Spring.HU48	2017	Spr	HU	HU48	0	12524.1	413.932	245.94	1264.56	627.773	0	0	1.65595	15077.9	0.091546	3957.55	3453.28	34.6148	5181.77	19438.4	3136.1	1329.21	0	36530.9	2.17549	64
2017.Spring.HU53	2017	Spr	HU	HU53	0	9782.77	400.875	122.148	1289.75	806.468	0	0	0.640017	12402.6	0.116059	3256.04	917.682	0	3768.89	26516.5	2831.49	0	0	37290.6	1.96597	73
2017.Spring.HU54	2017	Spr	HU	HU54	0	3544.37	143.345	18.3526	175.695	672.977	0	0	1.5188	4556.26	0.0401079	3760.02	1683.52	155.974	4355.18	5548.12	1608.26	0	0	17111.1	2.78671	76
2017.Spring.HU61	2017	Spr	HU	HU61	0	10683.7	381.885	146.665	2307.69	798.379	0	0	0.783988	14319.1	0.192124	3046.14	1804.48	0	12751.7	5120.2	3572.44	1685.64	0	27980.6	2.65864	73
2017.Spring.HU93	2017	Spr	HU	HU93	0	11314.8	926.827	71.8304	627.509	642.956	0	0	1.368	13585.3	0.0484271	6989.33	380.959	242.268	7663.14	12877.3	1538.41	1621.82	0	31313.2	2.49593	70
2017.Spring.MI11	2017	Spr	MI	MI11	0	9547.73	194.431	0	1313.47	1698.74	0	0	2.75623	12757.1	0.114777	22388.9	1006.09	135.177	3914.03	37813.1	836.482	887.318	0	66981.1	2.42582	41
2017.Spring.MI17	2017	Spr	MI	MI17	0	3833.47	106.194	0	813.04	806.792	0	8.65133	3.65433	5571.81	0.172984	18045.5	553.677	64.7864	1839.97	47697.1	1203.18	6811.83	0	76216.1	2.38059	39
2017.Spring.MI18	2017	Spr	MI	MI18	0	13478.2	743.022	0	2058.71	2714.19	0	0	18.3513	19012.5	0.121431	84869.1	2514.15	566.887	2796.04	30097.3	1025.46	30571.8	0	152441	2.17152	32
2017.Spring.MI19	2017	Spr	MI	MI19	0	12630.8	364.015	0	1020.19	1375.08	0	0	0.356703	15390.4	0.0709935	8645.61	537.227	0	4049.94	26941.4	8854.61	0	51.9411	49080.7	2.28789	30
2017.Spring.MI23	2017	Spr	MI	MI23	0	12960.5	337.096	0	689.676	532.921	0	0	1.25606	14521.4	0.0498618	10962.8	858.337	0	1215.26	22165.5	2236.12	0	0	37438	2.05792	23
2017.Spring.MI27	2017	Spr	MI	MI27	0	6134.71	80.4265	0	1187.65	973.241	0	0	2.96341	8379	0.165151	29663	2348.9	38.1523	2165.6	25967.7	3648.75	0	0	63832.1	2.1178	29
2017.Spring.MI32	2017	Spr	MI	MI32	0	13980.1	374.509	0	816.751	1415.27	0	0	18.3002	16604.9	0.0517319	46965.8	6942.56	0	328.116	26873.6	2042.28	0	0	83152.3	2.25905	31
2017.Spring.MI34	2017	Spr	MI	MI34	0	17916.7	676.134	0	1184.63	874.657	0	0	1.21757	20653.3	0.0608479	19501.4	11915.8	93.6466	690.821	26964.3	1796.63	0	0	60962.6	2.30103	33
2017.Spring.MI40	2017	Spr	MI	MI40	0	11987	1621.26	62.0176	415.135	937.567	0	0	27.6412	15050.6	0.028365	36990	3408.38	187.293	831.339	52579.9	2309.95	3496.14	0	99803	2.38037	37
2017.Spring.MI41	2017	Spr	MI	MI41	0	11838.9	546.955	207.945	447.777	1153.21	0	0	12.6405	14207.4	0.0325428	78260.8	4258.25	1409.43	1602.38	34148.2	3530.2	44939.4	0	168149	2.35959	50
2017.Spring.MI47	2017	Spr	MI	MI47	0	9597.74	954.26	0	346.011	722.353	0	0	31.0251	11651.4	0.0306059	96883.7	40247.6	82.7459	4783.5	81699.1	4716.52	110976	0	339389	2.41627	36
2017.Spring.ON12	2017	Spr	ON	ON12	9.97681	1729.18	740.444	16.8312	1016.91	272.338	0	0	14.121	3799.8	0.365414	59954	1711.19	46.2452	4788.88	90478.8	3271.85	588951	0	749201	1.57342	31
2017.Spring.ON25	2017	Spr	ON	ON25	29.1643	1929.87	1004.86	5.34207	514.376	215.463	0	0	29.2726	3728.34	0.160044	9625.64	3443.98	2060.24	2002.8	20635.6	14762.6	3099.19	0	55630	2.56015	33
2017.Spring.ON33	2017	Spr	ON	ON33	1.81368	1412.58	1605.16	2.61075	999.363	148.484	0	0	11.8833	4181.89	0.314016	12557.9	1373.14	0	4722.66	64097.4	4580.7	208520	0	295852	1.9159	28
2017.Spring.ON41	2017	Spr	ON	ON41	1.92968	760.317	1084.58	7.01352	294.251	160.381	0	0	47.622	2356.1	0.142713	103236	2425.96	0	3669.17	63871	2815.34	194997	0	371014	1.56091	19
2017.Spring.ON49	2017	Spr	ON	ON49	4.57929	885.331	537.924	0	1079.79	26.9112	0	0	2.1828	2536.72	0.74114	112569	2516.89	0	2275.51	5790.22	6297.89	0	68.955	129519	1.00707	14
2017.Spring.ON55	2017	Spr	ON	ON55	4.20777	515.761	327.523	4.67448	17.1866	78.5205	0	0	160.877	1108.75	0.0157449	8389.38	2001.21	0	2360.55	85073.8	1581.1	0	0	99406	1.65802	30
2017.Spring.ON60	2017	Spr	ON	ON60	4.55003	198.578	334.396	9.86698	9.20985	116.807	0	0	121.704	795.112	0.0117188	44020.7	1941.07	0	3789.64	69378	3235.81	4606.14	0	126971	2.20917	28
2017.Spring.ON63	2017	Spr	ON	ON63	0.960047	256.027	363.829	0.716117	23.6657	40.751	0.128175	0	7.91583	693.993	0.0353047	94815.7	2650.1	0	1913.5	16828.9	8343.55	0	0	124552	1.72592	21
2017.Spring.SU01	2017	Spr	SU	SU01	0	6937.57	2339.56	0	711.504	99.3809	0	0	9.82654	10097.8	0.0758021	10222.6	11457.5	650.639	2996.83	16334.5	5757.6	1290.38	7.3526	48717.4	3.05684	67
2017.Spring.SU02	2017	Spr	SU	SU02	0	4669.6	1888.82	0	774.447	79.7676	0	0	22.0102	7434.64	0.11628	1343.5	1016.9	1180.37	3066.27	76198.2	14276.1	2423.04	0	99504.4	2.0233	50
2017.Spring.SU03	2017	Spr	SU	SU03	0	5342.68	1240.39	0	567.575	105.419	0	0	14.5305	7270.59	0.0846746	15810.8	9033.16	1673.93	2148.11	24881.7	2640.14	1997.79	0	58185.6	2.74584	53
2017.Spring.SU04	2017	Spr	SU	SU04	0	4164.83	835.577	0	710.79	100.986	0	0	12.9525	5825.13	0.13898	2752.36	3151.35	2845.98	6077.66	28432.7	15204.6	19551.6	0	78016.2	2.46064	57
2017.Spring.SU05	2017	Spr	SU	SU05	0	3611.49	886.401	0	972.733	96.5442	0	0	7.07144	5574.24	0.211394	13938.3	9020.96	887.909	4299.64	32309.8	3145.83	842.819	0	64445.3	2.76115	48
2017.Spring.SU06	2017	Spr	SU	SU06	0	1280.37	1535.42	0	285.031	75.1396	0	0	9.44424	3185.41	0.0982738	8813	6819.09	9498.31	908.732	17761.4	3638.02	2713.8	0	50152.4	2.86	60
2017.Spring.SU07	2017	Spr	SU	SU07	0	4514.5	1080.32	0	897.959	63.331	0	0	4.13833	6560.25	0.158586	10455.6	4123.49	533.068	4739.42	34601.2	3714.17	7145.8	0	65312.7	2.57574	56
2017.Spring.SU08	2017	Spr	SU	SU08	0	2914.14	545.989	0	1023.29	87.5085	0	0	2.34198	4573.27	0.288252	3347.28	1264.45	749.173	1370.73	15720.3	2903.04	24972.4	0	50327.5	1.92564	45
2017.Spring.SU09	2017	Spr	SU	SU09	0	1600.9	1073.51	0	454.222	133.679	0	0	6.20979	3268.52	0.161398	6669.41	9507.05	51.9223	5469.54	53202.4	3531.58	9519.08	0	87951	2.75628	56
2017.Spring.SU10	2017	Spr	SU	SU10	0	3673.72	943.973	0	1280.45	252.817	0	0	5.19065	6156.15	0.262619	4841.32	5598.98	4141.79	5306.25	25968	3955.52	0	0	49811.8	2.89477	57
2017.Spring.SU11	2017	Spr	SU	SU11	0	2244.75	1923.2	0	1458.92	104.66	0	0	12.337	5743.86	0.340475	3449.25	3166.76	3392.25	1315.03	26717.1	5368.76	1993.81	0	45402.9	2.40443	51
2017.Spring.SU12	2017	Spr	SU	SU12	0	3134.45	832.93	0	658.769	123.317	0	0	5.57031	4755.04	0.160822	10191.4	986.833	952.956	1872.85	5720.59	7852.44	7587.11	0	35164.2	2.75163	51
2017.Spring.SU13	2017	Spr	SU	SU13	0	4508.13	2898.12	0	2809.15	116.67	0	0	13.4721	10345.5	0.372745	2839.69	5322.03	2756.51	2204.84	10748.8	6090.5	21191.9	0	51154.2	2.5585	62
2017.Spring.SU14	2017	Spr	SU	SU14	0	2426.81	1193.99	0	1348.64	245.111	0	0	2.25052	5216.81	0.348651	4793.07	3502.17	7134.12	5256.57	29931	1931.51	1993.81	0	54542.2	2.68306	51
2017.Spring.SU15	2017	Spr	SU	SU15	0	7918.35	2122.61	1.04438	3214.57	243.115	0	0	15.6167	13515.3	0.312072	8668.13	4824.05	315.498	1116.48	19929.3	5661.35	30258.7	0	70773.4	2.53388	64
2017.Spring.SU16	2017	Spr	SU	SU16	0	4066.89	971.573	0	1077.19	198.395	0	0	7.69983	6321.75	0.205391	5492.01	5978.12	3038.17	3776.96	81708.4	1094.89	17913.4	0	119002	2.33329	56
2017.Spring.SU17	2017	Spr	SU	SU17	0	2273.34	580.396	0	480.974	98.966	0	0	3.39162	3437.06	0.162706	10070.8	2951.92	681.286	1882.37	34023.5	9459.67	20768.5	0	79838.1	2.81237	58
2017.Spring.SU18	2017	Spr	SU	SU18	0	3783.48	944.336	0	2385.21	121.82	0	0	3.71093	7238.56	0.491457	4218.26	1877.39	3912.35	4480.63	22052.1	3232.54	0	0	39773.3	2.68797	59
2017.Spring.SU19	2017	Spr	SU	SU19	0	3131.89	1359.78	0.70677	2136.24	191.858	0	0	8.60526	6829.07	0.455214	8109.75	2714.13	6685.97	11945.8	33680.5	3769.56	23667.9	0	90573.5	2.8119	57
2017.Summer.ER09	2017	Sum	ER	ER09	9.56962	6466.13	960.034	4537.63	0	4630.7	0	2095.21	17630.9	36330.2	0.0612007	6797.3	47793.7	10488.3	29310	103931	71341.2	85942.4	0	355604	2.5433	41
2017.Summer.ER10	2017	Sum	ER	ER10	6.88596	11970.2	3527.74	115.078	705.788	4979.41	0	1741.93	16849.2	39896.2	0.0653622	4002.11	17822.7	30044	44642.9	109458	239650	18011.8	0	463631	2.48906	40
2017.Summer.ER15	2017	Sum	ER	ER15	127.593	12162.3	3086.69	375.952	0	2558.01	0	1274.44	8281.62	27866.6	0.0479255	22625.7	53834.9	92846.5	59597.7	172756	3.5929e+06	186132	0	4.18069e+06	0.914946	51
2017.Summer.ER30	2017	Sum	ER	ER30	0	27835.3	4616.66	3938.01	0	8650.9	0	7925.55	14446	67412.4	0.133232	4257.35	165739	36512.1	37909.6	160396	550350	155941	0	1.11111e+06	2.21393	39
2017.Summer.ER31	2017	Sum	ER	ER31	0	31221.2	5011.93	1138.1	0	14426.7	0	4024.22	27251.2	83073.3	0.0509078	14420.7	728112	1.01774e+06	101838	155348	1.46395e+06	0	0	3.48141e+06	2.25665	35
2017.Summer.ER32	2017	Sum	ER	ER32	0	30567.7	54369.9	9479.28	0	13614.1	0	8210.88	9975.77	126218	0.0695797	5785.64	48464.5	335737	8844.73	74031.2	109793	63599.7	0	646255	1.92698	38
2017.Summer.ER36	2017	Sum	ER	ER36	0	26944.5	724.435	5092.69	0	8935.86	0	5277.28	14708.6	61683.4	0.0935586	5449.34	28979.9	57263.3	9902.8	101099	183305	129309	0	515308	2.36615	37
2017.Summer.ER37	2017	Sum	ER	ER37	0	59878.4	36943.4	9746.85	0	8503.8	0	8355.81	12036.2	135464	0.0657376	90526.3	177987	1.44387e+06	10726.1	97231.8	221922	99499.2	0	2.14177e+06	1.42816	39
2017.Summer.ER38	2017	Sum	ER	ER38	0	55721.1	63036.7	12179.8	0	9756.9	0	8281.8	8393.94	157370	0.0555496	11496.2	126113	232807	56879.5	521995	662656	304813	0	1.91676e+06	2.51524	42
2017.Summer.ER42	2017	Sum	ER	ER42	0	23927.7	1886.92	175.701	0	22552	0	1176.67	17812.1	67531.1	0.0177332	1568.46	116151	140929	22986.6	85858.9	135531	0	0	503025	2.13941	29
2017.Summer.ER43	2017	Sum	ER	ER43	0	30810	5797.76	3188.85	0	16018.5	0	7545.42	29778.3	93138.8	0.0881543	8082.83	78849.9	425891	25273.8	263345	1.02807e+06	43903.9	0	1.87341e+06	2.18076	35
2017.Summer.ER58	2017	Sum	ER	ER58	145.377	90252.6	19721.6	49838.5	0	15241.2	0	11170.9	19136.3	205507	0.0574827	2.81527e+06	380792	12019.4	93599.9	20776.7	980935	196447	0	4.49984e+06	1.85409	38
2017.Summer.ER59	2017	Sum	ER	ER59	222.596	11880.8	5974.95	128627	0	6865.94	0	1872.64	6518.65	161963	0.0116974	9.90496e+06	531758	6205.95	92790.8	285018	137048	0	0	1.09578e+07	0.539591	28
2017.Summer.ER60	2017	Sum	ER	ER60	7476.58	6785.52	2043.89	16023.6	0	1172.5	0	998.713	14630.4	49131.2	0.0207493	125825	8052.57	219794	81787.5	127348	6.2696e+06	0	0	6.83241e+06	0.776984	61
2017.Summer.ER61	2017	Sum	ER	ER61	2359.95	929.033	154.755	395.875	0	240.147	251.221	181.099	1840.68	6352.77	0.0293435	54010.4	12202.7	64692	68835.1	31319.3	902723	0	0	1.13378e+06	1.7242	74
2017.Summer.ER63	2017	Sum	ER	ER63	281.1	18472.4	8071.49	887.513	0	4215.5	0	3360.49	15266.6	50555.1	0.0712049	47147.4	3750.52	5589.45	88656.7	75979.5	942746	72256.8	0	1.23613e+06	1.35135	47
2017.Summer.ER73	2017	Sum	ER	ER73	0	67406.4	2252.57	14449.2	0	8868.98	0	7847.99	13665.3	114490	0.0735916	28715.1	6253.71	2987.68	146891	50449.1	867882	288980	0	1.39216e+06	1.93883	36
2017.Summer.ER78	2017	Sum	ER	ER78	0	22800.3	33151.2	3677.83	0	8565.01	0	5930.42	8648.38	82773.2	0.0771761	5465.83	5373.75	180849	15557.8	95475.6	786549	42725.8	0	1.132e+06	2.16975	35
2017.Summer.ER91	2017	Sum	ER	ER91	7991.8	9025.11	3152.72	81698.1	0	1396.36	356.626	3288.45	1986.74	108896	0.0311384	2.65041e+06	129040	20929.1	39233.5	67367.8	1.11971e+06	0	0	4.02669e+06	1.35659	40
2017.Summer.ER92	2017	Sum	ER	ER92	3150.08	15060.4	8508.95	15478.1	0	4978.9	400.274	1509.72	15814.3	64900.7	0.023816	531406	129984	12668.1	15664.6	130040	3.48614e+06	0	0	4.3059e+06	1.12626	33
2017.Summer.HU06	2017	Sum	HU	HU06	229.238	12042	7794.16	1726.33	0	1130.9	0	3844.22	2462.11	29229	0.151438	30034.4	31684.7	1344.62	518745	6284.1	65764.3	8044.74	0	661902	1.28806	39
2017.Summer.HU09	2017	Sum	HU	HU09	122.834	15420.9	4359.44	1052.25	3847.63	1209.16	0	813.321	2085.89	28911.4	0.192201	14733.9	12551.4	3227.53	148152	3071.25	5999.08	38740.8	0	226476	2.26809	41
2017.Summer.HU12	2017	Sum	HU	HU12	23.109	14548.9	1282.93	0	0	811.937	0	453.017	2567.02	19687	0.023553	24949.4	9589.63	74876.8	1.66811e+06	17368.2	8044.74	0	0	1.80293e+06	0.613774	35
2017.Summer.HU15	2017	Sum	HU	HU15	23.732	12623.4	3038.19	24.2966	0	1758.69	0	823.588	1723.29	20015.2	0.0429141	13167.8	15659.2	1581.77	56829.7	2003.24	57266.8	0	0	146509	2.30374	31
2017.Summer.HU27	2017	Sum	HU	HU27	0	40323.3	2398.12	0	0	2234	0	511.476	1388.44	46855.3	0.0110365	16624.3	15367.6	1511.12	45149.5	51024.8	6112.73	29304.5	0	165095	2.3881	31
2017.Summer.HU32	2017	Sum	HU	HU32	131.979	36252	2727.81	400.718	938.026	2113.21	0	366.261	2519.33	45449.3	0.0295455	26233.8	10716.4	2359.18	153610	2879.38	10645.8	8012.95	0	214458	2.09308	31
2017.Summer.HU37	2017	Sum	HU	HU37	8.68488	20305.9	2429.98	169.031	0	1927.5	0	1379.87	4868.38	31089.4	0.0464456	15892.5	18727.9	3140.57	37588.3	5730.14	4148.79	268832	0	354061	1.25657	37
2017.Summer.HU38	2017	Sum	HU	HU38	22.4265	31368.7	750.764	706.702	0	1511.51	10.304	621.741	3071.06	38063.2	0.0166057	8737.69	14638.1	3293.26	81238.9	7314.95	9998.47	23457.3	0	148679	2.48244	26
2017.Summer.HU45	2017	Sum	HU	HU45	43.9947	26208.1	1722.1	3836.22	373.512	1121.41	0	1280.84	4524.43	39110.6	0.0441675	10266.5	8645.23	1945.47	35035	17954.5	3601.35	11117.8	0	88565.7	2.48393	29
2017.Summer.HU48	2017	Sum	HU	HU48	170.328	32388.5	3595.6	23.9145	4953.98	1641.27	0	1628.74	4932.58	49334.9	0.153974	17044.5	20159.2	1517.11	81960.9	8873.31	4091.33	37235.7	0	170882	2.14664	31
2017.Summer.HU53	2017	Sum	HU	HU53	0	5652.49	304.494	0	0	1155.8	1275.16	1452.29	3491.96	13332.2	0.122247	13758.5	13899.6	10014.6	56854.8	9751.48	108570	21042.2	0	233891	2.57053	58
2017.Summer.HU54	2017	Sum	HU	HU54	9.34664	18114	1300.68	19.5686	227.357	918.6	20.7304	1827.39	4161.23	26598.9	0.0837164	28312.5	12310.7	2064.14	15294.6	3257.83	24328.7	26250.5	0	111819	2.83525	44
2017.Summer.HU61	2017	Sum	HU	HU61	761.558	6059.77	978.888	45.4521	0	1673.63	587.161	3383.95	3471.78	16962.2	0.249219	46441.4	59485.9	10754.5	114092	18019.5	52725.2	37088.5	0	338607	2.99625	60
2017.Summer.HU93	2017	Sum	HU	HU93	14.9253	17794.6	279.306	0	0	1102.28	4.90428	495.809	2731.04	22422.8	0.0226118	20231.6	9094.05	451.986	237332	6715.95	16312.8	7560.32	0	297699	1.31221	42
2017.Summer.MI11	2017	Sum	MI	MI11	0	23555.3	165.704	71.8239	454.137	2891.06	0	2292.52	2445.66	31876.3	0.0942911	19768.3	21285.9	2896.11	43028	184446	113822	27270.8	0	412516	2.08043	34
2017.Summer.MI17	2017	Sum	MI	MI17	0	9214.58	38.5262	13.1843	0	1194.87	0	1549.97	2250.64	14261.8	0.121932	28905.3	4521.24	79.4367	12105.9	22888.3	50461.5	6211.23	0	125173	2.6672	29
2017.Summer.MI18	2017	Sum	MI	MI18	0	31125.9	3396.41	4779.11	1352.07	2044.53	0	5958.48	1259.97	49916.5	0.171585	15820.7	4708.47	88844.7	92785.5	8998	20584.3	41540	0	273282	2.30814	35
2017.Summer.MI19	2017	Sum	MI	MI19	1112.8	47372.6	3942.37	2418.01	0	5028.29	0	5442.29	2894.42	68210.8	0.0867042	17187.6	16167.9	2322.41	673738	14208.3	38676.3	35987.4	0	798288	0.928901	31
2017.Summer.MI23	2017	Sum	MI	MI23	24.5942	12964.9	170.944	105.311	0	1753.2	0	1937.3	4346.88	21303.1	0.100037	30271.4	9788.51	0	39485.8	4370.78	72643.1	560987	0	717546	1.46524	29
2017.Summer.MI27	2017	Sum	MI	MI27	26.7192	8597.8	20.8745	19.7323	0	890.722	0	5403.29	2448.04	17407.2	0.450128	32220.8	23540.6	88.1458	58744.6	43880.9	353651	44220.9	0	556347	1.97084	36
2017.Summer.MI32	2017	Sum	MI	MI32	1520.73	17979.1	11996.9	7072.02	0	1329.67	0	3546.73	3532.71	46977.8	0.0816635	27649.2	26538.6	23232.3	43274.8	90023.4	26918.8	326728	0	564365	2.3138	49
2017.Summer.MI34	2017	Sum	MI	MI34	81.9971	14862.7	881.508	25.731	118.18	1718.18	0	4568.98	4236.88	26494.1	0.214939	50616.6	41229.8	175.592	640998	62541.5	107047	156730	0	1.05934e+06	1.86512	37
2017.Summer.MI40	2017	Sum	MI	MI40	6861.86	28917.3	21711.3	1528.8	0	4855.97	0	1552.95	5148.72	70576.9	0.0224987	26640.6	46674.5	3102.97	57851.9	39868	13285.3	0	0	187423	2.7847	34
2017.Summer.MI41	2017	Sum	MI	MI41	14.0021	4015.83	90.8306	0	0	1149.1	0	1406.05	4153.36	10829.2	0.149213	9135.22	12784.2	17792	58655.7	42030.6	39068.6	48274.6	0	227741	2.7379	37
2017.Summer.MI47	2017	Sum	MI	MI47	1977.56	23765.9	8788.6	4440.03	0	5487.88	0	3779.62	8930.19	57169.8	0.0707924	16112.9	69311.4	9285.93	131358	18316.4	42384.3	122548	0	409316	2.5697	46
2017.Summer.ON12	2017	Sum	ON	ON12	4684.27	1048.44	28040.5	12240.3	5989.69	9665.2	0	2259.14	7638.85	71566.5	0.130277	39394.8	327530	19751.3	79385.8	101065	93778.7	373214	0	1.03412e+06	2.7105	52
2017.Summer.ON25	2017	Sum	ON	ON25	2222.2	8048.94	30483.1	18944.2	13316.3	7392.84	39.735	2707.58	3428.99	86583.9	0.227096	20925	11720.1	123043	100285	139100	120671	161394	0	677140	2.88227	64
2017.Summer.ON33	2017	Sum	ON	ON33	4452.77	5073.85	40089.3	20152.8	31703.8	10263.5	11.2408	2632.44	3761.12	118141	0.409717	20677.5	27498.3	16581.9	139068	30672.5	305070	186443	0	726011	2.26597	54
2017.Summer.ON41	2017	Sum	ON	ON41	2802.5	4334.12	47545.8	34236.8	5455.7	12048.8	0	579.202	2144.7	109148	0.0585273	18971.6	30627.4	22026.4	54256.3	227429	159144	49244.6	0	561699	2.21828	47
2017.Summer.ON49	2017	Sum	ON	ON49	214.577	10227.6	638.46	391.645	583.966	1920.51	32.3591	2767.04	8834.72	25610.9	0.15054	21257.4	28425.1	573766	40900.7	169365	322167	86776.3	0	1.24266e+06	2.14671	51
2017.Summer.ON55	2017	Sum	ON	ON55	301.623	4022.74	24520.2	18706.3	0	41.0887	151.72	5477.45	11162.8	64383.9	0.0929856	30569.9	40498.7	141065	90380.9	130275	597891	79622.6	0	1.1103e+06	2.31225	45
2017.Summer.ON60	2017	Sum	ON	ON60	544.391	3312.77	11465.6	253.06	0	1312.86	0	3194.85	5405.54	25489.1	0.143304	20674.8	17476.9	46478.7	9440.17	39167.1	111715	45689.1	0	290642	2.81289	43
2017.Summer.ON63	2017	Sum	ON	ON63	33.7403	6250.18	316.837	76.9535	0	2631.29	3.63268	1192.24	14851.1	25355.9	0.0493401	24254	5960.35	183549	10455.4	56300.2	121146	111159	0	512825	2.30826	46
2017.Summer.SU01	2017	Sum	SU	SU01	0	16524.3	3812.04	283.146	1054.47	869.172	14476.4	778.142	1853.08	39650.7	0.0484586	46493.7	4468.01	13101.4	13115.6	8509.33	60547.2	0	0	146235	2.40066	37
2017.Summer.SU02	2017	Sum	SU	SU02	0	14317.4	6194.87	295.495	4922.81	4963.55	283.882	236.303	1098.27	32312.6	0.189998	7693.73	9169.49	20945.4	38620.8	7256.42	6224.13	11106.2	0	101016	2.81585	44
2017.Summer.SU03	2017	Sum	SU	SU03	0	32160.2	4709.59	1289.19	13919.6	2210.74	12025.5	235.595	2052.67	68603.1	0.259977	46656.3	8003.25	9945.23	33107.7	4103.37	34736.9	6950.66	0	143503	2.71743	38
2017.Summer.SU04	2017	Sum	SU	SU04	0	45314.3	6557.99	580.43	2540.28	6272.18	0	0	1425.95	62691.2	0.0422319	21497.9	8739.99	3772.16	23238.4	29028.6	6306.93	45103.8	0	137688	2.67376	49
2017.Summer.SU05	2017	Sum	SU	SU05	0	23868.2	4318.06	3444.4	4642.05	664.834	4229.02	526.862	584.738	42278.2	0.139289	51625.3	1726.47	26362.7	21084	605.76	27830.3	0	0	129234	2.28926	33
2017.Summer.SU06	2017	Sum	SU	SU06	3074.77	16283.8	8220.95	2043.33	43091.3	2278.21	5692.89	160.463	1145.49	81991.2	1.11648	29979.8	44299.4	92663.3	30597.7	44692	7816.06	0	0	250048	2.45316	42
2017.Summer.SU07	2017	Sum	SU	SU07	673.084	29561.1	3815.98	160.806	2456.89	2468.35	0	0	629.036	39765.2	0.0658536	40927.8	4956.3	16761.6	24295	23030	5752.99	0	0	115724	2.62714	42
2017.Summer.SU08	2017	Sum	SU	SU08	0	17228.6	967.405	25.033	18775.2	7519.1	0	0	182.412	44697.7	0.724282	17301.3	3315.44	11075.7	35654.4	11302.6	19610.4	53398.5	0	151658	2.50461	48
2017.Summer.SU09	2017	Sum	SU	SU09	726.333	41506.9	5879.46	2430.89	16867.9	7424.2	0	0	1432.48	76268.2	0.28397	19452.5	9675.72	17757.9	42270.3	3242.52	22076	2323.03	0	116798	3.18446	55
2017.Summer.SU10	2017	Sum	SU	SU10	0	12772.1	988.975	0	2018.18	719.617	3260.86	341.969	1638.89	21740.6	0.12178	47063.9	18079.8	7432.41	40086	8037.44	22655.2	11520.8	0	154876	3.23451	56
2017.Summer.SU11	2017	Sum	SU	SU11	0	38642.2	2935.08	0	18476.2	7369.24	0	0	433.926	67856.6	0.374159	35692.7	7338.18	3992.49	16938.5	17202	55736.3	4991.3	0	141891	2.78695	42
2017.Summer.SU12	2017	Sum	SU	SU12	0	12847.6	1743.51	134.643	8461.81	4369.45	0	0	146.81	27703.8	0.439758	32621.3	4724.89	22263	46493.1	24462.1	14263.6	42638	0	187466	2.90723	48
2017.Summer.SU13	2017	Sum	SU	SU13	625.836	38182.1	15024.6	1079.53	8308.56	5930.4	1292.62	16.8506	973.583	71434.1	0.131922	63536.7	65847.5	12562	61084	103474	24416.6	90642.1	0	421563	2.86715	50
2017.Summer.SU14	2017	Sum	SU	SU14	0	35811.5	1417.56	42.488	23655.2	10001.5	0	0	326.68	71254.9	0.496961	44216.2	5083.11	22461.2	35072.7	8396.42	20510.3	48956.8	0	184697	2.63281	44
2017.Summer.SU15	2017	Sum	SU	SU15	458.1	22854.9	12435.5	9697.67	4059.65	1426.21	1789.41	250.519	1092.36	54064.3	0.0866293	138604	24191.1	455.499	22592.8	21165.9	13718.3	1447.43	0	222175	2.46936	45
2017.Summer.SU16	2017	Sum	SU	SU16	94.6357	32367.1	7117.47	122.04	14745.1	6855.78	11.5666	46.501	793.15	62153.3	0.312311	45155.2	23197.4	34353.2	22211.6	19812.3	50964.1	22747.6	0	218441	3.0487	47
2017.Summer.SU17	2017	Sum	SU	SU17	0	16563.5	3389.06	60.5709	17235.5	2877.61	30876.1	1376.01	1792.31	74170.7	0.334985	79378.4	6546.08	33819.8	20104.7	31801.2	71809.7	0	0	243460	2.6448	36
2017.Summer.SU18	2017	Sum	SU	SU18	64.6685	31140.7	8179.24	503.583	9624.99	6054.68	0	0	2120.45	57688.3	0.200257	35005.7	10449.7	30805.5	21933.1	13372.6	27876.8	8826.23	0	148270	3.05688	48
2017.Summer.SU19	2017	Sum	SU	SU19	144.929	36380.5	11019.4	20196.6	32993.7	1897.84	657.376	34.3686	1389.83	104715	0.460729	88630	1204.47	58997.9	134208	19709	20695.1	13261.5	0	336706	2.29643	36
2018.Spring.ER09	2018	Spr	ER	ER09	41.6828	6001.66	5933.93	233.547	0	35.0304	0	0	49.8223	12295.7	0	462321	2543.48	0	3801	8115.43	2721.11	0	0	479502	1.23795	26
2018.Spring.ER10	2018	Spr	ER	ER10	18.1558	2105.91	4824.03	44.2102	0	110.129	0	0	32.0626	7134.5	0	2.69882e+06	30429.8	56712.9	4241.53	16496.4	5626.99	0	0	2.81232e+06	0.863108	24
2018.Spring.ER15	2018	Spr	ER	ER15	51.6049	2039.39	4580.4	26.1064	0	18.2248	2.13191	0	33.887	6751.75	0	615532	7088.27	0	3943.75	8114.11	6703.71	7769.2	0	649151	0.889088	20
2018.Spring.ER30	2018	Spr	ER	ER30	6026.58	17286.6	18729.7	2645.73	0	1387.03	0	0	2608.07	48683.7	0	81579.1	3369.55	0	2385.32	93618.6	8346.34	107437	0	296736	2.06855	34
2018.Spring.ER31	2018	Spr	ER	ER31	7031.51	34189.4	15093.7	5135.59	0	1471.15	0	0	3136.47	66057.8	0	13065.6	3186.88	174.459	1725.2	15085.2	46433.7	0	0	79671	1.82461	27
2018.Spring.ER32	2018	Spr	ER	ER32	2766.08	16175.9	5145.73	1441.78	0	557.426	0	0	2103.8	28190.8	0	15033.7	2064.01	35634.9	8930.5	92901.2	5464.02	109503	0	269531	2.14874	40
2018.Spring.ER36	2018	Spr	ER	ER36	2172.46	8628.75	5876.06	3018.63	0	890.702	0	0	2990.74	23577.4	0	413472	95873.5	28356.5	6058.05	30792.3	7332.81	168987	0	750872	2.32685	32
2018.Spring.ER37	2018	Spr	ER	ER37	3277.37	8367.26	3116.64	2095.98	0	620.305	0	0	1917.98	19395.5	0	7925.23	47459.1	0	88.7909	68323.9	8146.56	127548	0	259492	1.86449	30
2018.Spring.ER38	2018	Spr	ER	ER38	2563.96	11000.6	8970.87	2046.76	0	677.16	0	0	2025.94	27285.3	0	69358.7	117329	381.625	6742.06	42579.9	9581.17	109094	0	355066	2.34873	40
2018.Spring.ER42	2018	Spr	ER	ER42	5575.04	20729.5	14270.6	3626.85	0	983.798	0	0	2768.27	47954.1	0	184603	56866.4	466.152	10509.1	48070.8	7658.21	7769.2	0	315942	2.80513	35
2018.Spring.ER43	2018	Spr	ER	ER43	4758.13	10693.1	17199.6	2945.18	0	1260.69	0	0	4155.88	41012.5	0	95058.8	15212.8	53168.4	3201.17	63909.8	8794.94	79752.6	0	319098	2.44497	31
2018.Spring.ER58	2018	Spr	ER	ER58	21.0674	1688.19	294.648	35.335	2729.7	278.694	0	0	3.22333	5050.86	1.17601	265203	41887.6	0	27747.1	2663.73	0	0	0	337501	2.20016	47
2018.Spring.ER59	2018	Spr	ER	ER59	3.38801	1595.08	280.602	0	1650.63	288.286	0	0	30.8341	3848.81	0.750905	139673	28180.2	0	32316.6	3466.09	76900.9	0	0	280537	2.39877	61
2018.Spring.ER60	2018	Spr	ER	ER60	0	3336.09	505.691	4.5887	1757.55	292.525	9.71281	0	280.616	6186.77	0.396806	133417	26245.6	0	22642.6	34268	375.306	0	0	216949	2.84389	70
2018.Spring.ER61	2018	Spr	ER	ER61	3.41938	2177.73	253.29	6.33437	624.731	173.16	5.54579	0	51.1553	3295.36	0.233926	56299	29131.6	11135.9	9050.8	11510.8	12917.6	0	0	130046	2.87306	65
2018.Spring.ER63	2018	Spr	ER	ER63	14.0984	3370.8	3445.36	130.096	37.38	36.5794	1.72673	0	62.6284	7098.68	0.00529364	569469	7155.56	0	3265.81	9218.19	39615.1	0	0	628724	1.16718	18
2018.Spring.ER73	2018	Spr	ER	ER73	2830.97	9067.5	11782.6	3452.02	0	721.881	0	0	3007.65	30862.6	0	152003	16322.8	0	8519.8	84799.2	31458	0	0	293102	2.51212	30
2018.Spring.ER78	2018	Spr	ER	ER78	3361.07	19109.8	10422.9	3477.36	0	1222.03	0	0	3270.28	40863.4	0	103843	5640.71	0	19233.9	50864.8	18903.6	59695.5	0	258182	2.27317	31
2018.Spring.ER91	2018	Spr	ER	ER91	6.68412	2121.64	300.03	2.31216	701.719	215.557	0	0	24.3407	3372.28	0.262761	56921.6	13472.9	1779.37	778.474	2891.47	43705.7	0	0	119550	2.2201	50
2018.Spring.ER92	2018	Spr	ER	ER92	3.79714	7295.69	1870.8	2.24417	1216.96	709.412	0	0	26.7707	11125.7	0.122817	36015.7	24206	0	22710.7	16067.7	29026.9	0	0	128027	2.57639	52
2018.Spring.HU06	2018	Spr	HU	HU06	0	4715.67	743.365	0	830.455	174.989	0	0	3.10643	6467.59	0.147319	4170.78	3208.41	0	4220.46	10235.4	3745.86	0	0	25580.9	2.56756	69
2018.Spring.HU09	2018	Spr	HU	HU09	0	5134.29	330.915	0	697.667	192.883	0	0	2.3094	6358.07	0.123254	7020.28	2080.75	2976.05	4822.26	3648.25	873.497	0	0	21421.1	2.92361	72
2018.Spring.HU12	2018	Spr	HU	HU12	0	5533.18	622.398	0	630.214	228.927	0	0	0.249932	7014.97	0.098706	4281.65	2968.68	53.2745	128.747	400.934	2690.36	0	0	10523.6	2.73832	61
2018.Spring.HU15	2018	Spr	HU	HU15	0	3737.82	319.077	0	500.181	234.178	0	0	1.55082	4792.81	0.116521	11162.4	5143.64	15.023	15443.3	15064.8	1592.44	801.229	0	49222.8	2.84918	70
2018.Spring.HU27	2018	Spr	HU	HU27	0	5759.57	361.625	0	205.715	225.822	0	0	1.25087	6553.99	0.0324049	2074.47	1218.95	0	3273.33	2372.48	746.737	0	0	9685.97	2.47826	38
2018.Spring.HU32	2018	Spr	HU	HU32	0	3536.99	253.63	0	292.796	214.508	0	0	0.581545	4298.5	0.0730949	9285.2	3013.29	0	2601.7	9302.08	938.848	0	0	25141.1	2.42431	54
2018.Spring.HU37	2018	Spr	HU	HU37	0	7330.21	360.69	38.8409	491.17	286.538	0	0	0.641238	8508.09	0.0612666	284.422	440.49	17.7937	2047.63	2178.15	1559.91	0	0	6528.4	2.30796	35
2018.Spring.HU38	2018	Spr	HU	HU38	0	8625.08	361.263	117.655	601.332	752.868	0	0	6.37141	10464.6	0.060967	2802.36	579.837	103.982	565.568	6052.31	611.658	0	0	10715.7	2.35396	48
2018.Spring.HU45	2018	Spr	HU	HU45	0	10840.1	259.501	0	1168.78	606.854	0	0	7.01516	12882.2	0.0997813	642.813	357.451	17.77	2149.57	8358.43	1137.28	0	0	12663.3	1.60636	53
2018.Spring.HU48	2018	Spr	HU	HU48	0	9789.86	354.686	24.4854	1431.69	446.429	0	0	4.80203	12052	0.134807	3654.97	299.403	37.611	4980.4	17837.8	843.666	4300.93	0	31954.7	2.3266	53
2018.Spring.HU53	2018	Spr	HU	HU53	0	9709.62	525.292	0	1686.5	482.249	0	0	5.87565	12409.5	0.157278	4771.51	8361.74	326.276	3301.12	13782.5	635.235	0	0	31178.4	2.82773	71
2018.Spring.HU54	2018	Spr	HU	HU54	0	8175.92	398.956	0	340.116	580.225	0	0	10.9034	9506.13	0.0371063	2837.7	2647.25	568.64	2083.48	10298.6	2307.14	1036.58	0	21779.4	2.69349	53
2018.Spring.HU61	2018	Spr	HU	HU61	0	3581.04	308.486	0	0	449.62	0	0	20.0497	4359.19	0	2368.28	8843.85	126.443	5038.07	10208.7	1694.78	0	0	28280.2	2.90866	68
2018.Spring.HU93	2018	Spr	HU	HU93	0	3980.01	569.29	0	42.5529	184.064	0	0	1.60068	4777.52	0.00898695	1221.77	432.673	0	1289.2	349.52	4661.38	0	0	7954.54	2.00536	46
2018.Spring.MI11	2018	Spr	MI	MI11	0	2480.77	392.918	21.6	158.577	1693.99	0	0	17.106	4764.96	0.0344254	1280.08	327.981	16.9578	2853.62	9156.12	366.262	1740.3	0	15741.3	1.85578	35
2018.Spring.MI17	2018	Spr	MI	MI17	0	8045.94	1223.39	0	1338.16	661.327	0	0	1.33187	11270.1	0.134733	2289.79	433.932	0	1581.15	8961.29	938.848	1036.58	78.977	15320.6	1.6256	23
2018.Spring.MI18	2018	Spr	MI	MI18	0	7542.01	1363.77	249.477	990.12	2384.66	0	0	38.8753	12568.9	0.0855115	4973.65	7848.98	17.8174	1714.93	16212.5	1769.87	3790.66	0	36328.4	2.658	40
2018.Spring.MI19	2018	Spr	MI	MI19	0	7490.03	437.237	0	2583.95	617.302	0	0	2.6585	11131.2	0.302315	178.787	2129.68	232.984	2058.81	13758.1	1095.82	2321.95	0	21776.1	1.59649	34
2018.Spring.MI23	2018	Spr	MI	MI23	0	6673.44	242.308	0	2011.21	400.292	0	0	0.444261	9327.69	0.274887	711.891	560.616	147.886	919.668	4350.58	1505.48	7098.55	0	15294.7	1.67788	23
2018.Spring.MI27	2018	Spr	MI	MI27	0	11431.8	436.892	0	3422	509.438	0	0	1.7559	15801.9	0.276417	2668	527.766	214.338	2634.56	23951	2097.45	0	112.272	32205.4	2.03158	32
2018.Spring.MI32	2018	Spr	MI	MI32	0	7068.06	1864.84	0	205.437	273.427	0	0	15.5015	9427.27	0.0222772	25893.9	4289.21	0	3181.3	45875.4	1727.97	0	0	80967.8	2.10819	28
2018.Spring.MI34	2018	Spr	MI	MI34	0	7744.55	1181.51	0	105.149	511.026	0	0	22.8922	9565.12	0.0111152	7322.05	3416.92	0	5215.92	25603.2	1013.54	1061.77	56.8679	43690.3	2.46986	41
2018.Spring.MI40	2018	Spr	MI	MI40	0	12348.1	8626.81	56.0789	1824.51	621.78	0	0	16.3569	23493.7	0.0841985	22060.4	8208.4	0	4057.56	55723.9	1180.92	10654.9	0	101886	2.24191	33
2018.Spring.MI41	2018	Spr	MI	MI41	0	12199.3	2615.03	0	467.364	612.629	0	0	10.9315	15905.2	0.0302739	11295.4	12984.2	2273.05	1704.18	80190.1	4461.19	852.392	0	113761	2.36121	45
2018.Spring.MI47	2018	Spr	MI	MI47	0	7409.74	1734.95	0	771.677	839.049	0	0	16.733	10772.1	0.0771641	11649.4	3272.06	0	3504.55	56409	1444.41	2552.08	0	78831.5	1.95852	32
2018.Spring.ON12	2018	Spr	ON	ON12	9.84976	904.943	558.656	7.29746	84.3274	744.08	0	0	193.715	2502.87	0.0348671	810.656	2377.99	0	610.912	22646.9	2276.67	169170	0	197893	0.636544	31
2018.Spring.ON25	2018	Spr	ON	ON25	9.24175	1307.87	1199.39	10.9453	1153.59	541.977	0	0	70.4603	4293.48	0.3674	1903.43	3625.61	0	4286.67	48445.3	1529.33	176246	0	236037	1.53889	28
2018.Spring.ON33	2018	Spr	ON	ON33	1.51167	2023.43	1272.48	5.02939	1070.15	511.372	0	0	62.4593	4946.43	0.276078	17559.4	5691.55	0	6585.67	35562.8	869.638	235765	0	302034	1.7751	26
2018.Spring.ON41	2018	Spr	ON	ON41	2.37761	3156.1	2352.45	2.00498	596.94	327.703	0	0	88.318	6525.89	0.100682	28123.6	7097.36	0	7127.63	11287.8	1462.13	60257.5	0	115356	1.86787	20
2018.Spring.ON49	2018	Spr	ON	ON49	1.39527	1699.09	2870.2	0	700.651	47.3753	0	0	1.02082	5319.74	0.151686	26401.3	590.607	0	687.753	6946.92	824.607	23297	116.076	58864.2	1.75144	32
2018.Spring.ON55	2018	Spr	ON	ON55	56.2948	2221.03	2922.72	35.2263	155.194	95.9458	0	0	122.297	5608.72	0.0284575	1947.34	9787.14	0	1284.44	21497.6	1299.67	369959	0	405775	0.982889	22
2018.Spring.ON60	2018	Spr	ON	ON60	1.8433	634.191	1329.64	0	88.5153	138.836	0	0	81.694	2274.72	0.0404881	2136.71	13106.5	0	2741.55	27561.1	3327.44	249205	248.896	298327	1.41269	35
2018.Spring.ON63	2018	Spr	ON	ON63	1.07799	1364.28	1169.98	0	920.394	9.01852	0	0	1.58267	3466.33	0.361515	71233.2	3222.9	0	1408.09	5054.14	754.722	0	0	81673.1	1.49232	30
2018.Spring.SU01	2018	Spr	SU	SU01	0	2204.24	659.689	0.601223	285.67	363.741	0	0	4.9687	3518.91	0.0883539	3978.79	7149.74	702.285	2454.29	12001	4646.48	0	0	30932.6	3.05176	58
2018.Spring.SU02	2018	Spr	SU	SU02	0	9417.03	1447.6	0	1060.98	360.187	0	0	3.84202	12289.6	0.0944888	36149.2	11189.8	1602.54	3973.42	9204.08	3498.64	2055.51	0	67673.2	2.88258	52
2018.Spring.SU03	2018	Spr	SU	SU03	0	6364.89	1573.27	0	1808.33	488.236	0	0	1.76336	10236.5	0.214558	5149.89	5618.23	52.0049	1871.97	9175.07	1074.99	0	0	22942.2	3.17732	63
2018.Spring.SU04	2018	Spr	SU	SU04	0	7522.72	1264.24	0.984502	1125.16	366.84	0	0	3.03555	10283	0.122863	1576.47	2306.22	79.594	3338.29	19454.8	3933	0	0	30688.3	2.29309	52
2018.Spring.SU05	2018	Spr	SU	SU05	0	5892.3	1377.49	0	1243.08	340.611	0	0	3.30682	8856.78	0.163268	30362.7	2713.47	468.054	5140.09	7404.94	3793.82	5293.77	10.9824	55187.8	2.7199	69
2018.Spring.SU06	2018	Spr	SU	SU06	0	5187.32	413.96	0	418.163	243.622	0	0	4.93617	6268	0.0714829	7631.97	12692.3	669.679	5399.49	12858.2	2494.05	8768.1	0	50513.7	2.9754	66
2018.Spring.SU07	2018	Spr	SU	SU07	0	7882.96	1594.28	0	2967.61	615.342	0	0	4.05471	13064.3	0.29392	2825.55	3566.66	1031.8	2058.32	13478.6	3597.73	0	0	26558.7	2.76905	54
2018.Spring.SU08	2018	Spr	SU	SU08	0	7175.37	472.493	1.06533	1896.08	781.886	0	0	0.798688	10327.7	0.224878	10144.9	1644.25	1075.71	541.097	6700.5	2325.47	35229.6	0	57661.5	1.66849	48
2018.Spring.SU09	2018	Spr	SU	SU09	0	4343.95	816.424	0	497.158	655.188	0	0	1.9403	6314.66	0.0854591	4633.13	3714.53	289.22	3650.11	3260.02	3135.13	27691.9	0	46374	1.92494	47
2018.Spring.SU10	2018	Spr	SU	SU10	0	6269.58	1293.9	0	2099.64	594.114	0	0	3.32622	10260.6	0.25728	9999.23	1719.88	2086.31	4948.98	10694.2	3187.51	4105.33	0	36741.4	2.95748	59
2018.Spring.SU11	2018	Spr	SU	SU11	0	2188.35	1250.57	0	457.019	339.05	0	0	4.26903	4239.26	0.120833	17063.1	5619.11	2651.06	9258.14	31186.4	4506.74	13133	0	83417.6	3.02838	57
2018.Spring.SU12	2018	Spr	SU	SU12	0	4746.67	1398.25	1.5808	1100.31	635.833	0	0	4.14085	7886.79	0.162133	2245.88	1766.72	66.5173	5901.68	10530.9	1880.15	2014.44	0	24406.3	2.75363	45
2018.Spring.SU13	2018	Spr	SU	SU13	0	8979.08	2474.5	2.32856	1044.29	321.046	0	0	9.3905	12830.6	0.088602	16990	2985.66	68.8587	3452.57	2417.52	2432.73	24289.4	0	52636.7	2.09888	62
2018.Spring.SU14	2018	Spr	SU	SU14	0	6473.32	1231.58	0	1142.76	417.257	0	0	1.93034	9266.84	0.140663	23377	1914.93	266.119	2049.28	12501.2	1695.66	10083.6	0	51887.7	2.64749	56
2018.Spring.SU15	2018	Spr	SU	SU15	0	7206.8	1647.32	0	1891.06	444.612	0	0	1.41679	11191.2	0.203336	5658.26	3052.33	421.286	3287.42	11034.9	1130.5	35482.5	0	60067.3	1.71818	62
2018.Spring.SU16	2018	Spr	SU	SU16	0	4871.85	826.278	0	1253.46	376.48	0	0	1.02406	7329.09	0.206309	7949.09	2462.1	4730.71	8836.55	14599.9	1912.64	1343.86	0	41834.8	2.87846	66
2018.Spring.SU17	2018	Spr	SU	SU17	0	7514.55	940.649	1.11673	2367.38	712.957	0	0	13.7185	11550.4	0.2578	13605.2	4227.61	841.817	4158.26	19549.9	1483.54	1114.32	0	44980.7	3.09898	61
2018.Spring.SU18	2018	Spr	SU	SU18	0	6029.54	1117.18	1.12767	1511.99	703.349	0	0	3.50434	9366.69	0.192495	30538.3	5206.97	3353.86	4669.97	11483.3	2288.23	3286.47	0	60827.1	2.83393	59
2018.Spring.SU19	2018	Spr	SU	SU19	0	1312.89	534.195	1.21395	884.179	536.179	0	0	10.9785	3279.64	0.369107	5355.52	2619.29	150.335	3713.2	8364.17	1098.56	1930.22	0	23231.3	3.10437	63
2018.Summer.ER09	2018	Sum	ER	ER09	4585.11	63209.4	19000.7	27777	0	2468.17	0	9502.66	6073	132616	0.0771861	40876.9	19567.5	134600	62211.1	27427.8	93100.4	64980.3	0	442763	2.4075	28
2018.Summer.ER10	2018	Sum	ER	ER10	3804.97	23598.3	9848.3	28325.6	0	4650.01	0	2344.19	7066.69	79638	0.0303283	27411.6	9157.45	0	18406.3	7990.59	45190.3	23235.1	0	131391	2.30082	19
2018.Summer.ER15	2018	Sum	ER	ER15	3183.61	67418.8	20102.1	434683	0	6115.52	0	14425.4	7584.71	553514	0.0267589	24468.9	10928.9	17506.3	78984	30029.7	13961.9	32032.6	0	207912	2.37712	27
2018.Summer.ER30	2018	Sum	ER	ER30	130.18	71062	12514.4	9853.45	0	6271.71	0	3802.31	14803.3	118437	0.0331688	14556.5	2818.34	95923.5	60590.3	68975.2	159887	26268.8	0	429020	2.58558	36
2018.Summer.ER31	2018	Sum	ER	ER31	286.407	20433.9	12408.9	5720.3	0	2757.99	0	3243.65	5476.03	50327.2	0.0688913	32993.6	32369.1	24386.9	30719.8	64187.9	30593.9	234885	0	450136	2.49155	26
2018.Summer.ER32	2018	Sum	ER	ER32	69.2863	34049.9	27019.7	14335.9	0	7190.68	0	1411.24	6587.16	90663.9	0.0158117	24478.5	48433.5	5960.83	6724.26	51574.4	12747.5	19905.2	0	169824	2.07305	19
2018.Summer.ER36	2018	Sum	ER	ER36	108.041	35365.2	31100.6	47499.7	0	8095.54	0	9726.04	6564.7	138460	0.0755515	17300.8	8775.41	4920.63	4324.85	281916	52074.8	18176	0	387488	1.69638	24
2018.Summer.ER37	2018	Sum	ER	ER37	789.596	38043.7	65886.7	10075	0	7875.45	0	11005.3	5864.77	139540	0.0856209	13145.5	33428.9	9744.82	6077.45	32468.5	531518	8168.16	0	634551	1.27926	29
2018.Summer.ER38	2018	Sum	ER	ER38	432.832	37529	88349.5	7230.2	0	12542.7	0	1613.65	3550.18	151248	0.0107839	48258.9	262165	39980.8	55843.7	20182.8	295832	25319.1	0	747582	2.28281	31
2018.Summer.ER42	2018	Sum	ER	ER42	2536.97	38588	72293.4	7378.39	0	10425.2	0	11774.9	11015	154012	0.0827839	76337	154679	91128.4	46534.2	68551	411787	176382	0	1.0254e+06	2.82397	36
2018.Summer.ER43	2018	Sum	ER	ER43	2835.04	91638.7	90522.5	15612.3	0	14998.6	0	15451.3	11884.3	242943	0.0679203	25866	64420.7	21267.3	25343.1	134215	2.23344e+06	63332.4	0	2.56789e+06	1.24931	34
2018.Summer.ER58	2018	Sum	ER	ER58	35233.5	19547.9	27683.9	18677.9	0	5095.57	11743.5	2689.15	7539.02	128210	0.0214238	168132	125315	195611	69486.6	115928	263242	0	0	937715	2.95335	47
2018.Summer.ER59	2018	Sum	ER	ER59	73001.4	84847.7	24759.8	16970.1	0	5956.03	4717.63	2629.41	2523.56	215406	0.0123576	27301.3	1.3866e+06	42586.6	146649	42709	244294	0	0	1.89014e+06	2.03037	26
2018.Summer.ER60	2018	Sum	ER	ER60	1903.78	1877.53	584.412	645.386	0	445.051	1064.27	57.8216	5745.75	12324	0.0047139	91651.8	15351.4	260634	90580.6	296968	232436	0	0	987622	2.98557	60
2018.Summer.ER61	2018	Sum	ER	ER61	1397.36	278.492	963.999	849.996	0	129.521	347.5	1834.32	405.05	6206.24	0.419568	7262.32	4841.57	2634.08	45289.1	23325.3	61390.6	0	0	144743	2.26949	55
2018.Summer.ER63	2018	Sum	ER	ER63	2866.36	40587.3	29867.5	41117.6	0	4555.7	0	8812.72	10197.7	138005	0.068214	37095.4	0	1351.08	21499.2	6978.78	42963	0	307.692	110195	2.26186	22
2018.Summer.ER73	2018	Sum	ER	ER73	1894.26	36277.3	37828.4	30298.5	0	7275.06	66.1203	5480.42	17426.6	136547	0.0418141	12113	7394.03	9305.38	26694.9	81933	70885.7	0	0	208326	2.20781	23
2018.Summer.ER78	2018	Sum	ER	ER78	196.257	30134.1	10434.5	19409	637.641	6467.55	0	2022.21	4891.61	74192.8	0.0371836	23976.8	8770.82	47321.4	38206.2	11805.3	61628.5	81835.7	0	273545	2.3859	22
2018.Summer.ER91	2018	Sum	ER	ER91	85313.6	5741.14	12838.1	13103.3	0	4414.27	8066.39	311.944	6646.26	136435	0.00229163	296217	28184.7	423659	130978	125117	136365	0	0	1.14052e+06	2.56758	39
2018.Summer.ER92	2018	Sum	ER	ER92	39462.6	4349.29	17939.1	1079.2	0	9677.04	5805.8	677.804	3740.8	82731.6	0.00826047	103100	300988	11694.8	40596	63699	21403.6	162436	0	703918	2.21249	39
2018.Summer.HU06	2018	Sum	HU	HU06	464.999	29520.5	3255.01	0	382.789	1205.89	0	2315.87	3932.73	41077.8	0.070316	17193.9	3772.12	16964.3	37765.7	3623.6	949.007	64310	0	144579	2.17122	32
2018.Summer.HU09	2018	Sum	HU	HU09	39.5843	20124.1	2019.92	74.2321	377.748	502.403	0	1054.57	1615.8	25808.3	0.0587594	12422.1	4115.46	56.1894	49235.1	1996.35	1735.83	0	0	69561.1	2.58807	24
2018.Summer.HU12	2018	Sum	HU	HU12	10.9624	20172.5	2556	14.6643	2044.52	2139.1	0	1323.05	1894.5	30155.3	0.125713	28415.4	11574.2	2912.66	71888.8	5614.7	4486.67	8473.18	0	133366	2.63359	34
2018.Summer.HU15	2018	Sum	HU	HU15	44.9108	12174.3	1711.33	461.469	899.669	2211.13	0	952.187	1992.73	20447.7	0.0995844	29004.2	16601.1	524.302	71980	2380.04	4424.98	45158.2	0	170073	2.4876	36
2018.Summer.HU27	2018	Sum	HU	HU27	57.4208	14970.3	831.145	37.238	0	1949.53	0	812.794	990.54	19649	0.0431506	9703.25	6044.77	1135.61	14869.5	1607.6	3278.72	10607.8	0	47247.3	2.41519	27
2018.Summer.HU32	2018	Sum	HU	HU32	95.4617	21092.4	2277.19	0	115.128	1855.49	0	159.328	864.269	26459.3	0.0104815	16328.1	3001.82	4255.74	8777.06	2297.5	5486.98	0	0	40147.2	2.65338	26
2018.Summer.HU37	2018	Sum	HU	HU37	11.9219	23362.8	3125.48	0	920.604	1403.79	35.4352	1776.1	5751.61	36387.7	0.0800423	25351	6130.35	1054.96	46313.8	797.703	6886.56	0	0	86534.3	2.17031	35
2018.Summer.HU38	2018	Sum	HU	HU38	76.2059	67050.2	2645.3	0	26637.4	3417.41	0	178.347	707.476	100712	0.362882	21359.8	1042.86	594.659	7750.29	6828.8	6489.5	12836.4	0	56902.2	2.21582	26
2018.Summer.HU45	2018	Sum	HU	HU45	0	20571	1174.42	0	2917.74	2701.83	1514.49	1598.93	4083.11	34561.6	0.150331	36487.1	8642.47	7878.09	24366.8	2069.01	19388.3	0	0	98831.8	2.79827	39
2018.Summer.HU48	2018	Sum	HU	HU48	0	34124.3	1872.62	0	292.407	2464.55	110.185	138.925	393.582	39396.6	0.0110696	82189.6	7276.08	292.141	4640.89	2668.63	1735.83	46602.5	0	145406	1.82168	23
2018.Summer.HU53	2018	Sum	HU	HU53	0	18872.3	1862.81	0	416.305	2001.33	916.88	166.024	622.803	24858.5	0.0239877	80836.5	3625.94	218.622	51810.2	3553.32	2813.23	0	0	142858	2.13697	26
2018.Summer.HU54	2018	Sum	HU	HU54	40.2061	23016.8	1997.13	0	1417.55	586.894	3293.16	2118.3	11.0287	32481.1	0.122157	83738.9	17987.3	18650.6	259711	6204.79	107793	23736.6	0	517822	2.29907	38
2018.Summer.HU61	2018	Sum	HU	HU61	1183.3	13336.7	3579.09	0	2024	1916.92	1662.18	1941.17	4998.03	30641.4	0.148641	49724.1	24612	21883.1	32430.3	5521.51	14593.6	351654	0	500419	1.58927	62
2018.Summer.HU93	2018	Sum	HU	HU93	20.7355	17416.4	2000.63	0	4591.36	1734.17	0	472.771	1468.7	27704.7	0.223675	23676	20862.8	0	54973.8	34045	4761.98	0	0	138320	2.47666	34
2018.Summer.MI11	2018	Sum	MI	MI11	133.33	34953.4	7760.92	67.4003	866.2	939.305	0	269.559	3149.98	48140.1	0.0241629	10859.6	42778.7	228.223	8810.62	1037.97	7605.27	164462	0	235783	1.47383	30
2018.Summer.MI17	2018	Sum	MI	MI17	6.62861	22798	1688.03	29.1132	390.522	966.826	0	10.693	1490.28	27380.1	0.0148714	26874.7	35363.3	0	5771.77	1852.82	4957.4	0	0	74820.1	2.00802	24
2018.Summer.MI18	2018	Sum	MI	MI18	88.8188	21446.5	2912.81	502.347	812.843	947.258	0	403.514	1879.88	28994	0.043789	23876.3	51556.2	2213.48	17900.1	3513.87	37225.3	29192.5	0	165478	2.66284	35
2018.Summer.MI19	2018	Sum	MI	MI19	3476.86	43331.5	12597.2	17929.1	1425.81	4054.4	0	943.594	2002.39	85760.9	0.028413	14018.5	14026.9	58.609	24237.9	670.63	9084.39	58162.1	0	120259	2.19581	24
2018.Summer.MI23	2018	Sum	MI	MI23	236.827	31348.9	7205.57	1153.22	0	2213.5	0	0	799.827	42957.8	0	4678.71	6116.01	508.551	4804.86	1334.39	2078.29	0	0	19520.8	2.08576	18
2018.Summer.MI27	2018	Sum	MI	MI27	646.446	38572.7	20064.1	1904.5	0	2678.84	0	39.8761	1491.3	65397.7	0.000610119	60682	29128.8	3565.07	17307.7	4577.97	3249.18	45055	0	163566	2.62266	29
2018.Summer.MI32	2018	Sum	MI	MI32	337.885	16526.9	16690.2	207.639	0	294.486	0	1915.08	2758.92	38731.1	0.0520176	50098.8	43044.7	765.645	10721.5	6947.11	3223.49	15824.4	0	130626	2.44724	30
2018.Summer.MI34	2018	Sum	MI	MI34	2008.88	24804.3	13495.4	4682.24	541.632	3328.05	0	56.1425	2528.04	51444.7	0.0117564	33344.8	33561.9	8637.37	14521.3	14911.2	1973.51	63347.8	0	170298	2.5331	44
2018.Summer.MI40	2018	Sum	MI	MI40	1328.2	22100.1	6805.35	266.92	536.849	909.688	0	804.372	931.346	33682.9	0.0414704	45532.8	34299	147150	12323.1	23199.8	8556.91	0	0	271062	1.86303	40
2018.Summer.MI41	2018	Sum	MI	MI41	2013.56	13821.5	5950.05	145.819	354.049	887.363	0	414.913	406.019	23993.2	0.0331103	44293.1	93039.2	13349.4	30206.2	24971.9	4630.11	72349.5	0	282839	2.79735	37
2018.Summer.MI47	2018	Sum	MI	MI47	7368.13	15571.8	1692.19	0	0	1465.86	0	313.589	1217.52	27629.1	0.0114802	77234.6	57355.5	720.848	24167.7	2892.67	4278.46	12175.4	0	178825	2.30123	29
2018.Summer.ON12	2018	Sum	ON	ON12	12979	4640.75	19614.5	32771.8	0	2542.8	1197.21	3658.22	3606.25	81010.6	0.0472929	22135.5	38851.9	8791.35	47776.3	98684.8	456732	66374.7	0	739347	1.93627	46
2018.Summer.ON25	2018	Sum	ON	ON25	11123.1	16805	24477	27302	0	2730.14	1755.95	6847.37	4027.05	95067.6	0.0776167	16013.5	298077	24693.7	32188.6	74117.4	32154.4	36548.3	0	513793	2.71123	55
2018.Summer.ON33	2018	Sum	ON	ON33	972.872	4278.11	10708.1	13032.4	3597.43	1289.01	443.381	10675.5	10853.6	55850.3	0.343286	21893.4	35234.1	11326.9	72495.1	86028.1	226553	143486	0	597017	2.47281	46
2018.Summer.ON41	2018	Sum	ON	ON41	475.625	5664.86	9813.32	3248.42	0	4440	43.5273	744.714	10251.3	34681.8	0.021944	19642.9	32711.2	6867.91	8123.41	70118.2	42807.2	29048.2	0	209319	2.76727	36
2018.Summer.ON49	2018	Sum	ON	ON49	2808.38	4019.93	22672.2	5691.5	1688.15	5445.36	0	1148.68	8239.16	51713.4	0.0580407	16241.3	440153	19984.3	74284.2	55466.3	25706.4	59696.6	0	691532	2.06919	48
2018.Summer.ON55	2018	Sum	ON	ON55	1786.28	5238.87	25326	19863.6	448.294	1793.57	7971.16	3145.13	6498.99	72071.9	0.0524752	17832.6	38568	38349.4	12453.4	171224	1.24446e+06	309676	0	1.83256e+06	1.794	36
2018.Summer.ON60	2018	Sum	ON	ON60	3126.79	11476.1	24357.1	10808.8	0	5853.91	232.796	1784.03	13327.8	70967.3	0.025787	28330.5	6993.8	17242.3	8628.04	109773	118815	74443	0	364225	2.46741	36
2018.Summer.ON63	2018	Sum	ON	ON63	1382.12	13483.9	73366.2	16376.7	0	10358.4	0	2026.61	8547.67	125542	0.0164078	30787.5	36493.8	25804.8	15783.5	73292.7	214113	236599	0	632874	2.40318	33
2018.Summer.SU01	2018	Sum	SU	SU01	12.3337	10709.2	1321.97	65.2038	5768.07	3192.94	204.13	25.7929	309.001	21608.7	0.366356	22006.3	10229	7499.05	36585.6	10696.2	4534.97	13204.8	0	104756	2.851	39
2018.Summer.SU02	2018	Sum	SU	SU02	0	29338.3	3351.51	311.913	17535.6	5909.53	336.49	88.0768	354.317	57225.8	0.44502	28111	15863.7	61.5394	9494.38	6475.2	20701.4	0	0	80707.3	2.48188	27
2018.Summer.SU03	2018	Sum	SU	SU03	0	26352.4	2642.29	213.036	30272.8	9011.96	0	91.9882	1493.48	70077.9	0.764604	31452.3	19519.2	7935.69	39714.2	3469.56	27976.3	9494.66	0	139562	2.95647	41
2018.Summer.SU04	2018	Sum	SU	SU04	0	35058.2	2573.09	45.052	37804.7	4466.74	0	0	906.566	80854.4	0.878166	13288	6493.51	825.037	21391.5	1659.81	8128.83	9090.64	0	60877.4	2.86284	36
2018.Summer.SU05	2018	Sum	SU	SU05	0	22767.5	5412.26	763.978	13475.8	7351.46	2745.2	628.416	3891.67	57036.4	0.328524	11328.5	3454.69	15291.4	26620.2	4820.87	3583.93	74767.7	0	139867	2.30141	48
2018.Summer.SU06	2018	Sum	SU	SU06	0	6854.08	3585.11	45.8955	379.202	705.121	13014.4	79.2144	1157.96	25820.9	0.0180746	8274.28	48181.9	1473.98	20579.9	7644.02	22206.8	14667	0	123028	2.78459	45
2018.Summer.SU07	2018	Sum	SU	SU07	0	13093.1	494.18	0	26411	4618.49	0	143.006	144.542	44904.3	1.44706	23527.7	5296.46	67.1608	9876.23	5192.31	7033.08	0	0	50992.9	2.61763	28
2018.Summer.SU08	2018	Sum	SU	SU08	0	21397.6	274.318	0	46806.9	6263.71	0	0	5.673	74748.1	1.67519	11467.8	1405.01	141.5	4710.4	8798.39	2718.63	0	0	29241.8	2.70506	27
2018.Summer.SU09	2018	Sum	SU	SU09	0	29095	2471.64	29.9546	5753.84	5065.92	0	0	545.796	42962.2	0.154638	27633.9	7129.13	8356.12	13674.2	10287.8	6149.42	0	0	73230.5	2.79821	31
2018.Summer.SU10	2018	Sum	SU	SU10	0	24685.4	5564.15	0	453.945	6182.97	3035.88	97.1543	3877.58	43897.1	0.012714	10729.4	8032.75	16789.5	13990.2	12101	4379.05	0	0	66022	2.84656	42
2018.Summer.SU11	2018	Sum	SU	SU11	0	18272.3	1844.39	0	19701.7	12250.3	0	0	171.796	52240.5	0.605482	11361	16640.5	156445	9831.76	17495.3	7387.56	35163.7	0	254325	1.77914	35
2018.Summer.SU12	2018	Sum	SU	SU12	0	19734.8	501.201	0	33917.5	6260.12	0	87.8151	409.175	60910.6	1.26389	9600.31	6793.07	543.941	14236.2	1604.5	7225.93	8808.76	0	48812.7	2.87968	40
2018.Summer.SU13	2018	Sum	SU	SU13	673.441	27012.7	15397.7	13524.3	8343.3	2770.77	743.155	65.9797	1731.09	70262.4	0.135956	22857.8	72747.7	3013.41	32183	28213.5	13520.4	45339.9	0	217876	3.12596	45
2018.Summer.SU14	2018	Sum	SU	SU14	0	19768.7	1575.91	30.3525	49669.8	5754.12	0	0	1241.42	78040.3	1.75075	8810.07	13209.3	285.945	13034.4	14783	6920.64	56485.1	0	113528	2.36562	48
2018.Summer.SU15	2018	Sum	SU	SU15	75.8618	45811.2	22561.5	23740.3	30139.4	11178.9	12559.9	226.086	2816.42	149110	0.255722	9424.6	37707.9	11274.7	51933.7	16067.6	3121.85	26743.6	0	156274	2.60292	51
2018.Summer.SU16	2018	Sum	SU	SU16	21.8724	23954.7	2191.66	131.538	15889.8	5919.36	4.64546	0	1619.11	49732.7	0.469517	6906.16	29706.8	528.885	12527.9	14069	16557.3	40733.1	0	121029	2.77184	46
2018.Summer.SU17	2018	Sum	SU	SU17	0	28435.4	1799.5	673.368	1775.2	6611.42	6082.76	520.839	4653.14	50551.6	0.0475809	16409.6	1748.98	21151	13303.3	10360.5	28592.6	0	0	91565.8	2.90396	45
2018.Summer.SU18	2018	Sum	SU	SU18	0	44249.9	13454.9	1870.86	4696.55	8600.06	0	126.984	773.513	73772.8	0.0699578	2886.55	3735.21	197.805	8185.05	758.656	12030.1	0	0	27793.4	2.34813	26
2018.Summer.SU19	2018	Sum	SU	SU19	82.5448	27488.8	1671.83	7578.87	19712.4	6187.14	519.324	875.68	2073.57	66190.2	0.451473	19030.7	2473.59	3776.34	12152.4	21652.3	36495.1	0	0	95580.4	2.62209	47

## Sheet: Data_ZooEdiblePhyto
id	year	season	lake	station	Bosminid	Calanoid	Cyclopoid	Daphnid	Limno	nauplii	Other clad.	predClad	Rotifers	totBiomassNoVelig	predRatio	BAC	BAP	CHL	CHR	PYR	UNI	totAlBiov	algalDiversityH	algalRichness
2001.Spring.ER15	2001	Spr	ER	ER15	2.02491	60.8936	665.205	0	0	3.68645	0	0	12.9333	744.743	0	72082.5	0	330226	10602.1	0	0	412910	0.814707	10
2001.Spring.ER78	2001	Spr	ER	ER78	45.2812	1370.21	3875.68	3.85332	0	107.061	0	0	1597.13	6999.22	0	18610.2	0	42.8602	1077.36	0	36.5715	19767	1.58147	13
2001.Spring.ER91	2001	Spr	ER	ER91	42.2743	31683.1	13399.6	41.3627	3262.55	1638.85	0	0	285.581	50353.3	0.0692821	198543	98858.4	21006.4	51423.8	0	0	369832	2.72188	29
2001.Spring.HU15	2001	Spr	HU	HU15	66.4133	14652.3	9033.64	28.7738	365.524	3391.2	0	0	211.628	27749.4	0.0133481	1448.33	17775.5	217.973	3190.79	34030.4	0	56663	1.16744	19
2001.Spring.HU45	2001	Spr	HU	HU45	16.0838	15484.5	2043.7	0	227.56	2516.74	0	0	142.132	20430.7	0.0112636	12523.6	6014.3	0	5972.09	0	0	24510	2.3525	24
2001.Spring.HU54	2001	Spr	HU	HU54	21.4316	12974.7	2459.49	99.0541	270.918	2394.99	0	0	159.427	18380	0.0149603	5705.96	358.278	0	4123.95	0	0	10188.2	2.0788	16
2001.Spring.MI18	2001	Spr	MI	MI18	0.522655	14230	1770.38	0	312.615	1579.79	2.33929	0	20.4076	17916.1	0.0177587	18696.6	0	3403.04	2600.61	5999.4	0	30699.7	1.77593	16
2001.Spring.MI27	2001	Spr	MI	MI27	0	11775.5	2499.38	0	145.485	1669.1	0	0	85.4788	16174.9	0.00907614	103189	198.305	0	7406.54	7025.47	0	117819	1.4757	15
2001.Spring.MI41	2001	Spr	MI	MI41	0	12260.1	1239.22	0	4.9051	981.646	0	0	55.4391	14541.3	0.000337437	15001	0	0	1451.7	0	0	16452.7	1.36292	13
2001.Spring.ON33	2001	Spr	ON	ON33	8.38956	299.005	1652.65	0	449.066	433.692	0	0	260.792	3103.59	0.16917	61507.3	0	0	4487.94	0	0	65995.2	0.888252	8
2001.Spring.ON55	2001	Spr	ON	ON55	18.9992	253.837	5295.39	0	2165.83	187.261	0	0	37.0142	7958.33	0.373903	77943.6	0	3288.13	14917.6	0	0	96149.3	1.36241	15
2001.Spring.SU01	2001	Spr	SU	SU01	0	7698.76	1516.45	0.190073	924.612	1367.69	0	0	56.2472	11563.9	0.086905	1104.27	225.786	44.4842	3554.91	3487.56	0	8417.01	1.61124	20
2001.Spring.SU08	2001	Spr	SU	SU08	0	1833.01	604.607	0.572414	712.361	513.396	0	0	3.90455	3667.85	0.24103	1795.18	0	0	2249.09	4116.13	0	8160.4	1.63807	19
2001.Spring.SU17	2001	Spr	SU	SU17	0	5173.5	1392.21	0.738032	985.793	430.054	0.828316	0	4.66951	7987.79	0.140787	213.197	40.9684	463.563	3435.07	2091.83	0	6244.63	1.7222	20
2001.Summer.ER15	2001	Sum	ER	ER15	313.047	32082.1	3617.57	8450.5	0	8067.41	0	11464.4	27793.9	91788.9	0.142726	4042.88	502.549	69567.9	12583.5	80727.4	0	167424	1.33225	22
2001.Summer.ER78	2001	Sum	ER	ER78	40.7188	46719.4	37093	5977.44	0	4352.8	3.60497	14840.2	10842	119869	0.141296	20146.3	0	2897.27	17466.8	111952	0	152462	1.28828	21
2001.Summer.ER91	2001	Sum	ER	ER91	282.342	177.792	88.1056	85.8061	0	1069.05	26.6514	337.965	14206.6	16274.3	0.0212072	153513	8112.74	100354	142722	0	0	404702	2.32654	35
2001.Summer.HU15	2001	Sum	HU	HU15	19.8575	4564.57	344.345	23.2692	0	1864.08	34.5153	739.434	1568.63	9158.7	0.0878263	12352.7	396.825	313.331	6247.59	15728.3	0	35038.8	1.84427	19
2001.Summer.HU45	2001	Sum	HU	HU45	9108.49	42150.2	22542.7	84624.4	3468.68	1020.97	4904.46	1429.91	1141.85	170392	0.0296	159927	1575.86	3269.34	15063.2	0	0	179836	1.45285	27
2001.Summer.HU54	2001	Sum	HU	HU54	36.7718	10872.2	3106.74	174.676	76.6142	1439.74	4490.02	4318.04	2641.57	27156.4	0.193072	374457	0	1028.41	2273.16	33837.1	40.3274	411636	1.25903	20
2001.Summer.MI18	2001	Sum	MI	MI18	16.5891	5077.27	95.0355	110.622	0	1056.46	0	1354.94	750.606	8461.52	0.190659	906.856	17.2382	4615.04	773.399	60267.5	0	66580	0.444165	15
2001.Summer.MI27	2001	Sum	MI	MI27	4425.06	69827.1	15308.1	184389	0	1274	0	1972.25	1056.79	278253	0.00713859	6523.98	47.8239	8959.1	6777.73	19586.1	0	41894.8	2.03511	20
2001.Summer.MI41	2001	Sum	MI	MI41	1559.89	29209.3	6829.55	44509.8	0	2389.21	0	8987.84	2237.11	95722.6	0.103624	5472.67	0	68118.2	1858.56	46817.1	0	122266	1.47504	17
2001.Summer.ON33	2001	Sum	ON	ON33	36838.7	295.489	99747.9	9528.22	2236.78	7412.25	230.062	10401.9	9287.68	175979	0.0773762	15327.9	0	27428.1	9856.66	50544	0	103157	1.9099	18
2001.Summer.ON55	2001	Sum	ON	ON55	37332	54.7129	40512.4	30052.8	0	1525.18	1158.02	26147	6879.11	143661	0.222501	6827.22	0	27810.9	25108.1	700901	0	760647	1.49117	18
2001.Summer.SU01	2001	Sum	SU	SU01	76.4834	26327.2	12315.7	2519.05	14301	4652.54	556.064	62.1715	1227.77	62038.1	0.301274	20700.4	1333.31	10871.8	11850.6	17283.1	51.4379	62090.7	2.2567	29
2001.Summer.SU08	2001	Sum	SU	SU08	0	26905.7	350.59	0	17681.8	10928.2	0	0	57.3932	55923.7	0.462368	17277.6	1148.79	850.694	25333.3	68200.7	0	112811	1.74678	19
2001.Summer.SU17	2001	Sum	SU	SU17	0	26760.3	2385.66	285.509	9362.99	11324.4	2318.11	417.329	2257.18	55111.5	0.215752	49345	736.016	186390	19983.6	53361.2	0	309816	1.60926	25
2002.Spring.ER15	2002	Spr	ER	ER15	17.975	560.104	7320.87	0	0	57.6366	1.77581	0	0.986045	7959.34	0	32134.1	0	0	19736.1	0	0	51870.2	1.34187	9
2002.Spring.ER78	2002	Spr	ER	ER78	195.678	484.637	6905.54	0	0	134.267	0	0	40.4088	7760.53	0	60426.1	635.916	0	8178.7	0	0	69240.7	1.32249	10
2002.Spring.ER91	2002	Spr	ER	ER91	39.5158	6868.87	2118.21	19.1722	1031.88	500.518	0	0	13.0168	10591.2	0.107945	101419	4486.85	0	11271.7	0	0	117177	0.894314	22
2002.Spring.HU15	2002	Spr	HU	HU15	282.628	15422.7	3402.72	128.095	923.163	488.191	0	0	529.871	21177.4	0.0455789	11705.8	93.1349	119.868	3497.96	0	0	15416.8	1.77906	18
2002.Spring.HU45	2002	Spr	HU	HU45	69.306	10476.9	2653.33	44.2097	1052.54	295.624	0	0	83.319	14675.2	0.0772639	1069.57	287.459	0	1818.36	1078.81	0	4254.2	2.12954	19
2002.Spring.HU54	2002	Spr	HU	HU54	212.732	10968.9	3963.61	21.0248	788.596	259.851	0	0	323.644	16538.3	0.0500704	31991.4	36571.3	6005.54	5536.88	1469.73	0	81574.8	1.886	30
2002.Spring.MI18	2002	Spr	MI	MI18	4.30535	18585.5	2859.23	0	1665.78	1681.14	0	0	53.0702	24849	0.0718529	38848.3	298.274	13630.5	3942.97	2246.5	0	58966.6	1.7065	19
2002.Spring.MI27	2002	Spr	MI	MI27	3.48981	13305.4	3933.5	0	173.387	1477.01	0	0	88.3627	18981.2	0.00921888	56741.8	28709	480.309	5007.93	0	0	90939	1.60244	16
2002.Spring.MI41	2002	Spr	MI	MI41	1.21589	8674.82	2162.18	0	0	806.934	0	0	14.1256	11659.3	0	32289.9	0	0	3419.15	0	0	35709	0.952475	11
2002.Spring.ON33	2002	Spr	ON	ON33	37.5119	62.6752	1668	0	1212.32	168.249	0	0	108.228	3256.99	0.592919	53184.5	6108.39	300.268	7160.41	0	0	66753.6	1.28891	18
2002.Spring.ON55	2002	Spr	ON	ON55	66.6257	61.0147	3354.04	0	512.741	42.9591	0	0	18.9538	4056.34	0.144695	36999	9.05879	312.62	8423.29	0	0	45743.9	1.1785	16
2002.Spring.SU01	2002	Spr	SU	SU01	0.492517	5073	640.977	0	181.266	576.023	0	0	48.9513	6520.71	0.0285934	3517.63	919.844	357.827	5311.39	1154.28	0	11261	2.42892	31
2002.Spring.SU08	2002	Spr	SU	SU08	0.355982	2915.93	288.845	0.215879	313.496	284.482	0	0	4.86358	3808.19	0.0897063	9344.32	7.37997	152.276	1655.49	0	0	11159.5	1.64852	19
2002.Spring.SU17	2002	Spr	SU	SU17	0	3768.13	902.479	0.237683	739.455	685.71	0	0	6.06034	6102.07	0.137891	8767.64	0	8251.73	3213.96	0	0	20233.3	1.82886	18
2002.Summer.ER15	2002	Sum	ER	ER15	3384.75	12937.9	5678.71	2561.48	0	2526.63	1149.3	2728.77	5154.73	36122.3	0.0817156	21182.7	0	0	11299	0	0	32481.7	1.40274	12
2002.Summer.ER78	2002	Sum	ER	ER78	3769.82	34633.3	8160.16	11473.9	0	5615.39	6117.53	6830.99	12141.9	88742.9	0.0833943	63381.2	0	31168.9	6703.34	0	0	101253	1.47305	12
2002.Summer.ER91	2002	Sum	ER	ER91	9035.21	3460.84	47754.5	51581.5	0	4064.83	16380.4	5521.57	4700.23	142499	0.04031	18722	524.323	124180	13725.5	322034	0	479186	1.89322	21
2002.Summer.HU15	2002	Sum	HU	HU15	583.142	12237.4	282.659	46.7912	0	2511.3	3.65489	1081.68	956.1	17702.7	0.0650792	7931.04	25.593	189.966	23790.7	15934.2	0	47871.5	2.1929	25
2002.Summer.HU45	2002	Sum	HU	HU45	45.5288	12720.7	581.808	36.7174	0	1187.82	2.64454	2767.95	1481.59	18824.8	0.172385	3071.25	18.8249	19880	13400.9	8796.48	0	45167.5	1.66845	27
2002.Summer.HU54	2002	Sum	HU	HU54	1147.89	45503.8	8102.29	40963	400.41	2768.76	455.577	2953.6	1665.67	103961	0.0333377	3312.24	56.5605	1027.92	3861.54	23739.7	0	31997.9	1.43305	20
2002.Summer.MI18	2002	Sum	MI	MI18	90.4337	92315.9	10098.2	212765	5995.06	896.423	0	10130.3	3027.88	335319	0.050519	16040.5	0	8668.46	8106.88	33218.7	0	66034.5	1.68538	15
2002.Summer.MI27	2002	Sum	MI	MI27	36.7585	24995.4	4270.78	32.8235	0	955.611	0	3451.07	5735.97	39478.4	0.0957901	9525.96	0	20608.4	6094.47	29082.9	0	65311.7	1.94445	20
2002.Summer.MI41	2002	Sum	MI	MI41	355.287	84028.2	13042.5	1516.26	3171.29	2364.02	0	4383.89	4357.94	113219	0.0715018	21492.2	15.1	4235.19	13794.1	23413.9	0	62950.5	2.42734	26
2002.Summer.ON33	2002	Sum	ON	ON33	20661.5	836.804	68978.8	2823.96	3187.79	12779.5	358.704	2980.23	8360.64	120968	0.0537284	3132.95	0	48310.8	20930.2	160121	0	232495	1.59446	20
2002.Summer.ON55	2002	Sum	ON	ON55	12619	113.288	49011.3	4846.16	0	4763.42	19.7898	4062.94	7766.34	83202.2	0.0513391	40020.2	0	56438.3	47016.8	24299.3	4017.93	171793	2.17558	20
2002.Summer.SU01	2002	Sum	SU	SU01	0	41034.2	10464.6	1801.52	10732.6	1479.52	1.44925	66.1824	2997.07	68577	0.1869	6808.54	113.314	4991.67	4759.21	4083.33	0	20756.1	2.24726	19
2002.Summer.SU08	2002	Sum	SU	SU08	3.79889	41089.3	1813.89	27.7752	17282.2	3581.49	0	12.8339	2997.12	66808.4	0.3493	3478.23	8.68806	1118.55	22015.5	1067.62	0	27688.6	1.96169	26
2002.Summer.SU17	2002	Sum	SU	SU17	0	20866.7	1116.43	183.004	15665.1	4983.13	2716.55	1872.68	4075.69	51479.3	0.516705	76188.9	22.9216	35.7303	41151.4	44165.6	0	161564	2.00038	27
2003.Spring.ER15	2003	Spr	ER	ER15	21.7887	147.093	8211.42	1.96531	0	4.02664	0	0	3.95925	8390.26	0	447107	0	2330.13	20415.5	0	0	469852	1.47386	13
2003.Spring.ER78	2003	Spr	ER	ER78	232.831	1987.87	37235.1	39.621	0	214.551	0	0	181.391	39891.3	0	406895	154538	1914.06	41364.9	10633.7	0	615345	1.78948	17
2003.Spring.ER91	2003	Spr	ER	ER91	40.1848	10383.8	1699.08	94.6412	702.212	1109.6	1.92387	0	124.509	14155.9	0.0521946	3081.53	61272	0	35879	0	0	100233	2.48441	39
2003.Spring.HU15	2003	Spr	HU	HU15	17.6604	11211.1	2485.67	4.25684	419.889	2785.46	0	0	80.0917	17004.1	0.0253186	1231.95	3152.04	0	822.455	0	0	5206.45	1.28158	18
2003.Spring.HU45	2003	Spr	HU	HU45	1.39431	13577.9	689.3	0	1849.94	1741.32	0	0	7.01889	17866.9	0.115499	1652.31	24.341	260.97	2464.33	3480.6	0	7882.55	1.57956	25
2003.Spring.HU54	2003	Spr	HU	HU54	1.60653	8805.95	788.303	7.4368	2382.67	1673.37	0	0	5.002	13664.3	0.211198	4426.42	260.491	66.7263	3931.67	3051.62	0	11736.9	1.94088	21
2003.Spring.MI18	2003	Spr	MI	MI18	0	9556.44	1123.01	0	486.52	2404.93	0	0	120.309	13691.2	0.0368445	31205.5	54.0796	1508.75	2377.98	0	0	35146.3	1.71225	25
2003.Spring.MI27	2003	Spr	MI	MI27	0	7939.88	1304.74	0	171.252	1951.14	0	0	58.5278	11425.5	0.0152166	8732.16	61.1981	318.214	7398.45	8178.21	0	24688.2	1.8958	27
2003.Spring.MI41	2003	Spr	MI	MI41	2.51452	8409.93	1995.15	0	24.9608	1944.19	0	0	41.9685	12418.7	0.00201398	22452.1	13.4809	190.287	4337.92	27958.1	0	54951.9	1.76397	25
2003.Spring.ON33	2003	Spr	ON	ON33	14.7459	106.04	5937.12	0	2352.45	155.343	0	0	74.5431	8640.24	0.37413	53384.4	358.582	839.074	5340.08	4028.89	0	63951	1.43217	23
2003.Spring.ON55	2003	Spr	ON	ON55	12.314	114.139	9113.96	0	2860.45	148.821	0	0	66.3654	12316	0.302513	86505.6	0	0	6274.04	41072	0	133852	1.86028	20
2003.Spring.SU01	2003	Spr	SU	SU01	0	5111.56	1440.94	0	923.271	98.6495	0	0	11.3496	7585.77	0.138577	4603.78	207.311	793.981	6862.13	3828.12	0	16295.3	2.2886	34
2003.Spring.SU08	2003	Spr	SU	SU08	0	4281.77	1340.26	0	1783.39	265.718	0	0	6.52386	7677.66	0.302563	3793.94	3.38369	423.232	4882.94	7971.08	0	17074.6	2.09739	29
2003.Summer.ER15	2003	Sum	ER	ER15	2267.29	14049.4	5919.8	18668.4	0	3917.46	0	19329.1	6320.54	70472.1	0.377942	1686.14	41.2816	0	21951.1	36630.2	0	60308.7	1.42291	19
2003.Summer.ER78	2003	Sum	ER	ER78	7.7924	42608.1	39981.9	77030.8	0	4028.48	3.22995	9943.36	7737.21	181341	0.0580134	3214.21	0	24170.6	6908.71	0	748.744	35042.3	1.0826	10
2003.Summer.ER91	2003	Sum	ER	ER91	45442.3	23761.3	42486.2	156763	0	7035.74	9150.58	5496.32	8649.37	298785	0.0187403	1599.75	0	430767	20843.4	0	0	453210	0.883056	12
2003.Summer.HU15	2003	Sum	HU	HU15	705.425	25003.2	8315.39	4935.43	361.013	1665.76	3032.04	368.084	2017.4	46403.7	0.0159628	18272	0	4051.25	8118.31	86698.8	0	117140	1.32569	22
2003.Summer.HU45	2003	Sum	HU	HU45	24.5754	52623.2	3120.13	22.7522	5952.66	10480.9	1435.9	2875.96	6319.21	82855.3	0.119263	10707.8	25.7881	51.2594	6639.8	7220.89	0	24645.5	2.26012	27
2003.Summer.HU54	2003	Sum	HU	HU54	0	24323.4	3118.54	0	266.518	760.701	1167.69	1571.44	7804.45	39012.8	0.0494409	12450.5	173.693	1840.78	23864.4	206160	0	244490	0.758543	33
2003.Summer.MI18	2003	Sum	MI	MI18	48.527	86041.9	27226.3	121161	24734.8	2889.73	0	1398.31	2255.77	265756	0.109059	35256.2	0	51231.2	13083.8	61331.5	0	160903	1.51568	12
2003.Summer.MI27	2003	Sum	MI	MI27	3093.58	190028	51628.3	50163.6	2168.22	2351.06	0	1111.42	5953.72	306498	0.0108161	130677	0	6327.04	10436.6	52400.5	0	199841	1.53286	19
2003.Summer.MI41	2003	Sum	MI	MI41	259.135	73511.2	5390.06	1126.07	7930.99	2820.56	0	5048.72	15190.9	111278	0.132045	190357	0	8126.86	42291.4	60894.1	0	301670	2.06249	26
2003.Summer.ON33	2003	Sum	ON	ON33	42956.6	0	112803	6081.2	0	15637.5	0	3046.57	6102.09	186627	0.0165953	3340.31	0	24466.3	24891.1	52384.6	0	105082	1.99078	19
2003.Summer.ON55	2003	Sum	ON	ON55	855.061	245.599	35154.2	110231	0	1306	673.419	13892.3	6083.17	168440	0.0898895	1587.92	0	21399.6	10380.7	14094.3	0	47462.6	2.12515	15
2003.Summer.SU01	2003	Sum	SU	SU01	16.5329	26199.8	7318.14	332.861	9134.73	3180.53	198.849	119.656	576.698	47077.8	0.244673	22109.1	0	0	41791.9	14355.5	0	78256.4	2.01364	19
2003.Summer.SU08	2003	Sum	SU	SU08	3.65489	5785.21	156.459	0	9323.53	9005.99	0	0	5.42238	24280.3	0.623366	89369.5	0	602.754	3556.32	1162.04	76.2587	94766.8	1.40598	24
2003.Summer.SU17	2003	Sum	SU	SU17	0	30865.9	2096.99	555.958	24749.5	7579.63	6027.34	1064.85	1296.24	74236.4	0.53311	12758.8	0	408.323	14132.7	43016.2	0	70316	1.92633	26
2004.Spring.ER15	2004	Spr	ER	ER15	8.699	110.703	1260.42	0	0	22.8617	0	0	59.7758	1462.46	0	734700	0	910.269	76039	0	0	811650	1.75464	14
2004.Spring.ER78	2004	Spr	ER	ER78	451.971	4556.55	4019.2	35.8635	0	174.114	0	0	431.422	9669.12	0	40891.2	711.836	0	38951.1	204167	0	284721	1.08131	20
2004.Spring.ER91	2004	Spr	ER	ER91	64.0747	1386.41	156.183	129.793	479.463	499.721	0	0	596.638	3312.29	0.169253	140845	152969	16030.3	46452.1	45795.7	0	402092	2.18793	42
2004.Spring.HU15	2004	Spr	HU	HU15	0	13275.8	784.147	5.60574	1687.55	4007.57	0	0	14.8098	19775.5	0.093297	394.313	61.4654	0	6519.09	3044.91	0	10019.8	1.76933	32
2004.Spring.HU45	2004	Spr	HU	HU45	0	7688.31	768.797	5.00383	1060.68	3056.12	0	0	4.9622	12583.9	0.0920478	5373.15	17.2608	427.048	1990.57	0	0	7808.03	1.90076	22
2004.Spring.HU54	2004	Spr	HU	HU54	0	8384.6	345.084	0	993.878	3004	0	0	4.13389	12731.7	0.0846732	447.439	2.99877	9.51974	3829.13	0	0	4289.09	1.23984	18
2004.Spring.MI18	2004	Spr	MI	MI18	0	10224.6	727.783	1.6361	855.527	2524.95	0	10.9051	41.6829	14387	0.0640823	22664.5	204.836	4868.81	9176.55	7046.3	0	43960.9	2.17003	19
2004.Spring.MI27	2004	Spr	MI	MI27	0	6998.31	1807.17	0.659359	808.103	2754.86	0	0	25.7965	12394.9	0.0697434	7427.41	181.839	13002.7	8161.41	0	0	28773.4	1.74781	23
2004.Spring.MI41	2004	Spr	MI	MI41	0	8061.81	2446.49	0	418.192	1826.43	0	0	28.5162	12781.4	0.0338254	7447.94	50.2706	4913.72	7368.35	3494.55	0	23274.8	2.1761	25
2004.Spring.ON33	2004	Spr	ON	ON33	4.20643	335.588	3452.48	0	376.591	321.537	0	0	40.0789	4530.48	0.0906597	155521	8.58595	4026.75	13941	25593.3	0	199091	1.80801	22
2004.Spring.ON55	2004	Spr	ON	ON55	10.4171	1063.13	1133.67	0	132.655	187.508	0	0	33.072	2560.45	0.0546402	78225.4	30.5148	287.461	1212.84	0	0	79756.3	0.897557	14
2004.Spring.SU01	2004	Spr	SU	SU01	0	7771.99	1540.02	0	1079.03	62.213	0	0	10.0382	10463.3	0.114983	2908.27	179.076	376.88	6991.31	1059.15	0	11514.7	2.18301	31
2004.Spring.SU08	2004	Spr	SU	SU08	0	3996.36	346.375	0	2590.29	184.259	0	0	2.59698	7119.88	0.571859	444.995	21.6547	0	4055.02	0	0	4521.67	1.46134	20
2004.Spring.SU17	2004	Spr	SU	SU17	0.149261	1131.08	519.994	6.87152	337.803	165.73	0.0260696	0	7.00807	2168.66	0.184506	9195.14	9.09275	284.678	4993.54	13622	0	28104.4	1.77514	25
2004.Summer.ER15	2004	Sum	ER	ER15	2188.13	44724.5	6432.77	16136.8	0	1925.12	2061.44	7222.47	34087.5	114779	0.0671506	281.772	2254.63	4524.68	9837.49	9287.78	0	26186.4	2.1322	25
2004.Summer.ER78	2004	Sum	ER	ER78	6094.69	28220.9	4322.83	6019.89	0	1277.05	1775.55	797.296	2121.95	50630.2	0.0159994	3997.1	0	12298.1	54767.3	0	0	71062.6	1.62196	20
2004.Summer.ER91	2004	Sum	ER	ER91	8056.31	18789.7	13251.4	15080.6	0	1755.72	5475.06	3620.04	16450.9	82479.8	0.0459049	206186	8626.74	239003	80519.4	0	0	534335	1.66607	23
2004.Summer.HU15	2004	Sum	HU	HU15	11.7192	3159.07	1154.8	6.43067	29.4051	1144.16	8223.02	1713.46	976.395	16418.5	0.118759	56806.3	5.33267	1004.89	8000.83	34550.7	0	100368	2.02666	25
2004.Summer.HU45	2004	Sum	HU	HU45	4.04027	34656.9	9366.95	63.2752	3647.05	2516.93	27019.6	1462.99	1976.89	80714.6	0.067589	16048	121.869	14453.3	4575.62	34598.8	0	69797.6	2.16176	24
2004.Summer.HU54	2004	Sum	HU	HU54	3.2436	60136.5	4780.93	0	11654.6	3170.4	49577.4	1980.61	2714.21	134018	0.113265	27425.8	0	18237.5	14314.7	57737	0	117715	1.94194	28
2004.Summer.MI18	2004	Sum	MI	MI18	2.03424	4720.74	58.4578	110.023	38.9564	813.083	0	2284.11	3887.73	11915.1	0.242186	136361	0	12304.6	11507.1	82588.1	0	242761	1.68954	24
2004.Summer.MI27	2004	Sum	MI	MI27	112.038	43095	5291.7	38781.5	4311.51	7162.37	0	132.626	1348.79	100236	0.0463939	7177.8	0	342.838	5362.5	76310.5	0	89193.6	1.4099	18
2004.Summer.MI41	2004	Sum	MI	MI41	141.772	20963.8	4616.44	23490.1	24595.5	3351.05	0	3093.33	1776.54	82028.6	0.509551	45575.7	0	792.723	3350.62	2433.32	180.994	52333.4	1.97121	19
2004.Summer.ON33	2004	Sum	ON	ON33	4187.84	389.541	36221.5	291576	339.362	6112.47	651.203	6655.74	3669.88	349804	0.0204053	28827.4	0	167634	19485.1	141235	0	357181	2.34141	23
2004.Summer.ON55	2004	Sum	ON	ON55	503.075	1867.4	7488.08	47594.4	0	4080.7	4087.46	3458.95	1564.83	70644.9	0.0514832	8344.11	0	44719.8	21332	42196.6	0	116593	2.32677	24
2004.Summer.SU01	2004	Sum	SU	SU01	0	18186.7	2267.38	0	15297.5	4209.01	0	0	721.358	40681.9	0.602632	4810.21	2530.79	756.889	49628.9	0	0	57726.7	1.78862	21
2004.Summer.SU08	2004	Sum	SU	SU08	0	5135.93	67.8175	0	11401.9	3890.43	0	0	5.86143	20501.9	1.25295	16391.4	282.949	1150.06	39091.8	10082.2	0	66998.4	2.04801	20
2004.Summer.SU17	2004	Sum	SU	SU17	0	30377	3513.6	7808.63	1358.27	4333.77	3236.44	71.0385	3566.46	54265.2	0.0270519	4921.32	0	1229.34	22248.4	67997.3	0	96396.3	1.28387	18
2005.Spring.ER15	2005	Spr	ER	ER15	0.519358	59.6617	583.669	0	0	2.80404	0.144904	0	87.6293	734.428	0	26062.9	3781.93	0	40988.3	12356.7	0	83189.9	2.04718	18
2005.Spring.ER78	2005	Spr	ER	ER78	225.571	676.9	15896.1	2.95406	0	78.1965	0	0	254.024	17133.8	0	640489	0	0	31421.8	14577.8	0	686488	1.69626	16
2005.Spring.ER91	2005	Spr	ER	ER91	0	2277.48	377.498	4.66872	3467.86	310.837	0	0	47.7452	6486.1	1.14897	424695	10874	812.014	54352.8	0	0	490734	1.63323	29
2005.Spring.HU15	2005	Spr	HU	HU15	0	11463.8	144.685	7.35895	784.431	5745.78	0	0	47.0647	18193.2	0.0450596	17297.3	127.917	48.9326	4236.48	2242	0	23952.6	1.4413	23
2005.Spring.HU45	2005	Spr	HU	HU45	0	4552	115.771	0	543.599	3435.81	0	0	11.4273	8658.6	0.0669869	37905.3	83.1324	26.6373	505.297	0	0	38520.4	0.460695	16
2005.Spring.HU54	2005	Spr	HU	HU54	0	4172.74	131.548	8.66285	910.04	3800.01	0	0	9.40974	9032.4	0.112041	6877.14	14.9931	0	3813.7	0	0	10705.8	1.70767	20
2005.Spring.MI18	2005	Spr	MI	MI18	0	12045.6	455.816	0	1393.53	2970.44	0	0	115.655	16981.1	0.0894005	32826.7	155.899	2824.57	4727.98	0	0	40535.2	1.7669	18
2005.Spring.MI27	2005	Spr	MI	MI27	0	7229.09	408.303	0	1516.81	2516.5	0	0	35.3617	11706.1	0.148864	51645.3	0	0	3706.63	0	0	55351.9	1.44719	16
2005.Spring.MI41	2005	Spr	MI	MI41	0	7889.08	314.17	0	1579.86	1820.61	0	0	20.7805	11624.5	0.157283	19454.5	0	253.56	3677.45	0	0	23385.5	1.68115	17
2005.Spring.ON33	2005	Spr	ON	ON33	0	522.313	2195.59	0	164.507	191.812	0	0	33.5291	3107.76	0.0558931	62761.8	5.19949	97.4754	6597.29	0	0	69461.8	1.304	19
2005.Spring.ON55	2005	Spr	ON	ON55	0.122842	266.161	884.066	0	1867.78	166.729	0	0	5.88584	3190.74	1.41181	90924.1	0	728.164	16246.5	0	0	107899	1.28903	15
2005.Spring.SU01	2005	Spr	SU	SU01	0	6149.45	3191.39	0	1418.88	124.784	0	0	16.5233	10901	0.149637	2913.99	17.2924	207.533	8672.76	0	0	11811.6	1.58683	20
2005.Spring.SU08	2005	Spr	SU	SU08	0	3887.67	601.539	0.145257	2401.9	379.128	0	0	2.2868	7272.67	0.493126	3607.97	0	790.831	891.89	455.248	93.651	5839.59	1.99482	19
2005.Spring.SU17	2005	Spr	SU	SU17	0	5443.11	1315.95	0.111102	2224.97	416.174	0	0	4.89004	9405.21	0.309874	2690.52	0	396.991	6521.83	12051.5	0	21660.8	1.44523	20
2005.Summer.ER15	2005	Sum	ER	ER15	14763.4	52246	7955.74	9847.22	0	2908.28	314.617	4636.64	4296.75	96968.6	0.0502171	79747.4	416.844	20024.2	5138.19	4436.78	0	109763	1.90323	23
2005.Summer.ER78	2005	Sum	ER	ER78	4671.23	24024.4	954.695	2442.77	0	2444.37	51.7471	1169.88	5109.19	40868.3	0.0294693	23940.4	0	20653.6	19452.7	22438.6	0	86485.3	2.08107	19
2005.Summer.HU15	2005	Sum	HU	HU15	11.3736	13833.4	282.947	79.6762	0	1094.24	2635.54	505.003	984.053	19426.2	0.0266898	32454.5	0.994512	7456.8	13216.6	48119.1	0	101248	2.31484	28
2005.Summer.HU45	2005	Sum	HU	HU45	15.6932	36548.7	818.123	162.695	3069.52	2153.59	570.706	1380.21	4183.8	48903.1	0.100099	20842.6	2293.35	1408.68	4283.24	14692.9	0	43520.8	2.66442	43
2005.Summer.HU54	2005	Sum	HU	HU54	0	26157.6	1146.9	0	15076.4	1924.33	8173.91	1111.98	5237.95	58829.1	0.379646	10696.2	167.186	6945.53	11689.4	16946.4	0	46444.7	2.36806	29
2005.Summer.MI18	2005	Sum	MI	MI18	27.7636	18144.2	117.436	149349	37986.1	1021	0	4676.35	1103.94	212426	0.251306	25821.2	0	1004.75	8094.55	850.694	0	35771.2	2.02343	24
2005.Summer.MI27	2005	Sum	MI	MI27	0	20439	463.32	5639.44	53.4796	2437.69	0	2162.66	1651.29	32846.9	0.0723501	32784.6	0	113.435	18480.8	247503	0	298882	0.891416	24
2005.Summer.MI41	2005	Sum	MI	MI41	0	12308.9	68.1713	350.773	846.465	2984.24	0	4984.69	2608.38	24151.6	0.318286	20619.2	0	335.397	51723.7	3774.95	0	76453.2	1.32593	18
2005.Summer.ON33	2005	Sum	ON	ON33	21106	5291.65	16459.1	27254.7	10903.3	5316.54	7701.64	1474.25	8177.27	103684	0.13556	8210.87	196.667	36468.7	22348.2	61426.6	0	128651	2.07151	20
2005.Summer.ON55	2005	Sum	ON	ON55	7881.98	2377.2	2266.47	80147.8	0	1629.99	2892.99	548.5	9269.61	107015	0.00515188	2234.09	0	13410	21562.9	22808	0	60015	1.82165	13
2005.Summer.SU01	2005	Sum	SU	SU01	0	911.236	67.9822	174.964	0	159.118	6323.12	760.287	2657.23	11053.9	0.0738598	87997.5	25.3381	3755.77	15031.3	708.912	0	107519	1.26422	24
2005.Summer.SU08	2005	Sum	SU	SU08	0	10953.2	141.655	143.204	8582.54	510.507	2757.26	2552.44	3838.23	29479	0.607008	4031.71	0	775.371	3244.47	0	0	8051.56	2.06392	18
2005.Summer.SU17	2005	Sum	SU	SU17	16.1606	15801.6	1407.26	13277.7	725.117	1044.41	11519.6	1053.65	3116.57	47962.1	0.0385154	37640.9	55.613	551.64	8256.11	2647.87	0	49152.2	1.31086	20
2006.Spring.ER15	2006	Spr	ER	ER15	118.358	3462.31	14272.8	18.1243	0	2.10693	0	0	0.0892815	17873.8	0	29800.5	0	0	15453.7	0	0	45254.2	1.68077	12
2006.Spring.ER78	2006	Spr	ER	ER78	758.713	2388.26	7423.86	177.117	61.3321	661.554	0	0	95.969	11566.8	0.00533069	956712	0	0	23200.9	162685	0	1.1426e+06	1.47381	12
2006.Spring.ER91	2006	Spr	ER	ER91	60.4844	2733.69	339.415	40.2743	1480.02	450.31	0.200934	0	45.5838	5149.98	0.403279	259097	35717.8	0	14537.5	0	0	309352	2.04745	46
2006.Spring.HU15	2006	Spr	HU	HU15	1.0926	7110.19	165.736	196.952	960.993	2818.56	0	0	13.9461	11267.5	0.0932417	26477.2	562.015	227.476	7004.42	0	0	34271.1	1.34792	42
2006.Spring.HU45	2006	Spr	HU	HU45	0.807917	8691.74	118.537	0.627583	322.336	2918.33	0	0	11.0787	12063.5	0.0274536	4059.03	41.3349	69.5988	6547.56	0	0	10717.5	1.63208	27
2006.Spring.HU54	2006	Spr	HU	HU54	0	5997.6	212.331	1.628	835.748	3520.25	0	0	17.3919	10585	0.0857248	24682.5	45.0494	126.443	1339.87	0	0	26193.8	0.584941	22
2006.Spring.MI18	2006	Spr	MI	MI18	0	22463.4	2089.88	0	2200.25	3756.41	0	0	115.844	30625.8	0.077404	21082.4	3661.59	0	7004.05	0	0	31748	1.78212	19
2006.Spring.MI27	2006	Spr	MI	MI27	0	8418.89	926.537	0	3047.56	2139.03	0	0	124.488	14656.5	0.262518	1362.08	8.30868	510.706	3236.32	0	0	5117.41	1.96927	24
2006.Spring.MI41	2006	Spr	MI	MI41	0	7066.3	653.913	0	1583.08	1148	0	0	54.974	10506.3	0.177412	18896.9	192.793	208.812	252.496	940.221	0	20491.3	1.42435	19
2006.Spring.ON33	2006	Spr	ON	ON33	1.06764	434.05	2404.06	0	1283.43	223.552	0	0	36.0279	4382.19	0.414175	16163.4	884.235	832.592	3124.5	4915.12	0	25919.8	1.30609	20
2006.Spring.ON55	2006	Spr	ON	ON55	0.26655	323.346	1776.52	0	496.406	156.462	0	0	5.14897	2758.15	0.219479	84668.8	92.6083	335411	11388.2	0	0	431561	0.856578	19
2006.Spring.SU01	2006	Spr	SU	SU01	0.470032	5499.31	1031.35	0	1205.26	245.926	0	0	12.427	7994.75	0.177519	10318.9	592.296	2510.77	7710.61	0	0	21132.6	2.38745	35
2006.Spring.SU08	2006	Spr	SU	SU08	0	4791.7	517.054	0	1483.75	231.293	0	0	1.8587	7025.66	0.267733	20799.6	17.3825	1129.73	4328.82	49944.9	0	76220.3	1.24154	27
2006.Summer.HU15	2006	Sum	HU	HU15	3.3235	20567.2	470.225	523.773	0	2181.2	29.6675	440.284	1617.11	25832.8	0.0173391	40497.9	0	84.7545	696.757	29664.4	128.32	71072.1	1.89204	21
2006.Summer.HU45	2006	Sum	HU	HU45	0	15556	959.294	10.0595	0	1040.47	217.166	463.372	1830.9	20077.3	0.0236246	18036.3	125.295	933.625	9397.53	30341.4	0	58834.1	2.35532	34
2006.Summer.MI18	2006	Sum	MI	MI18	3.84871	25248.8	1795.55	11734.3	2966.72	2446.86	0	5637.86	2347.4	52181.3	0.197458	21677.7	104.595	17356.1	25003	12421.5	0	76562.9	2.43624	27
2006.Summer.MI27	2006	Sum	MI	MI27	0	7466.78	195.925	261.927	2577.86	1198.73	0	4694.29	1567.35	17962.9	0.68023	12373.9	11.6001	277.471	15519.4	0	0	28182.4	2.04421	24
2006.Summer.MI41	2006	Sum	MI	MI41	1.10571	9640.42	312.279	288.757	4619.79	770.202	0	3778.91	4589.57	24001	0.538298	26071.4	15.0072	33.7807	18986.3	82158.9	0	127265	1.73624	25
2006.Summer.SU01	2006	Sum	SU	SU01	0	36252.9	14632.5	1676.47	0	855.111	15971.4	694.169	969.912	71052.5	0.0098662	29875.1	6.31228	208.647	4918.98	1694.64	0	36703.6	1.52805	19
2006.Summer.SU08	2006	Sum	SU	SU08	0	29058.9	862.095	126.53	17703.5	1320.35	0	32.0334	1586.63	50690.1	0.538183	232428	15.2301	3991.46	14112.5	5104.17	0	255651	0.930768	19
2006.Summer.SU17	2006	Sum	SU	SU17	0.940854	14316.7	197.659	2221.12	9981.45	726.669	2392.56	2748.96	2012.18	34598.2	0.582152	31160.9	0	8262.57	11138.7	3113.9	0	53676.1	2.13006	28
2008.Summer.ER09	2008	Sum	ER	ER09	87.3195	21889	9817.38	4917.37	0	2386.29	0	11451	13540.1	64088.5	0.217544	25687.2	228.652	4013.73	37690.7	35574.3	0	103195	2.40814	24
2008.Summer.ER10	2008	Sum	ER	ER10	68.4268	4533.57	273.279	554.168	0	0	0	3569.65	0	8999.09	0.657463	30796.9	291.369	105266	26178.2	38340.2	0	200873	1.8551	22
2008.Summer.ER15	2008	Sum	ER	ER15	591.273	30189.5	8336.91	18041.1	0	2565.86	0	7045.2	10062.1	76831.9	0.100953	18264.1	0	33878.2	45887.2	54955.3	0	152985	1.81288	21
2008.Summer.ER30	2008	Sum	ER	ER30	6.81412	21555	6921.52	3809.63	0	4890.06	0	8599.54	9879.83	55662.4	0.182725	172632	0	17062.2	21685.2	14218	0	225598	1.20493	16
2008.Summer.ER31	2008	Sum	ER	ER31	0	27137	4585.48	1833.68	0	5656.8	0	4495.74	12799.7	56508.4	0.0864356	137267	2583.47	35510.5	28110.2	105545	0	309016	1.49401	17
2008.Summer.ER32	2008	Sum	ER	ER32	17.8253	14156.6	3394.51	36081.7	0	4568.13	0	10451.9	7090.09	75760.7	0.160039	85962.7	0	2808.65	26720.8	160912	0	276404	1.15834	15
2008.Summer.ER36	2008	Sum	ER	ER36	0	27066.7	25680.7	5669.05	288.51	3062.6	437.18	19239.8	18112.3	99556.8	0.244017	151990	0	33603.2	1995.63	80305.3	0	267894	1.26779	15
2008.Summer.ER37	2008	Sum	ER	ER37	12357	87031.1	33197.6	10206.4	0	5171.67	0	24807.5	14281.7	187053	0.152901	140574	0	24434.5	19521.5	96427.6	0	280958	1.45658	21
2008.Summer.ER38	2008	Sum	ER	ER38	170.352	5536.94	4281.99	3204.7	0	3113.92	32.3067	2035.4	10187.3	28562.9	0.0767276	226226	0	52465.2	48445.4	231439	0	558575	1.53151	24
2008.Summer.ER42	2008	Sum	ER	ER42	8508	31176.2	23350.4	34642.5	441.733	3638.27	463.108	6252.9	3888.95	112362	0.0633557	84666	0	12525.2	33144.7	52084.7	0	182421	1.72477	18
2008.Summer.ER43	2008	Sum	ER	ER43	7667.41	17825.6	13477.9	46940.9	1353.23	6701.21	51.096	20098.8	15022.4	129139	0.199208	126322	0	59366.9	2002.35	318765	0	506456	1.21442	17
2008.Summer.ER58	2008	Sum	ER	ER58	8231.02	18258.2	32233.2	77058	0	8377.39	10233.7	582.035	6014.81	160988	0.0036285	31979.3	3208.36	577755	18575.9	0	0	631519	1.11052	28
2008.Summer.ER59	2008	Sum	ER	ER59	19985.9	21346.6	16592.2	204296	0	3556.33	35034.9	5623.95	2939.32	309375	0.018515	1432.28	6250	471.764	27053.9	0	0	35207.9	2.14127	24
2008.Summer.ER60	2008	Sum	ER	ER60	2790.14	4504.06	1497.28	122.664	0	1459.39	233.045	6247.67	857.884	17712.1	0.54496	44313.2	5711.22	49868.1	88011.9	0	0	187904	2.61918	49
2008.Summer.ER61	2008	Sum	ER	ER61	3349.54	7386.72	11673.2	103496	0	1404.75	10337.5	588.507	239.476	138475	0.00426805	15522.5	3170.16	7401.46	38430.5	3396.7	0	67921.4	2.30539	28
2008.Summer.ER63	2008	Sum	ER	ER63	263.417	45682.6	16432.1	28535.6	0	3718.03	0	14460	13137.4	122229	0.134176	27102.5	0	3600.8	35192.5	0	0	65895.7	2.00844	15
2008.Summer.ER73	2008	Sum	ER	ER73	239.411	55511.2	33849.4	61792.6	0	4782.41	505.013	15168.4	20932	192780	0.0854018	251198	0	45765.7	13352.8	128999	0	439315	1.4116	21
2008.Summer.ER78	2008	Sum	ER	ER78	205.753	54041.6	7415.8	16568.2	0	4869.2	0	1913.43	15912	100926	0.0193251	152160	0	26233	33561.6	151757	0	363712	1.44187	18
2008.Summer.ER91	2008	Sum	ER	ER91	1975.25	18662.6	2690.59	18639.1	0	7805.53	131.54	235.577	27682.3	77822.4	0.0030363	32.918	0	42818.2	26959	164687	0	234498	1.14884	13
2008.Summer.ER92	2008	Sum	ER	ER92	98.4679	8178.72	295.733	2227.03	0	3741.4	6.08134	479.442	14445.1	29471.9	0.0165368	1693.44	0	57890.4	26007	75818.1	0	161409	1.42531	16
2008.Summer.HU06	2008	Sum	HU	HU06	9.47312	16653	1177.55	0	0	1901.62	650.766	727.551	836.615	21956.6	0.0342715	30558.1	6450.16	1629.69	38237.5	149162	0	226038	1.9395	24
2008.Summer.HU09	2008	Sum	HU	HU09	46.6683	12078.8	836.504	17.3209	0	1489.68	1703.89	518.593	1417.52	18109	0.0294816	45490.6	64.7271	1151.24	21335.4	109817	0	177859	1.98713	28
2008.Summer.HU12	2008	Sum	HU	HU12	8.21254	7504.36	345.019	5.20739	0	1606.39	1513.6	538.975	1707.85	13229.6	0.0424703	39330.3	0	2052.83	19610.2	12063.7	0	73057.1	2.4628	24
2008.Summer.HU15	2008	Sum	HU	HU15	0	24753	1972.16	292.105	304.325	1157.18	608.807	348.852	2842.75	32279.2	0.0206532	19762.1	0	697.399	21161.6	37603.7	0	79224.8	1.99432	16
2008.Summer.HU27	2008	Sum	HU	HU27	45.6566	23028.8	1057.22	3578.4	1137.06	1709.09	175.675	2206.25	3048.55	35986.7	0.102419	55761.5	0	6093.21	35783.6	31586.9	0	129225	2.03297	22
2008.Summer.HU32	2008	Sum	HU	HU32	0	27599	1887.94	2532.41	4714.41	902.978	176.939	1421.9	2379.65	41615.3	0.172956	67931.8	37.0782	1791.66	26226.1	0	0	95986.6	1.90378	18
2008.Summer.HU37	2008	Sum	HU	HU37	0	40693.8	1625.17	246.958	355.226	1698.34	117.586	1453.92	6780.13	52971.2	0.0353611	57793	87.8867	4246.03	65327.3	119470	0	246925	2.2467	31
2008.Summer.HU38	2008	Sum	HU	HU38	112.872	50754.5	5059.22	2337.49	0	2638.06	2600.62	1476.72	4423.41	69402.9	0.02174	38737.1	0	726.721	6035.47	28543.5	0	74042.8	1.97459	18
2008.Summer.HU45	2008	Sum	HU	HU45	6.9425	36308.6	2698.73	391.888	1907.18	1013.11	2574.89	1789.97	5999.77	52691.1	0.0754616	20714.4	0	2152.43	18662.7	66545.2	0	108075	2.18532	25
2008.Summer.HU48	2008	Sum	HU	HU48	0	20048.2	1712.54	93.3914	8175.67	726.486	168.667	1255.97	3537.51	35718.4	0.358798	24842.9	46.7534	2770	33350.2	17630	0	78639.9	2.13106	24
2008.Summer.HU53	2008	Sum	HU	HU53	9.00625	23286.8	2872.91	82.7489	0	1368.5	257.658	305.223	3145.81	31328.7	0.00983847	24052.9	806.457	3738.59	44805.5	94704	0	168107	1.90328	39
2008.Summer.HU54	2008	Sum	HU	HU54	0	20771	834.378	0	1847.77	636.806	517.563	1941.13	7724.62	34273.2	0.12429	27315	43.4789	2438.35	9309.54	0	894.935	40001.3	2.4662	23
2008.Summer.HU61	2008	Sum	HU	HU61	0	23051.7	1740.44	44.6494	930.457	1647.67	6607.93	2547.36	7229.46	43799.6	0.0862513	61732.7	200.771	4443.63	23111.7	36986.3	0	126475	2.13307	33
2008.Summer.HU93	2008	Sum	HU	HU93	109.784	26691.3	2273.77	563.659	274.745	1461.2	602.098	1493.22	2238.34	35708.1	0.0520907	22637.9	23.5644	29478.4	24489.2	82428.1	0	159057	1.98929	29
2008.Summer.MI11	2008	Sum	MI	MI11	45.399	26071.6	436.868	129.176	0	1959.22	0	1713.13	2382.13	32737.5	0.055219	41464.6	0	941.549	20745.3	5032.15	0	68183.7	1.97831	23
2008.Summer.MI17	2008	Sum	MI	MI17	10.1824	54085.4	48.605	13451.5	470.202	838.095	0	4004.17	2794.7	75702.9	0.0628171	55821.3	0	372.625	39230.4	0	0	95424.4	2.09425	22
2008.Summer.MI18	2008	Sum	MI	MI18	80.1608	81328.9	563.047	98289.5	677.793	1116.17	0	6077.4	8895.78	197029	0.0355025	26283.3	0	26.6963	19276.6	26960.4	0	72547.1	1.94383	26
2008.Summer.MI19	2008	Sum	MI	MI19	46.034	70045.6	275.667	5642.44	0	1940.07	0	3305.6	5438.74	86694.2	0.0396409	46093.9	0	711.343	11083	33486.9	0	91375.2	1.7751	18
2008.Summer.MI23	2008	Sum	MI	MI23	17.0696	61190.5	23.366	1304.31	342.934	1976.13	0	2064.69	6089.58	73008.6	0.0341019	24520.3	0	4806.82	21472.2	19859.1	0	70658.3	2.0995	19
2008.Summer.MI27	2008	Sum	MI	MI27	0	32206.4	171.256	5707.49	6008.28	1990.73	4.36492	4246.18	6435.99	56770.7	0.220449	150563	0	1225.46	97690.4	414760	0	664239	1.74468	22
2008.Summer.MI32	2008	Sum	MI	MI32	417.603	17136.3	1102.16	2664.37	0	1734.73	0	159.124	2381.69	25596	0.00625563	41150.7	0	4722.53	129042	8051.44	0	182967	1.81266	31
2008.Summer.MI34	2008	Sum	MI	MI34	29.1651	44970.6	65.9405	1408.79	19579.5	6190.85	0	1207.62	5471.86	78924.3	0.357552	49494.7	0	221.935	29017.5	31075.4	0	109810	2.40104	25
2008.Summer.MI40	2008	Sum	MI	MI40	88.199	31478.2	630.644	297.296	19519.5	2294.91	0	2727.79	8390.54	65427.1	0.515225	65519.5	0	1085.03	60181.1	28813.8	0	155599	2.11417	24
2008.Summer.MI41	2008	Sum	MI	MI41	10.394	18687.2	170.937	455.471	22408.7	1090.6	0	1369.57	4908.4	49101.3	0.938999	73923.8	0	1068.48	37125.5	30130	0	142248	2.0895	27
2008.Summer.MI47	2008	Sum	MI	MI47	0	54365.2	101.143	2287.16	160830	0	0	1807	0	219391	2.86568	75607.8	0	1194.27	64214.4	42067.6	0	183084	2.10436	29
2008.Summer.ON12	2008	Sum	ON	ON12	1739.08	8582.91	513.16	739.088	10669.4	949.96	2819.39	1291.87	9506.68	36811.5	0.481332	30035.2	0	496.322	108407	85147.3	2970.35	227056	2.03199	24
2008.Summer.ON25	2008	Sum	ON	ON25	3091.16	14242.5	1259.49	1022.48	47835.9	1205.33	9411.25	1466.04	10346.9	89880.9	1.21496	13217.1	0	10113.7	111435	11039.3	0	145805	2.1447	27
2008.Summer.ON33	2008	Sum	ON	ON33	649.877	13966.3	2396.77	1976.93	6840.76	1035.06	11232	1650.07	9525.81	49273.6	0.208196	25628.3	0	34226.5	77210.3	23758.7	0	160824	2.1749	24
2008.Summer.ON41	2008	Sum	ON	ON41	161.843	9956.93	7447.99	4984.79	1031.54	4484.42	22500.2	5544.42	16892.3	73004.4	0.0989931	9390.26	0	1564.99	121435	93776.4	0	226166	1.65208	23
2008.Summer.ON49	2008	Sum	ON	ON49	2154.37	5054.22	5299.28	4334.81	0	2339.06	15145.6	778.729	5407.89	40513.9	0.019598	34489.2	0	97505	35011.6	118909	0	285914	1.71262	18
2008.Summer.ON55	2008	Sum	ON	ON55	43.7665	5998.08	3658.81	588.012	0	120.131	10827.3	3745.48	3192.79	28174.4	0.153322	7037.97	0	44876.2	17640.9	42459.8	0	112015	2.34059	27
2008.Summer.ON60	2008	Sum	ON	ON60	621.672	4680.23	28976.5	2150.77	0	1787.39	10735.8	2534.01	5178.44	56664.9	0.0468127	14214	0	55229.7	29890.2	385944	0	485278	1.41711	17
2008.Summer.ON63	2008	Sum	ON	ON63	1379.63	4965.38	11009.6	5674.26	0	556.859	21860.3	2462.81	2925.62	50834.5	0.0509143	9100.67	0	68227.9	10246.1	62423.8	0	149999	1.41245	19
2008.Summer.SU01	2008	Sum	SU	SU01	62.4817	25996.9	9278.69	1986.36	7883.34	5039.24	210.022	0	979.647	51436.6	0.181004	17398.1	53.227	84654.6	26937.2	6971.63	0	136015	2.04992	30
2008.Summer.SU02	2008	Sum	SU	SU02	0	24135.4	5266.83	355.541	1894.13	10280.6	0	42.5422	444.785	42419.9	0.047839	19553.4	0	6616.83	71574.3	5283.76	0	103028	2.26577	30
2008.Summer.SU03	2008	Sum	SU	SU03	0	15198	7063.87	3641.9	0	3184.32	51694.4	1063.81	2426.24	84272.6	0.0127848	43251.5	0	4528.54	12288.6	0	0	60068.7	1.64321	25
2008.Summer.SU04	2008	Sum	SU	SU04	0	25616	4518.79	0	5723.09	8696.96	0	0	333.872	44888.7	0.146125	11795	0	6745.13	55392.2	108567	0	182500	1.67938	21
2008.Summer.SU05	2008	Sum	SU	SU05	0	24401.7	1665.31	136.979	1115.74	4200.25	5754.07	245.061	1241.48	38760.6	0.0363853	31556.9	0	1918.98	26445.8	0	0	59921.6	2.25624	19
2008.Summer.SU06	2008	Sum	SU	SU06	7803.83	5158.78	15880.6	3043.85	10552.6	3742.89	102652	25.2726	2157.41	151018	0.0753199	73348.9	43.5143	16027.9	26113.7	14218.4	0	129752	2.18934	30
2008.Summer.SU07	2008	Sum	SU	SU07	156.706	9825.03	4384.46	890.036	15173.6	9606.56	3653.18	122.302	1496.43	45308.3	0.509653	46379.2	609.946	4340.13	78989.1	14714.3	0	145033	2.57272	29
2008.Summer.SU08	2008	Sum	SU	SU08	0	10262.9	672.674	0	19727.4	5238.53	0	0	50.5508	35952.1	1.2159	13737.9	0	1868.08	19969.1	4623.29	0	40198.4	2.44889	28
2008.Summer.SU09	2008	Sum	SU	SU09	341.729	26278.4	10901.6	1812.03	22141.7	8880.11	1078.66	0	2272.61	73706.8	0.429393	23864.2	0	2065.4	56743.6	13419.1	0	96092.2	2.45146	26
2008.Summer.SU10	2008	Sum	SU	SU10	117.34	24546.1	1894.49	3823.65	30175.8	4422.07	12496.5	226.736	2130.4	79833.1	0.615055	14284.1	736.099	10321.2	37323.3	50101.4	0	112766	2.27127	30
2008.Summer.SU11	2008	Sum	SU	SU11	2637.23	38268.4	11287	4142.24	17458.4	8440.84	3.15728	186.993	6538.46	88962.7	0.24742	166429	0	2748.85	68281.7	52546.8	0	290006	1.99072	29
2008.Summer.SU12	2008	Sum	SU	SU12	248.377	30471.7	5426	871.316	16341	8373.93	278.863	29.1668	2071.19	64111.5	0.342894	32792	0	1808.48	24109.3	40100	0	98809.7	2.08883	29
2008.Summer.SU13	2008	Sum	SU	SU13	1609.1	34683.9	16155.6	4799.12	5617.37	13890.7	1149.47	66.5729	3991.23	81963.1	0.074515	97939.2	275.639	15088.7	48091.6	77432.2	0	238827	2.1807	33
2008.Summer.SU14	2008	Sum	SU	SU14	2352.87	17129.8	9483.81	7882.99	10295.2	8656.75	931.085	10.6054	4199.86	60942.9	0.203522	148917	0	887.33	24878.8	28583.7	0	203267	1.93974	29
2008.Summer.SU15	2008	Sum	SU	SU15	2957.01	43108.1	11721.7	12978.3	37258.3	1720.25	695.997	74.5865	2210.09	112724	0.495187	193193	996.346	5392.74	75881.1	16551.7	0	292014	2.12634	36
2008.Summer.SU16	2008	Sum	SU	SU16	6.43283	19702.6	3561.07	196.775	27894.4	8302.14	28.548	0	724.412	60416.4	0.85771	24366.9	0	908.169	27190.5	1006.43	0	53471.9	2.52266	29
2008.Summer.SU17	2008	Sum	SU	SU17	0	32283.8	7938.57	2214.58	2502.11	4436.43	1921.43	116.987	1596.88	53010.8	0.0519747	30187.1	0	16703.5	27890.7	25202.7	0	99983.9	2.46958	25
2008.Summer.SU18	2008	Sum	SU	SU18	22.9365	19227.4	3144.94	3587.44	10045.5	6736.7	1236.48	68.8316	1100.64	45170.9	0.288515	31390.6	0	1147.97	28289.5	30192.9	0	91021	2.11585	28
2008.Summer.SU19	2008	Sum	SU	SU19	0	39239.9	6714.61	21879.7	3148.27	5685.83	2844.47	132.062	2170.38	81815.2	0.0417692	22828.5	58.6145	3351.1	18948.8	80794	0	125981	1.38	30
2009.Summer.ER09	2009	Sum	ER	ER09	350.896	8566.92	860.063	293.758	0	1974	10.5692	4245.01	3759.4	20060.6	0.268406	10189.6	0	28264	67261.5	8035.86	0	113751	2.30343	21
2009.Summer.ER10	2009	Sum	ER	ER10	699.373	37326.5	1497.24	680.412	0	1919.74	1074.55	2640.64	1685.22	47523.7	0.0588338	14534.5	0	33174.4	40003.6	0	0	87712.5	2.07951	17
2009.Summer.ER15	2009	Sum	ER	ER15	8944.07	17946.2	436.566	2013.24	0	1130.96	187.368	3500.95	3268.64	37428	0.103191	21665.8	148.934	39858.8	38299	0	0	99972.5	2.53815	32
2009.Summer.ER30	2009	Sum	ER	ER30	28901.7	81278.3	87045.1	3746.83	0	11030.1	799.643	10337.7	19764.2	242904	0.0444508	37335.2	415.672	67620.4	23141.3	24814.5	0	153327	2.27406	20
2009.Summer.ER31	2009	Sum	ER	ER31	7265.67	76975.3	4056.34	5243.17	0	7116.64	1070.57	14040.1	10730.2	126498	0.124848	54057.3	0	15031.1	48160.9	50327.6	0	167577	2.39014	20
2009.Summer.ER32	2009	Sum	ER	ER32	1646.04	22665.5	1854.77	595.295	0	2294.41	114.475	1198.91	1505.61	31875	0.0390827	33632.1	0	2155.79	16704.2	47678.6	0	100171	1.87373	15
2009.Summer.ER36	2009	Sum	ER	ER36	2594.92	59144.8	4386.73	7028.18	0	4353.37	396.179	6948.1	4537.53	89389.8	0.084279	18462.8	0	81513.9	25654.2	0	0	125631	2.33493	15
2009.Summer.ER37	2009	Sum	ER	ER37	20352.7	52351	64704.3	9324.83	0	13698.1	0	10709.7	13144.2	184285	0.0617008	127996	0	122121	22197.4	94719.6	0	367034	1.9909	17
2009.Summer.ER38	2009	Sum	ER	ER38	42283.2	27337.6	51095.5	24807	0	4777.65	48.8687	687.301	6928.63	157966	0.00436996	137746	324.469	109431	43834.6	35118.9	0	326455	2.52624	23
2009.Summer.ER42	2009	Sum	ER	ER42	37685.2	58619.1	56842.8	40420.7	0	10719.1	1681.87	12360.2	9407.31	227736	0.0573891	171037	0	128355	71041.7	0	0	370434	1.60226	13
2009.Summer.ER43	2009	Sum	ER	ER43	4007.79	42899.5	6910.22	5795.65	0	5866.18	16.7566	11451	12352.3	89299.4	0.147094	54539.1	0	22952.5	51169.5	0	0	128661	2.42301	17
2009.Summer.ER58	2009	Sum	ER	ER58	25445.7	13680.3	21226.1	2095.11	0	4698.65	1687.55	4326.17	19948.4	93108	0.0487282	72593.4	191.203	13946.2	66115.4	0	0	152846	1.91453	20
2009.Summer.ER59	2009	Sum	ER	ER59	635.238	4766.86	4048.37	2101.16	0	6007.5	2545.71	333.645	10083.7	30522.2	0.011052	253259	1442.2	69686	53575.5	0	0	377963	1.43476	19
2009.Summer.ER60	2009	Sum	ER	ER60	21729.4	53943.4	23534.9	63701.6	0	6817.38	9419.4	8288.85	5227.12	192662	0.0449569	16236.8	1356.84	140515	72125.9	0	0	230235	1.60853	36
2009.Summer.ER61	2009	Sum	ER	ER61	192.972	552.104	314.804	19.604	0	335.662	47.5053	590.214	704.41	2757.27	0.272357	174607	2906.87	13585.6	74978.5	66050.2	0	332128	1.73189	33
2009.Summer.ER63	2009	Sum	ER	ER63	449.262	16123.5	608.082	215.073	0	836.748	474.501	1653.06	1135.99	21496.2	0.0833067	17154.5	2174.74	34504.3	36614.2	23363.5	0	113811	2.21679	26
2009.Summer.ER73	2009	Sum	ER	ER73	9222.21	42487.6	24561.4	2956.58	0	9681.87	0	3397.75	6230.89	98538.3	0.035713	27210.2	0	68914.3	35075.2	0	0	131200	2.38278	15
2009.Summer.ER78	2009	Sum	ER	ER78	5506.72	79790	2623.93	4350.67	0	4003.08	791.004	3083.39	4490.84	104640	0.0303614	46033.4	319.843	12774.1	13118.2	51640.1	0	123886	1.93375	16
2009.Summer.ER91	2009	Sum	ER	ER91	2091.23	19902.3	3495.76	1626.65	0	7983.54	1434.14	427.318	9799.88	46760.8	0.00922266	44017.8	1417.28	672672	83467.9	0	0	801575	1.26678	29
2009.Summer.ER92	2009	Sum	ER	ER92	27411.9	14309.3	52842.4	20289.4	0	4181.5	13855.9	708.186	10502.4	144101	0.00493879	134675	7706.3	79854.3	77777.4	47596.9	2590.31	350200	2.18871	27
2009.Summer.HU06	2009	Sum	HU	HU06	258.922	10407.7	1875.81	524.705	0	849.27	1286.23	1692.78	2385.84	19281.3	0.0962434	72561.4	72.3802	1959.64	229476	0	0	304069	1.81711	32
2009.Summer.HU09	2009	Sum	HU	HU09	223.05	23276.6	2163.89	2961.71	165.476	1296.96	1521.75	2718.3	2784.1	37111.8	0.0842519	62776.6	289.75	8180.54	24566.9	32422.1	0	128236	2.26144	26
2009.Summer.HU12	2009	Sum	HU	HU12	2.14484	28819.8	2275.47	1390.25	2242.23	766.231	1239.07	2619.22	2462.86	41817.2	0.131548	60847.8	61.743	21946.6	28198.3	23978.5	0	135033	2.37787	34
2009.Summer.HU15	2009	Sum	HU	HU15	118.665	12904.2	1898.72	3143.87	6731.55	909.925	3973.05	879.204	794.708	31353.9	0.320546	31594.8	0	1775.59	20667.6	34396.6	0	88434.6	2.38593	21
2009.Summer.HU27	2009	Sum	HU	HU27	27.2037	10278.2	2224.79	12.3338	2973.43	0	491.963	0	0	16007.9	0.22812	55696.4	0	1028.25	32692.6	67314.9	0	156732	2.08911	23
2009.Summer.HU32	2009	Sum	HU	HU32	5.03418	17818.5	2951.21	800.344	204.984	654.283	2335.15	226.097	1816.9	26812.5	0.0163403	46120.6	13.3657	3552.96	25232	0	0	74918.9	2.13382	22
2009.Summer.HU37	2009	Sum	HU	HU37	14.1895	20012.5	2188.74	187.617	3161.79	269.685	4034.56	634.936	166.814	30670.8	0.141278	61074.8	60.511	4287	31821.4	169403	0	266646	1.51112	32
2009.Summer.HU38	2009	Sum	HU	HU38	78.9601	12944	4498.98	1323.27	2633.59	985.573	1137.72	16.3317	1430.41	25048.8	0.118306	23928.2	2.65199	174.266	21464.4	10182.3	0	55751.9	2.26857	29
2009.Summer.HU45	2009	Sum	HU	HU45	0	19433.3	3320.33	0	1339.79	592.109	9592.32	196.088	1042.72	35516.7	0.0451984	45524	51.7734	1301.19	39485.6	12163.7	0	98526.2	2.09458	25
2009.Summer.HU48	2009	Sum	HU	HU48	0	16911.1	3708.42	862.181	1707.63	402.618	628.788	129.321	993.258	25343.3	0.0781471	43850.4	0	529.2	25261.3	0	0	69640.9	2.06988	21
2009.Summer.HU53	2009	Sum	HU	HU53	89.8835	14424.8	3468.97	278.439	270.476	117.369	404.375	185.947	39.3444	19279.7	0.0242479	22363.3	370.782	407.348	13510.5	77820.6	0	114473	1.27477	25
2009.Summer.HU54	2009	Sum	HU	HU54	0	11251.2	5134.51	175.208	442.906	492.242	67530.4	3396.98	1656.31	90079.7	0.0445256	59745.4	83.9033	3506.84	30268.1	0	0	93604.2	2.1908	32
2009.Summer.HU61	2009	Sum	HU	HU61	161.022	7505.13	2482.73	128.943	2156.81	128.257	35657.4	856.601	116.805	49193.7	0.065253	122664	2663.45	402.359	27627.3	0	0	153357	1.47992	23
2009.Summer.HU93	2009	Sum	HU	HU93	0	11033.5	5313.36	300.603	147.456	1489.21	2711.92	348.152	1904.27	23248.4	0.0217823	13321.6	0	4021.36	28291.9	20709	0	66343.8	2.18624	25
2009.Summer.MI11	2009	Sum	MI	MI11	7.89184	37836	2581.15	6178.54	5309.5	944.475	0	1316.75	2590.95	56765.3	0.132158	41776	0	719.745	34402.5	171328	0	248226	1.39552	27
2009.Summer.MI17	2009	Sum	MI	MI17	0	30328.3	1891.98	1223.5	0	2137.74	0	611.081	2538.89	38731.5	0.0160303	202282	0	498.35	57370.8	0	0	260151	1.31457	22
2009.Summer.MI18	2009	Sum	MI	MI18	0	42811.7	3010.53	4187.29	322.308	1885.85	0	945.192	2611.14	55774	0.0232541	87386.5	10.6428	921.858	76131.5	162726	0	327177	1.57133	24
2009.Summer.MI19	2009	Sum	MI	MI19	35.7469	37108.6	1455.24	50485.4	0	2057.19	0	3070.95	5034.36	99247.5	0.0319303	27913.4	0	1913.46	93306.6	15306.4	0	138440	1.60844	19
2009.Summer.MI23	2009	Sum	MI	MI23	0	23633.3	624.175	1297.55	125.165	899.181	0	369.522	887.188	27836.1	0.018093	34076.7	70.1859	634.848	52074.2	308667	0	395523	1.12866	22
2009.Summer.MI27	2009	Sum	MI	MI27	0	14785.3	156.277	18.2739	22794.2	818.573	0	469.966	879.634	39922.2	1.39658	21399	149.653	2235.52	136104	17060.7	0	176949	1.48731	18
2009.Summer.MI32	2009	Sum	MI	MI32	393.966	13165.8	467.209	115.232	15602.5	1300.93	0	238.142	1566.72	32850.5	0.931263	71676.4	402.312	638.021	48551.1	2646.6	0	123914	1.76986	23
2009.Summer.MI34	2009	Sum	MI	MI34	0	25063.2	435.47	254.935	3258.36	1748.21	0	1034.89	3610.08	35405.1	0.137994	32708.2	19.2512	414.664	60100.5	234141	0	327384	1.21893	22
2009.Summer.MI40	2009	Sum	MI	MI40	1.41259	6022.45	133.173	1178.41	11068.4	948.706	0	1021.57	2285.58	22659.8	1.14383	75353.6	397.555	467.426	56635.6	0	0	132854	1.4885	24
2009.Summer.MI41	2009	Sum	MI	MI41	116.442	23382.1	633.781	2542.29	2817.21	1799.78	0	1095.5	2685.51	35072.7	0.125569	74320.8	59.8628	866.593	82280.7	79547.9	0	237076	1.9679	30
2009.Summer.MI47	2009	Sum	MI	MI47	0	12725	35.0819	1460.77	6084.5	1623.72	0	4570.29	8906.47	35405.9	0.430478	24804.4	362.135	687.763	76952.7	18765.8	0	121573	2.07878	29
2009.Summer.ON12	2009	Sum	ON	ON12	16715.7	175326	22274.9	19247.4	16960.5	6212.13	13667.1	3977	10123.8	284504	0.0794392	19887.9	353.685	22807.8	103164	64078.6	0	210292	2.27736	30
2009.Summer.ON25	2009	Sum	ON	ON25	8209.65	55402.2	8111.33	35707.2	20623.8	4380.07	28066.2	7624.78	4337.53	172463	0.19588	48744.8	0	119225	57541.5	36127.1	0	261639	2.39088	25
2009.Summer.ON33	2009	Sum	ON	ON33	5119.63	57606.1	6549.48	44718.9	2624.94	2643.48	16894.1	22535.9	5377.7	164070	0.181131	21400.6	166.816	60009	66103.4	212333	0	360012	1.82427	34
2009.Summer.ON41	2009	Sum	ON	ON41	48.6812	14503.6	26495.1	19287.3	0	6107.03	3913.05	1837.17	3896.58	76088.6	0.0247426	19307.6	0	21358.9	14420.7	80758.7	0	135846	2.18996	20
2009.Summer.ON49	2009	Sum	ON	ON49	252.015	25374.7	402.962	11566.2	0	1122.61	10320.4	3024.86	5239.41	57303.2	0.0557286	18739.2	241.901	13632.6	21987.4	60691.9	0	115293	1.79375	23
2009.Summer.ON55	2009	Sum	ON	ON55	762.372	22875.5	5478.86	21876.4	0	1423.85	17325.6	4232.85	5896.01	79871.4	0.0559616	2708.33	0	48279.7	18711.5	86685.3	0	156385	1.47132	14
2009.Summer.ON60	2009	Sum	ON	ON60	370.604	33955.9	28490	15772.3	0	2663.04	4682.12	3195.44	6624.5	95753.9	0.0345235	14675.3	70.0358	7338.57	33240.4	267662	0	322986	1.14074	17
2009.Summer.ON63	2009	Sum	ON	ON63	14.0118	35412.6	20989.9	45087.2	13481.3	1891.76	129.102	6064.41	6176.62	129247	0.178172	5609.37	0	22441.4	11527.6	1.77279e+06	0	1.81237e+06	0.168399	23
2009.Summer.SU01	2009	Sum	SU	SU01	65.2328	38827.1	8313.39	2760.32	8149.36	1473.24	1643.28	879.339	1257.43	63368.7	0.166152	38305.8	7.66809	4815.93	15560.6	10948.9	0	69638.8	2.3501	29
2009.Summer.SU02	2009	Sum	SU	SU02	0	24905.7	4652.67	0	16277.2	3167.18	0	199.46	556.557	49758.8	0.49506	19031.6	1073.79	9982.89	18585.1	0	0	48673.4	2.64994	31
2009.Summer.SU03	2009	Sum	SU	SU03	0	12770.4	3329.49	1038.66	0	803.456	17756.7	463.868	1730.88	37893.4	0.0123931	55841.4	427.938	3722	13395	9183.84	0	82570.3	1.96755	27
2009.Summer.SU04	2009	Sum	SU	SU04	0	21371.5	1515.51	0	18551	4512.46	0	56.4158	242.407	46249.3	0.673159	19542.1	0	11493.9	30881.9	11205	0	73122.9	2.59284	31
2009.Summer.SU05	2009	Sum	SU	SU05	0	20630.7	4044.11	2819.46	3450.48	1525.9	50599.6	1556.32	3135.06	87761.7	0.0605016	30701.6	221.547	2858.58	8188.65	0	0	41970.4	1.7698	22
2009.Summer.SU06	2009	Sum	SU	SU06	46.9423	20084.1	7833.8	7102.96	415.329	702.42	4107.36	203.94	1039.22	41536.1	0.0151348	21421.9	4640.57	5770.29	12600.5	0	0	44433.3	2.49178	31
2009.Summer.SU07	2009	Sum	SU	SU07	6.54238	15579.8	1865.95	0	3378.41	5090.17	0	0	247.263	26168.2	0.148242	45422.6	761.4	5481.6	35504.1	0	0	87169.7	2.45809	28
2009.Summer.SU08	2009	Sum	SU	SU08	0	16266.7	2604.88	0	7418.25	3638.43	28.376	0	330.992	30287.6	0.324375	10145	340.834	31260	38201.9	3455.58	0	83403.4	2.49971	31
2009.Summer.SU09	2009	Sum	SU	SU09	0	13014.1	1825.06	135.27	23002.2	3661.68	0	0	111.683	41750	1.22693	56053.2	5782.07	19557.1	35116.2	12683.3	0	129192	2.55362	34
2009.Summer.SU10	2009	Sum	SU	SU10	0	17751.8	1679.97	817.621	608.567	1530.34	12907.8	1662.58	1572.49	38531.2	0.062635	37190	2436.48	60488.8	10375.1	9353.33	0	119844	1.90676	32
2009.Summer.SU11	2009	Sum	SU	SU11	0	14232.3	2467.5	0	12807.1	6438.25	25.2518	0	201.171	36171.6	0.548147	88774.9	1308.42	18801.3	30444.1	2501.12	0	141830	2.3968	30
2009.Summer.SU12	2009	Sum	SU	SU12	0	35057.4	4534.02	1383.46	15688.2	3210.84	0	0	2294.95	62168.9	0.337522	42002.5	786.397	11139.2	21316.5	27408	0	102653	2.47644	31
2009.Summer.SU13	2009	Sum	SU	SU13	129.701	18610.1	4958.17	3617.72	3561.01	3887.76	0	0	999.523	35764	0.11058	46280.4	245.892	9439.58	57346.6	34633.4	0	147946	2.24781	34
2009.Summer.SU14	2009	Sum	SU	SU14	0	22718.5	7553.87	934.75	26164.2	2202.49	0	0	1615.2	61189	0.747021	60683.4	27.0817	6339.67	31830.1	3648.5	0	102529	2.00769	30
2009.Summer.SU15	2009	Sum	SU	SU15	281.089	23835.1	9555.43	2718.51	1482.56	4047.19	23.8428	0	1196.47	43140.2	0.0355892	36401.7	53.3248	4363.63	38450.3	21684.7	0	100954	2.49318	36
2009.Summer.SU17	2009	Sum	SU	SU17	0	28890.5	3661.08	3825.25	4953.83	1900.99	814.255	114.666	617.5	44778.1	0.127639	98179.2	0	11299.7	11001.3	9146.96	0	129627	1.68513	26
2009.Summer.SU18	2009	Sum	SU	SU18	0	20703.7	1956.17	1480.61	15601.1	5453.97	0	0	1843.84	47039.5	0.496246	60556.8	1076.61	346.425	21383.7	0	0	83363.5	1.82422	23
2009.Summer.SU19	2009	Sum	SU	SU19	0	24254.4	1128.97	1503.29	47321.7	3728.87	2.43588	0	778.055	78717.7	1.50725	103279	0	7735.04	27751.3	1372.04	0	140137	1.7384	26
2010.Summer.ER09	2010	Sum	ER	ER09	786.409	40500.6	7485.05	745.899	0	5268.85	127.93	2288.17	5429.38	62632.3	0.0379187	56938.5	0	146129	27610.5	0	0	230678	1.55561	15
2010.Summer.ER10	2010	Sum	ER	ER10	1078.84	31713.1	10666.7	573.626	0	3341.48	0	5707.55	3966.52	57047.9	0.111171	30930.4	0	32584.1	702.059	0	0	64216.6	1.98772	15
2010.Summer.ER15	2010	Sum	ER	ER15	620.287	44364.4	9552.38	6825.91	0	2660.96	0	7364.54	2670.89	74059.3	0.110421	27106	0	86722.9	54256	0	0	168085	2.37334	26
2010.Summer.ER30	2010	Sum	ER	ER30	3408.76	84000.3	26065.8	9319.81	0	2440.44	16674.1	138.622	961.726	143010	0.000970262	74668.8	0	945333	8042.5	56825.6	0	1.08487e+06	1.20987	19
2010.Summer.ER31	2010	Sum	ER	ER31	11544.1	39419.4	14451.3	12669.3	0	9764.59	9626.32	204.087	5674.19	103353	0.00197857	80017.1	0	828859	17736.1	92749.7	0	1.01936e+06	1.3682	20
2010.Summer.ER32	2010	Sum	ER	ER32	4392.96	22572	20207.5	9337.67	0	5417.99	6713.63	1800.46	2581.49	73023.8	0.025279	93130.7	0	346174	13863.4	0	0	453169	1.52861	17
2010.Summer.ER36	2010	Sum	ER	ER36	2188.77	81135.1	20804.8	5951.88	0	3581.44	35094	2097.73	947.749	151801	0.0140126	23581.8	0	193122	8908.28	64185.8	0	289797	1.57994	15
2010.Summer.ER37	2010	Sum	ER	ER37	15085.5	56953.3	31990.6	23207.1	0	10811.1	19385.3	1665.49	3930.14	163029	0.0103214	139255	0	812818	23936	65888.1	0	1.0419e+06	1.4015	22
2010.Summer.ER38	2010	Sum	ER	ER38	24879.1	62830.7	59398.1	34591.9	0	9568	8786.38	175.331	2223.15	202453	0.000866787	186203	0	616986	23494.3	69380.9	0	896065	1.71798	22
2010.Summer.ER42	2010	Sum	ER	ER42	42306.2	50825.9	43354.1	72071.8	0	7819.41	37147.2	5635.85	5113.5	264274	0.0217905	226435	0	1.29206e+06	15807	132073	0	1.66638e+06	1.55387	26
2010.Summer.ER43	2010	Sum	ER	ER43	899.92	126125	24351.4	23811.5	0	5242.75	18176	1502.69	2282.89	202392	0.0074802	46588.5	0	96789.7	1884.18	12042	0	157304	1.84346	15
2010.Summer.ER58	2010	Sum	ER	ER58	30045.3	48110.3	14786.5	17419.8	0	8185.91	5968.65	1909.67	11702.1	138128	0.0140192	146446	25279	229531	38369	20580.7	0	460205	2.52498	30
2010.Summer.ER59	2010	Sum	ER	ER59	21194.9	49526.9	10667	12842.8	0	12169.3	7227.48	972.71	10908.9	125510	0.00781059	96677.8	192556	197425	32524.9	29774.3	0	548958	2.5256	30
2010.Summer.ER60	2010	Sum	ER	ER60	2136.33	3279.8	2663.89	396.291	0	6122.07	3244.63	5105.87	21804.4	44753.3	0.128782	91202.5	36173.4	120530	52209.2	219955	0	520071	2.34909	34
2010.Summer.ER61	2010	Sum	ER	ER61	519.623	626.554	109.69	0	0	165.47	40.3446	0	11.2579	1472.94	0	101308	14729.1	174826	45985.2	0	0	336849	2.32699	62
2010.Summer.ER63	2010	Sum	ER	ER63	625.758	18919.5	1313.88	1120.45	0	5265.68	8.0734	1884.69	7124.54	36262.6	0.0548228	23051.7	9.14036	7718.17	18599.9	0	0	49378.8	1.95542	15
2010.Summer.ER73	2010	Sum	ER	ER73	7993.23	81619.1	35617.1	42710.7	0	10500.3	24194.9	1156.42	1413.42	205205	0.00566737	31678.2	0	850136	14193.7	22508.9	0	918517	0.697032	18
2010.Summer.ER78	2010	Sum	ER	ER78	2020.96	74686.8	9163.2	9696.88	0	4122.85	13708.3	173.913	1026.11	114599	0.00151988	62829.6	0	233656	1231.29	29526.1	5472.44	332716	1.26033	17
2010.Summer.ER91	2010	Sum	ER	ER91	2902.11	13429.2	24034.9	11469.6	0	9003.69	11811.4	885.757	4963.05	78499.7	0.0114123	122859	10181.9	223779	58798	0	0	415617	2.56102	36
2010.Summer.ER92	2010	Sum	ER	ER92	16473.4	24906.3	22182.9	5890.58	0	10573.3	6425.01	1211.6	18842.7	106506	0.0115068	137045	22460.4	582490	36830.6	56601.1	0	835427	2.32558	30
2010.Summer.HU06	2010	Sum	HU	HU06	1143.75	12766.9	1206.63	439.583	0	2286.67	284.204	1110.95	1267.29	20506	0.05728	48405	61.7303	9724.88	10407.3	0	0	68598.9	2.06207	20
2010.Summer.HU09	2010	Sum	HU	HU09	598.569	20135.9	2369.4	23693	0	1079.85	250.276	2141.58	1880.14	52148.7	0.0428254	16375.8	0	3564.68	24019.2	9657.7	0	53617.3	2.32233	20
2010.Summer.HU12	2010	Sum	HU	HU12	160.476	10669.1	1144.49	7353.84	0	1515.99	63.7244	1085.97	1353.46	23347.1	0.0487832	30676.6	101.592	4193.8	16797.5	0	0	51769.6	2.18436	20
2010.Summer.HU15	2010	Sum	HU	HU15	102.771	11015.7	5010.16	27259	243.634	1011.48	1434.84	1343.24	2057.46	49478.3	0.0331349	15973.3	52.1166	1439.55	11844.9	27343.9	0	56653.8	2.41044	27
2010.Summer.HU27	2010	Sum	HU	HU27	0.588792	4302.91	26.8555	4.05672	0	1316.69	8.13715	531.847	1434.19	7625.28	0.0749774	10214.1	0	2188.68	9233.07	10610.5	0	32246.3	2.2471	22
2010.Summer.HU32	2010	Sum	HU	HU32	3.87856	17272.3	526.291	21.4635	0	1327.57	364.682	2121.89	2613.09	24251.2	0.0958859	8654.61	0	176.882	12668.3	4076.98	0	25576.8	2.19164	22
2010.Summer.HU37	2010	Sum	HU	HU37	38.3257	46944.3	2298.05	31540.3	1428.88	910.194	655.917	3176.13	2345.96	89338	0.0543473	8493.37	0	2083.53	15210.1	22957.5	0	48744.6	2.16927	28
2010.Summer.HU38	2010	Sum	HU	HU38	57.6326	10301.7	1171.9	1445.64	0	1248.76	75.9482	2397.28	1604.15	18303	0.150718	9674.66	1460.22	464.114	10527.6	1141.08	0	23267.7	2.39083	20
2010.Summer.HU45	2010	Sum	HU	HU45	1.18801	5460.23	781.527	0	0	1378.59	6083.05	2622.07	3601.71	19928.4	0.151509	40922	250.248	5279.28	15914.3	14348.9	0	76714.7	2.40975	24
2010.Summer.HU48	2010	Sum	HU	HU48	3.10176	7735.06	215.395	0	0	881.036	4.62129	641.647	798.238	10279.1	0.0665785	18187.2	0	991.15	12415.5	10611.9	0	42205.8	2.03655	20
2010.Summer.HU53	2010	Sum	HU	HU53	19.434	15315.3	1284.73	313.075	435.968	568.763	3907.98	554.652	1654.14	24054	0.042952	23098.8	418.945	1355.42	10472.4	104737	0	140083	1.48701	31
2010.Summer.HU54	2010	Sum	HU	HU54	0	5819.84	281.982	6.65479	0	1521.4	2600.43	2391.79	5198.9	17821	0.155017	73353.9	378.793	4407.64	12014.9	4693.07	0	94848.3	1.96324	32
2010.Summer.HU61	2010	Sum	HU	HU61	34.9176	26013.4	1526.57	817.823	1100.71	771.934	961.408	2705.81	4084.91	38017.4	0.111266	56435.3	5572.03	12936	69816.7	28620.5	0	173380	2.50511	40
2010.Summer.HU93	2010	Sum	HU	HU93	16.379	8945.1	1004.68	238.006	103.239	1910.95	741.366	1076.44	1768.97	15805.1	0.0806596	20122.2	0	3354.31	13848.5	9919.08	0	47244	2.49911	26
2010.Summer.MI11	2010	Sum	MI	MI11	4.91782	26379.9	7859.74	23142.9	1572.03	643.511	0	1902.75	1604.66	63110.4	0.0582667	48892	0	2893.66	42966.8	26060.3	0	120813	2.44783	29
2010.Summer.MI17	2010	Sum	MI	MI17	0	12054.3	281.184	10.9788	0	440.543	0	492.695	1111.45	14391.2	0.0354496	26700.3	0	9466.24	56518.6	31886.3	0	124571	2.13758	25
2010.Summer.MI18	2010	Sum	MI	MI18	0	13180.2	510.043	0	0	857.411	0	591.928	3865.08	19004.6	0.0321478	36631.3	0	29617.1	786314	0	0	852562	0.708919	23
2010.Summer.MI19	2010	Sum	MI	MI19	3.00058	11505.4	7609.58	3440.81	0	394.403	0	4518.8	1213.96	28686	0.186981	38333.2	0	0	75354	44499.3	0	158187	2.22144	21
2010.Summer.MI23	2010	Sum	MI	MI23	1.55106	2552.38	69.1458	4.12268	0	643.061	0	759.869	1336.56	5366.69	0.164944	37388.7	0	12660.4	22902.5	16083.6	0	89035.2	2.51412	25
2010.Summer.MI27	2010	Sum	MI	MI27	0	1229.79	1.9565	2.50427	15.896	859.615	0	588.892	2320.74	5019.39	0.136997	38960.2	0	7963.44	33521.7	27060.4	0	107506	2.54115	21
2010.Summer.MI32	2010	Sum	MI	MI32	385.019	43083.8	932.183	10536.4	2598.53	2412.43	0	2212.3	11784.7	73945.3	0.0695866	39323.5	2799.51	983.615	62537.6	54302.6	0	159947	2.54783	31
2010.Summer.MI34	2010	Sum	MI	MI34	182.754	62473.9	369.675	91526.6	20894.2	1077.62	0	7462.21	7177.99	191165	0.17417	33768	0	3402.78	59102.9	21533.2	0	117807	2.40697	19
2010.Summer.MI40	2010	Sum	MI	MI40	32.8561	28344.9	525.604	709.27	2482.16	1278.97	0	1812.98	7242.23	42428.9	0.112633	14063.7	239.036	2277.49	12092.2	0	0	28672.4	2.21387	26
2010.Summer.MI41	2010	Sum	MI	MI41	4.66901	10672.2	58.4675	9.1022	0	1127.43	0	3182.4	6824.25	21878.5	0.170217	48796.8	0	18679.8	29209.2	39627	0	136313	2.47495	26
2010.Summer.MI47	2010	Sum	MI	MI47	1.78916	6520.4	192.053	0	61.1552	1098.78	0	1709.73	3091.34	12675.3	0.162402	107288	706.031	1417.02	10886.4	285125	536.501	405959	1.23236	27
2010.Summer.ON12	2010	Sum	ON	ON12	1446.42	24431.1	4395.34	45890.6	7761.64	2020.4	10144.4	4862.76	2653.08	103606	0.138758	951.331	379.002	3215.73	56130	190290	0	250966	1.26095	17
2010.Summer.ON25	2010	Sum	ON	ON25	1775	7145.11	21723.9	71607.2	9796.04	3365.54	394.025	3249.37	5161.72	124218	0.117344	28207.7	0	9501.7	17813.1	57398.2	3886.55	116807	1.82727	23
2010.Summer.ON33	2010	Sum	ON	ON33	336.742	9154.31	1242.07	122897	45562.2	546.664	1976.93	8175.92	3471.61	193364	0.384873	3107.67	0	16537.3	49683.6	389000	0	458329	1.43217	21
2010.Summer.ON41	2010	Sum	ON	ON41	126.814	7245.18	10753.5	298478	0	482.945	63.4532	3543.59	1176.49	321870	0.011132	520.528	0	14120.8	12503.6	104600	0	131745	1.60574	17
2010.Summer.ON49	2010	Sum	ON	ON49	9606.25	5892.34	7621.3	13994.8	0	1222.49	758.833	1653.83	4093.79	44843.6	0.0382921	4345.41	5531.91	156757	51980.6	179659	0	398274	1.76691	19
2010.Summer.ON55	2010	Sum	ON	ON55	13.3305	9437.81	2126.39	2015.3	0	1026.54	0	1111.67	2540.58	18271.6	0.064783	3195.16	0.731236	73842.7	23694.1	52018.2	0	152751	1.7271	18
2010.Summer.ON60	2010	Sum	ON	ON60	117.77	12207.6	516.778	13529.2	0	608.703	0	1798.34	2032.11	30810.4	0.061986	1940.65	0	137396	32817.9	59682.6	0	231837	1.45873	20
2010.Summer.ON63	2010	Sum	ON	ON63	82.5607	9497.15	485.856	1540.94	0	1116.4	0	1961.26	2751.52	17435.7	0.126742	225.317	0	259166	14387.9	232075	0	505854	1.1687	16
2010.Summer.SU01	2010	Sum	SU	SU01	3787.42	20923.8	13914.9	3818.13	0	642.325	7628.94	371.082	845.922	51932.6	0.00719689	22063	0	4051.43	4650.46	0	0	30764.9	1.63531	14
2010.Summer.SU02	2010	Sum	SU	SU02	694.969	34596.4	9135.14	1915.33	1281.03	671.969	2259.06	1446.19	933.846	52933.9	0.0543198	40646.3	29.3832	6901.31	22757.2	39235.4	0	109570	2.39054	29
2010.Summer.SU03	2010	Sum	SU	SU03	110.091	11478.1	936.311	11853.2	0	341.611	14586	2340.12	1840.65	43486.1	0.0568738	36781.3	0	1837.81	12516.4	0	0	51135.5	1.56105	18
2010.Summer.SU04	2010	Sum	SU	SU04	101.738	27466.7	6833.36	902.027	429.908	2023.91	2530.34	308.914	896.241	41493.2	0.0181287	9962.5	0	15047.4	23642	2501.12	0	51153	2.28091	19
2010.Summer.SU05	2010	Sum	SU	SU05	0	6491.54	1705.76	12112.5	0	384.891	9360.67	3384.16	2417.8	35857.3	0.104214	49455.7	245.381	13831.8	26460.2	11306.5	0	101300	2.17431	30
2010.Summer.SU06	2010	Sum	SU	SU06	73.2379	4688.44	1431.2	212.217	7654.35	2603.66	4016.52	818.994	2002.98	23501.6	0.563827	54227.1	586.501	817.668	117205	28730.2	0	201567	1.76246	41
2010.Summer.SU07	2010	Sum	SU	SU07	4899.07	32351.4	7631.66	4330.59	1598.61	1316.79	44.7021	78.4267	623.349	52874.6	0.0327562	13051.7	0	8884.39	8711.97	1729.55	0	32377.6	2.07587	18
2010.Summer.SU08	2010	Sum	SU	SU08	69.8491	14958.4	3556.35	395.92	202.792	1711.22	4800.27	15.6285	1339.86	27050.3	0.00814034	6279.1	0	2113.89	9324.46	10076.6	0	27794	2.25761	16
2010.Summer.SU09	2010	Sum	SU	SU09	260.86	21702.4	8530.86	610.485	7461.35	2011.91	3009.85	602.016	1526.33	45716	0.214151	23180.8	333.564	5991.97	35850.3	0	0	65356.6	2.31236	28
2010.Summer.SU10	2010	Sum	SU	SU10	0	536.847	84.8414	46.3742	0	355.7	17895	2156.67	923.843	21999.3	0.108689	60018.7	2495.13	108.187	22341.7	13743.3	0	98707	1.90489	23
2010.Summer.SU11	2010	Sum	SU	SU11	881.05	13653.1	7198.86	2730.97	16125.7	4519.77	554.028	306.115	652.261	46621.9	0.54428	19447	109.561	603.238	15487.8	0	0	35647.5	2.17436	23
2010.Summer.SU12	2010	Sum	SU	SU12	30.6437	19039.7	516.843	548.792	2312.36	1339.39	6675.39	757.793	562.463	31783.4	0.106925	121667	897.192	12061.9	3135.85	2835.6	723.824	141321	1.75972	24
2010.Summer.SU13	2010	Sum	SU	SU13	743.372	36146.1	1376.29	13347.4	6040.27	4202.8	20.435	35.9007	918.669	62831.2	0.10706	22325.7	465.054	8296.28	34116.5	131783	0	196987	1.38583	30
2010.Summer.SU14	2010	Sum	SU	SU14	293.378	25896	1182.41	12709.9	27347.2	1937.52	2034.68	808.747	564.135	72774.1	0.631044	78763.1	0	4042.79	24681.6	12686	0	120173	1.99337	22
2010.Summer.SU15	2010	Sum	SU	SU15	103.793	28745.5	6177.21	4068.42	3149.12	7639.66	69.8113	60.5472	863.867	50877.9	0.0673334	53745	831.013	12667.6	23381.6	0	0	90625.3	2.09036	22
2010.Summer.SU16	2010	Sum	SU	SU16	277.68	34538.6	3124.14	718.488	8282.5	4307.66	1736.77	106.918	1394.23	54487	0.181993	23788.8	0	188.881	44103.9	0	0	68081.5	2.14112	23
2010.Summer.SU17	2010	Sum	SU	SU17	45.4265	24054.9	3077.51	15903.4	15735.3	902.271	3115.54	4585.14	4951.14	72370.6	0.3904	60608.1	5353.93	2493.01	28398.9	7060.97	0	103915	2.01593	27
2010.Summer.SU18	2010	Sum	SU	SU18	1073.62	18475.6	2943.22	16061.3	14969.8	2438.61	12.0553	12.8698	1118.78	57105.9	0.355686	8289.71	0	10466.3	29903.5	0	0	48659.5	2.23269	24
2010.Summer.SU19	2010	Sum	SU	SU19	183.3	23849.5	6775.3	16672.9	12469	3676.27	13.1343	0	1119.23	64758.6	0.238461	10759.5	72.1817	1174.82	12601.8	32057.3	0	56665.6	1.75851	25
2011.Summer.ER09	2011	Sum	ER	ER09	11550	37995.1	8956.59	2217.8	0	9718.7	1923.29	705.133	4280.83	77347.4	0.00920031	10703.3	0	9593.45	9313.29	20335.6	0	49945.7	1.87578	19
2011.Summer.ER10	2011	Sum	ER	ER10	1557.93	42544.2	4987.03	3336.14	0	3905.78	1887.96	2290.41	5485.03	65994.5	0.0359539	14469	0	136517	120379	58265.1	0	329630	2.09566	23
2011.Summer.ER15	2011	Sum	ER	ER15	35512.6	47559.7	24333.4	17078.8	0	8235.31	289.829	1738.56	5471.33	140219	0.0125545	25465.7	0	57475	3162.77	17147.9	0	103251	1.97057	14
2011.Summer.ER30	2011	Sum	ER	ER30	9204.95	34882.9	16582.6	46137.3	0	7877.57	6047.57	1681.59	2797.12	125212	0.0136128	16585.8	0	166750	82405.1	35732.1	0	301473	2.17538	19
2011.Summer.ER31	2011	Sum	ER	ER31	10206.2	46288.9	18482	34025.1	0	5522.82	5276.44	179.895	2748.63	122730	0.00146793	39614.4	0	196468	28160.9	57502.6	0	321745	1.63356	18
2011.Summer.ER32	2011	Sum	ER	ER32	6727.07	51340.1	13986.8	51756.3	0	2892.62	8468.9	974.884	2662.72	138809	0.00707286	36364.2	0	33546.3	14075.5	59521.2	0	143507	1.71445	19
2011.Summer.ER36	2011	Sum	ER	ER36	14284.2	64290.6	16267.2	50397	0	7048.53	29185	1977.88	3743.19	187194	0.0106788	96354	0	74565.6	28299.3	206471	0	405689	1.61623	20
2011.Summer.ER37	2011	Sum	ER	ER37	8241.11	23088.9	15320.9	14532.2	0	4978.64	6214.04	270.926	2843.77	75490.4	0.00360181	101186	0	96096.7	30908.3	196936	0	425128	1.77276	20
2011.Summer.ER38	2011	Sum	ER	ER38	9930.85	34551.7	17020.1	23760.7	0	6203.49	2285.78	108.349	2859.8	96720.8	0.00112148	22483.9	0	136807	50348.9	21312.6	0	230952	2.30773	22
2011.Summer.ER42	2011	Sum	ER	ER42	9309.91	66405.3	19420.9	79689.2	0	8965.35	12922.9	3189.69	4362.71	204266	0.0158631	3128.83	0	102914	15343	147497	0	268883	1.38407	11
2011.Summer.ER43	2011	Sum	ER	ER43	8897.42	55875.4	25123.5	84235.8	0	8974.63	18411.2	401.998	3102.94	205023	0.0019646	1522.3	0	235652	92176.3	59685.3	0	389036	1.70533	17
2011.Summer.ER58	2011	Sum	ER	ER58	32493.5	46316.8	38322.7	45806.4	0	12037.9	19426.8	2220.28	3133.19	199757	0.0112398	29236.2	6269.52	22646.5	30713.9	119893	0	208759	1.4947	12
2011.Summer.ER59	2011	Sum	ER	ER59	6428.28	30266.2	18300.1	32992.9	0	8165.86	18065.6	1379.54	395.782	115994	0.0120363	84472.5	6672.1	176119	3243.64	0	0	270507	1.53014	13
2011.Summer.ER60	2011	Sum	ER	ER60	3292.46	1803.78	517.333	7201.38	0	1291.02	161.393	972.296	1565.31	16805	0.0614107	45816.9	4066.9	31151.9	65406	0	0	146442	2.30047	32
2011.Summer.ER61	2011	Sum	ER	ER61	3242.51	2516.42	2380.9	7029.06	0	1247.35	2946.18	207.84	1691.35	21261.6	0.00987185	96305	1697.21	187571	123988	0	0	409561	2.11938	23
2011.Summer.ER63	2011	Sum	ER	ER63	12587.9	58704.9	14869.1	11162.1	0	7760.66	4740.22	1284.43	2377.19	113486	0.0114475	45024.5	0	115905	2718.09	0	0	163648	1.93224	19
2011.Summer.ER73	2011	Sum	ER	ER73	15456.8	46608.8	20745	34554.1	0	7080.19	9214.29	264.975	2924.07	136848	0.00194002	62546.1	0	69449.9	142811	39346.2	0	314153	1.89456	16
2011.Summer.ER78	2011	Sum	ER	ER78	17481.4	82780.1	22949.5	60229	0	4279.26	5205.85	30.7509	2466.86	195423	0.00015738	12094.8	0	214439	9986.75	90267.2	0	326787	1.2197	14
2011.Summer.ER91	2011	Sum	ER	ER91	6293.84	28535.4	33442.6	59399.8	0	7803.23	22051.4	1346.78	537.412	159411	0.00852049	83041.3	1869.17	48412.5	763.538	0	0	134086	1.21612	15
2011.Summer.ER92	2011	Sum	ER	ER92	53261.3	45608.5	27031.8	87468.9	0	10296.8	52067.5	993.672	6287.55	283016	0.00352338	120073	18033.7	209638	1250.31	155224	0	504219	1.67477	16
2011.Summer.HU06	2011	Sum	HU	HU06	48.8906	15076.7	2608.15	26.1293	0	1166.54	720.549	788.832	2380.88	22816.7	0.0358106	10899.1	0	3777.11	7847.32	19925.8	0	42449.3	2.25371	23
2011.Summer.HU09	2011	Sum	HU	HU09	8.87222	17881.2	1958.53	9.51143	0	1241.17	259.536	1050.86	2583.43	24993.1	0.0438916	6004.1	0	455.72	14291.9	5871.38	0	26623.1	2.51987	24
2011.Summer.HU12	2011	Sum	HU	HU12	19.2669	11691.8	732.2	0	78.8594	497.801	164.781	654.768	1960.07	15799.6	0.0486945	15476.7	0	196.951	24897	41937.2	0	82507.9	1.73951	17
2011.Summer.HU15	2011	Sum	HU	HU15	52.4297	18627.9	1791.64	309.781	377.854	986.15	322.466	1073.01	2649.61	26190.9	0.0586447	5831.15	0	1664.08	13795.8	0	0	21291	2.43199	24
2011.Summer.HU27	2011	Sum	HU	HU27	6606.59	22233.5	3614.57	6370.05	0	1032.95	1437.51	1976.86	1153	44425.1	0.0465712	9734.02	82.046	2471.35	18866.4	0	0	31153.8	2.02934	24
2011.Summer.HU32	2011	Sum	HU	HU32	0	36883.3	5336.23	67.5659	1874.14	1214.77	221.56	510.354	1962.74	48070.7	0.0521929	27185.7	0	1879.38	36327.8	66313.2	1568.8	133275	1.98649	23
2011.Summer.HU37	2011	Sum	HU	HU37	0	40578.9	4506.2	46.3583	0	738.981	4222.58	1642.63	3679.19	55414.9	0.0305479	14091.9	57.1384	3921.79	10215.3	0	0	28286.2	2.56498	27
2011.Summer.HU38	2011	Sum	HU	HU38	12.1992	16328.4	987.617	222.642	1193.61	1540.45	64.8784	559.238	4236.62	25145.6	0.0749311	4693.23	175.162	136.105	36508.7	24408.9	0	65922	2.12	25
2011.Summer.HU45	2011	Sum	HU	HU45	771.342	34045.7	848.489	346.176	8795.48	1338.67	1436.33	1466.15	2430.93	51479.3	0.248962	17666.4	0	502.077	56328.9	41035.9	0	115533	1.76015	21
2011.Summer.HU48	2011	Sum	HU	HU48	0	44009.8	3772.14	648.076	22052	984.649	36.1574	247.545	1116.52	72866.9	0.440988	41686.1	25.6711	34609.8	42468.1	64670.7	448.2	183908	1.76957	22
2011.Summer.HU53	2011	Sum	HU	HU53	0	25190	1924.93	0	11266.4	186.255	4467.23	1307.42	3429.13	47771.4	0.357236	29239.7	0	2144.77	15508.3	10545.7	0	57438.4	2.1346	16
2011.Summer.HU54	2011	Sum	HU	HU54	0	21801.8	2770.65	6.5536	3366.85	1192.8	5831.31	2332.66	5154.02	42456.6	0.155059	115029	144.454	3501.57	29072.7	131870	0	279618	1.75192	25
2011.Summer.HU61	2011	Sum	HU	HU61	3.04951	6315.23	1000.22	0	0	954.723	9732.22	1492.33	5859.63	25357.4	0.062532	38896.9	218.296	3056.85	23866.1	0	0	66038.1	2.30405	24
2011.Summer.HU93	2011	Sum	HU	HU93	86.8507	16513	2336.29	960.929	704.037	881.829	471.179	1436.16	2468.09	25858.4	0.0902345	8588.23	0	157.745	16672.8	4543.07	0	29961.8	2.31047	23
2011.Summer.MI11	2011	Sum	MI	MI11	986.07	50376.4	29759.3	97586.2	0	407.976	0	1535.2	336.381	180987	0.00855491	2872.7	0	89.9031	10686.4	0	0	13649	1.42846	13
2011.Summer.MI17	2011	Sum	MI	MI17	645.999	61732.3	14318.1	10798.8	0	2692.27	0	171.755	2377.61	92736.8	0.0018555	3107.44	0.728232	82.7064	11257.7	12063.7	0	26512.3	1.7117	18
2011.Summer.MI18	2011	Sum	MI	MI18	403.311	47238.1	2794.76	727.377	0	466.23	0	2033.35	1043.87	54707	0.0386028	31814.7	0	807.188	4961.52	102938	0	140521	1.34583	18
2011.Summer.MI19	2011	Sum	MI	MI19	2140.16	45820.7	21020	58281.8	0	1797.94	0	2428.61	2785.23	134274	0.0184201	42837.5	0	197790	14434.3	28499.8	0	283562	1.20109	13
2011.Summer.MI23	2011	Sum	MI	MI23	230.454	32366.7	1351.39	925.798	0	1093.22	0	1041.81	561.59	37570.9	0.0285199	8072.92	0	498.223	17329.7	0	0	25900.8	2.4459	20
2011.Summer.MI27	2011	Sum	MI	MI27	250.221	16575.4	2692.16	281.143	0	2940.7	0	1091.9	1386.13	25217.6	0.0452587	11743.7	0	0	12969	0	0	24712.7	1.91691	12
2011.Summer.MI34	2011	Sum	MI	MI34	1340.95	48562	19669.9	2816.51	1904.58	3623.03	0	2306.14	789.367	81012.5	0.0548259	73786.3	242.442	263.74	28910.8	73875.4	0	177079	2.29242	27
2011.Summer.MI40	2011	Sum	MI	MI40	1179.79	22134	5726.68	268.922	0	3152.45	0	743.756	4973.82	38179.4	0.0198676	8506.11	16.7491	2590.52	29813.1	4102.63	0	45029.1	2.70859	26
2011.Summer.MI41	2011	Sum	MI	MI41	335.879	32217.1	4070.89	3059	354.149	2564.75	0	1527.79	2438.44	46568	0.0421148	9750.92	30.01	2552.08	10652.9	0	0	22985.9	2.28818	17
2011.Summer.MI47	2011	Sum	MI	MI47	47.2016	29774.9	2504.59	1052.25	17557.1	3027.74	0	2344.04	8183.22	64491.1	0.446316	26133.6	0	47362.3	44677.5	0	0	118173	2.17818	25
2011.Summer.ON12	2011	Sum	ON	ON12	10164.8	14397.7	24768.4	42606.1	6007.65	4081.04	868.339	7424.41	14564.1	124882	0.12052	23410.8	4266.95	6180.32	22190.2	62436.6	0	118485	1.75272	26
2011.Summer.ON25	2011	Sum	ON	ON25	3953.61	8938.75	28775.6	30565.6	928.578	3654.53	1138.42	4693.57	12248.4	94897	0.0629757	17570.7	0	11733.6	38005.8	87647.3	0	154957	2.19744	23
2011.Summer.ON33	2011	Sum	ON	ON33	7130.95	2152.7	1858.16	29450.8	0	1715.37	1518.44	2926.44	13080.7	59833.6	0.0514248	18447.2	0	30560.1	23115.4	3389.27	0	75512	2.358	19
2011.Summer.ON41	2011	Sum	ON	ON41	526.822	12680	35290.8	21723.3	0	2762.54	39.7235	1569.18	6513.17	81105.4	0.0197291	2061.9	0	13545	22458.9	24886.5	0	62952.3	1.86159	24
2011.Summer.ON49	2011	Sum	ON	ON49	4324.97	3844.28	29742.3	30590.3	0	5966.61	2904.25	1457.12	17038	95867.9	0.0154338	10935.3	8440.62	23633.3	356125	32519.2	0	431654	0.967101	26
2011.Summer.ON55	2011	Sum	ON	ON55	1426.24	7481.66	21.0703	20216.4	365.458	328.241	3947.3	2513.37	14961.6	51261.3	0.0595015	6644.86	0	35091.8	27974.5	45347.4	0	115058	1.80672	19
2011.Summer.ON60	2011	Sum	ON	ON60	1385.07	3758	1074.51	31434.9	0	187.283	4018.66	4613.81	29247	75719.3	0.0648868	1327.19	5510.1	351.654	18865.9	19174.2	0	45229.1	1.55866	15
2011.Summer.ON63	2011	Sum	ON	ON63	3063.31	3512.76	20363	30423.6	4281.84	1863.67	1033.89	1076.33	12352.1	77970.5	0.0737915	9614.44	2426.65	31416.1	9730.46	89748.2	0	142936	1.91054	24
2011.Summer.SU01	2011	Sum	SU	SU01	0	32159.9	6555.57	1734.24	17488.4	6342.12	519.102	10.5902	1036.69	65846.6	0.361942	13030.8	5.63017	47306.6	33837	3608.6	2243.89	100033	1.82809	25
2011.Summer.SU02	2011	Sum	SU	SU02	7.94183	26933.3	1849.12	80.9819	31101.4	6929.91	4682.69	22.4218	964.742	72572.5	0.7509	24211.8	539.081	24323	15525.5	24236	0	88835.4	2.69831	33
2011.Summer.SU03	2011	Sum	SU	SU03	5.51672	39125	4480.05	1099.54	11240.4	4288.21	17043.7	285.806	1449.82	79018	0.170779	14477.8	426.98	9045.03	16541.3	0	0	40491.1	2.64707	26
2011.Summer.SU04	2011	Sum	SU	SU04	0	24244.1	2537.58	13.6943	5698.35	5153.53	0	0	276.49	37923.7	0.176828	25091.8	0	26600.5	17920.9	7478.25	0	77091.4	2.87505	32
2011.Summer.SU05	2011	Sum	SU	SU05	0	41436.5	2214.13	2476.98	4901.07	3615.32	2009.88	26.636	2906.31	59586.9	0.0901533	13778	183.377	19101.1	10693.6	3418.08	0	47174.1	2.48032	26
2011.Summer.SU06	2011	Sum	SU	SU06	31.9555	9997.62	3621.45	0	0	2733.83	16058.4	999.719	1681.25	35124.2	0.0292962	18185.3	391.34	14909.9	9712.76	5333.52	0	48532.8	2.70916	34
2011.Summer.SU07	2011	Sum	SU	SU07	44.8164	23778.2	277.054	0	6555.52	8926.8	0	0	323.571	39905.9	0.196565	18948.1	268.314	37744.7	39816.4	13511.9	0	110289	2.67483	33
2011.Summer.SU08	2011	Sum	SU	SU08	0	13658.7	161.425	12.3485	24312.9	5437.48	1.82153	22.6566	93.1648	43700.5	1.25668	12380.6	0	11404.1	1135.53	10240.8	3298.72	38459.9	2.3445	25
2011.Summer.SU09	2011	Sum	SU	SU09	95.0097	14369.2	3647.58	241.754	2784.38	5720.33	1040.5	362.667	785.744	29047.2	0.121507	32138.1	210.164	18431.1	39419.4	23547.4	0	113746	2.49574	31
2011.Summer.SU10	2011	Sum	SU	SU10	207.609	24452	6296.49	5349.15	12926.5	1182.99	5619.1	397.999	605.579	57037.4	0.304818	24487.1	0	10128.4	11729.7	0	0	46345.1	2.47501	28
2011.Summer.SU11	2011	Sum	SU	SU11	380.081	44924.8	5921.28	1871.77	16976.9	6378.56	183.641	101.825	915.061	77653.9	0.281943	29923.7	614.502	9812.15	17444.1	11348.7	0	69143.2	2.43504	28
2011.Summer.SU12	2011	Sum	SU	SU12	14.5709	14699.8	348.175	126.525	45686.9	6636.06	220.588	271.475	556.46	68560.6	2.03336	8424.34	0	29841.3	20500.9	20713.1	0	79479.7	2.14509	30
2011.Summer.SU13	2011	Sum	SU	SU13	127.311	18823.7	7026.45	4171.12	9785.65	5180.65	4902.85	523.864	1139.63	51681.2	0.249192	31103.8	23.1564	24932.3	14087.9	1859.83	0	72007	2.24968	26
2011.Summer.SU14	2011	Sum	SU	SU14	35.7729	17597.8	2142.17	2060.3	10611.7	5271.14	985.095	89.3013	467.776	39261	0.374685	30881.2	213.085	26039.4	16685.5	25670.7	0	99490	2.45212	29
2011.Summer.SU15	2011	Sum	SU	SU15	616.767	30945.7	10457.3	35122.9	11776.4	5821.95	2993.75	114.986	1935.49	99785.2	0.135292	18048.4	883.187	3939.05	18302.6	0	0	41173.2	2.66122	39
2011.Summer.SU16	2011	Sum	SU	SU16	693.07	16457.9	3344.03	9123.33	7584.12	2669.42	10195	10.2156	1057.43	51134.6	0.174421	36519.8	0	4662.81	12777.8	0	0	53960.4	1.93438	25
2011.Summer.SU17	2011	Sum	SU	SU17	0	34566.4	5716.76	1978.3	8233.82	2186.26	39054.8	137.935	3563.11	95437.3	0.0961545	44509.9	0	15360.9	9442.79	0	0	69313.5	1.9759	26
2011.Summer.SU18	2011	Sum	SU	SU18	298.217	17409.8	2575.21	2400.85	25305.1	5034.43	319.334	24.504	1101.75	54469.2	0.869252	16047.3	0	14135.9	10812	0	0	40995.2	2.63635	29
2011.Summer.SU19	2011	Sum	SU	SU19	727.387	23873.9	14083.2	16845.1	3688.92	11423.4	75.0366	19.9702	3016.63	73753.5	0.0529504	57642.9	0	16608.3	27107	0	0	101358	1.94007	27
2012.Spring.ER09	2012	Spr	ER	ER09	200.633	9221.5	17884.3	216.908	0	48.9473	0	0	21.1029	27593.4	0	164823	0	52.3344	4492.83	0	0	169368	1.77325	17
2012.Spring.ER10	2012	Spr	ER	ER10	19.9442	2267.94	1738.72	49.7878	0	14.8616	0	0	8.21623	4099.47	0	312555	1418.01	5647.66	14200.7	0	0	333822	1.64974	21
2012.Spring.ER15	2012	Spr	ER	ER15	198.771	1689.15	2074.07	20.2144	0	5.93623	0	0	8.22263	3996.37	0	45625	0	0	6367.85	0	0	51992.8	1.83651	16
2012.Spring.ER30	2012	Spr	ER	ER30	12586.3	18915.6	30024.6	619.256	0	404.672	17.0206	0	353.075	62920.6	0	23239.6	123.404	4537.04	8722.66	46097	0	82719.6	1.47766	16
2012.Spring.ER31	2012	Spr	ER	ER31	4012.1	9738.74	15780.7	345.829	0	424.257	0	0	568.873	30870.5	0	92762.7	0	51185.7	11936.3	89498	0	245383	1.72071	18
2012.Spring.ER32	2012	Spr	ER	ER32	26474.5	31521.7	17735.5	516.429	0	637.384	0	0	322.612	77208.1	0	216659	2056.87	756.056	17371.1	5626.46	0	242469	1.96932	19
2012.Spring.ER36	2012	Spr	ER	ER36	6171.12	13710.9	14143.7	987.398	0	1010.25	3.08938	0	500.947	36527.4	0	88259.8	73.8952	955.128	24288.2	18112.1	0	131689	1.93152	17
2012.Spring.ER37	2012	Spr	ER	ER37	24405.2	79728	53626.5	4062.51	0	2226.44	76.6123	0	1572.81	165698	0	67200.5	44.0144	1168.15	16721	57109.7	0	142243	1.61947	21
2012.Spring.ER38	2012	Spr	ER	ER38	14375.7	24138.9	26582.5	533.118	0	1130.14	57.3429	0	1207.75	68025.5	0	18691.1	155.343	236.618	29846.8	100975	0	149905	1.57262	19
2012.Spring.ER42	2012	Spr	ER	ER42	39507.4	25053.3	58674.1	701.201	0	2517.46	64.5721	0	1834.17	128352	0	6305.4	0	12218.8	32513.2	0	1221.88	52259.3	1.52714	14
2012.Spring.ER43	2012	Spr	ER	ER43	112482	40153.5	93433.5	4800.69	290.407	37179.6	199.767	0	11665.8	300205	0.000968301	23371.3	524.965	1505.79	28323.6	155600	0	209326	1.90038	31
2012.Spring.ER58	2012	Spr	ER	ER58	393.582	3022.46	2983.08	4352.97	161.063	3597.33	0	44.7841	5937.97	20493.3	0.0101466	184678	16738.1	0	93228.1	0	0	294644	2.38316	28
2012.Spring.ER59	2012	Spr	ER	ER59	116.138	4483.06	8774.52	163.428	60.5679	1585.72	0	71.9392	588.118	15843.5	0.00843404	37871.7	7137.09	41719.5	29956.4	0	0	116685	2.39008	42
2012.Spring.ER60	2012	Spr	ER	ER60	17.8989	203.252	111.277	11.4701	69.9628	91.8889	0	0	83.3545	589.104	0.134766	46942.6	27020.6	947.219	20757.6	0	0	95668	2.44422	51
2012.Spring.ER61	2012	Spr	ER	ER61	7.13905	224.122	108.271	74.6091	156.135	91.7109	0	0	113.539	775.526	0.252078	148063	12763.6	0	24832.1	5274.81	0	190934	2.11827	37
2012.Spring.ER63	2012	Spr	ER	ER63	426.557	2085.95	5072.64	100.03	0	10.8189	0	0	10.3641	7706.36	0	107366	0	0	4362.74	0	246.757	111975	1.63075	13
2012.Spring.ER73	2012	Spr	ER	ER73	5229.64	8571.67	10760.7	51.0066	0	547.438	0	0	562.567	25723	0	9649.95	310.57	3034.14	27701.7	22645.5	0	63341.8	1.85655	21
2012.Spring.ER78	2012	Spr	ER	ER78	583.257	8938.74	6073.35	34.5557	0	8.85922	20.3423	0	13.0138	15672.1	0	98913.7	313.856	0	13589.3	0	88.4965	112905	1.87905	18
2012.Spring.ER91	2012	Spr	ER	ER91	91.1927	785.932	1456.37	244.67	81.5696	404.061	0.931372	16.2128	1361.22	4442.16	0.0225078	116722	10144.3	496.238	50296.6	0	0	177659	2.26178	38
2012.Spring.ER92	2012	Spr	ER	ER92	146.016	1566.67	763.56	157.078	616.053	2030.27	0	51.1344	5561.6	10892.4	0.0652494	23717.3	2078.39	10379.7	42556	0	0	78731.3	2.41927	20
2012.Spring.HU06	2012	Spr	HU	HU06	181.555	12272.8	4830.33	113.222	1865.78	1002.27	0	0	8.34234	20274.3	0.101354	30385.2	2300.92	580.411	22005.4	2784.48	0	58056.3	2.40739	53
2012.Spring.HU09	2012	Spr	HU	HU09	2.72921	8142.23	422.104	89.8322	1272.66	1342.88	0	0	4.52495	11277	0.127211	43702.9	2469.37	3666.01	28394.4	23100.1	0	101333	2.39842	46
2012.Spring.HU12	2012	Spr	HU	HU12	33.5482	8767.35	1611.65	48.0867	1025.15	960.594	0	0	8.1715	12454.5	0.0896938	6826.01	1174.05	1651.25	8416.71	1793.6	0	19861.6	2.53286	37
2012.Spring.HU15	2012	Spr	HU	HU15	18.9321	5282.21	1024.5	84.0522	511.778	1323.79	0	0	13.0009	8258.27	0.0660658	16324.2	2589.19	0	21102.6	0	0	40016	2.34421	31
2012.Spring.HU27	2012	Spr	HU	HU27	21.7581	7106.93	1838.17	163.743	1028.03	874.178	0	0	0.644386	11033.4	0.102748	345.013	90.742	16.5413	2404.54	0	0	2856.84	1.7869	18
2012.Spring.HU32	2012	Spr	HU	HU32	48.0494	8210.39	1732.54	162.141	758.367	1034.93	0	0	7.30971	11953.7	0.0677394	8878.74	18097.5	2232.22	3800.72	0	0	33009.2	2.25818	39
2012.Spring.HU37	2012	Spr	HU	HU37	0	3587.01	267.479	0	638.279	373.369	0	0	0.0210414	4866.16	0.150969	6309.02	61.7534	309.801	7646.3	2033.56	0	16360.4	2.0689	23
2012.Spring.HU38	2012	Spr	HU	HU38	0	12384.1	921.223	105.678	1399.23	1720.95	0	0	5.91941	16537.1	0.0924324	6210.17	221.577	184.539	3973.44	0	0	10589.7	2.02675	25
2012.Spring.HU45	2012	Spr	HU	HU45	0	8869.57	512.424	40.8098	1575.53	1120.08	0	0	0.262809	12118.7	0.149436	4879.73	229.302	422.386	5755.33	1235.67	0	12522.4	2.0542	30
2012.Spring.HU48	2012	Spr	HU	HU48	0	9715.83	523.258	147.428	1287.97	876.922	0	0	0.270918	12551.7	0.114346	5598.71	557.495	466.11	5783.77	0	0	12406.1	2.24387	22
2012.Spring.HU53	2012	Spr	HU	HU53	0	5924.12	702.374	32.6443	1329.94	1002.85	0	0	0.11596	8992.04	0.173574	9589.28	273.982	0	3977.41	3707.02	0	17547.7	1.72762	20
2012.Spring.HU54	2012	Spr	HU	HU54	0	8848.02	351.091	205.05	2417.15	1714.7	0	0	5.54618	13541.6	0.217283	20871.1	598.321	261.933	6710.34	1790.02	0	30231.7	2.16906	34
2012.Spring.HU61	2012	Spr	HU	HU61	0	12658.7	117.061	24.5529	7783.87	1217.42	0	0	7.14717	21808.8	0.555004	12371.5	1315.15	193.189	8829.04	0	0	22708.9	2.44528	39
2012.Spring.HU93	2012	Spr	HU	HU93	84.0083	6291.86	1971.95	73.2808	710.448	1107.15	0	0	23.959	10262.7	0.0743753	12414.4	10424.5	0	6925.09	603.176	153.936	30521.1	2.17574	27
2012.Spring.MI11	2012	Spr	MI	MI11	0	19463.3	1055.8	547.207	2077.16	3364.61	0	0	64.1643	26572.3	0.084799	11814.9	63.4069	8028.59	5925.26	34176.6	0	60008.8	1.71798	27
2012.Spring.MI17	2012	Spr	MI	MI17	0	16734.1	1333.08	50.5648	737.435	1312.48	0	0	7.62632	20175.3	0.037938	18092.1	8037.52	55.6053	5299.09	0	0	31484.3	2.04642	20
2012.Spring.MI18	2012	Spr	MI	MI18	0	30341.5	3712.09	27.467	6520.51	2959.51	0	0	26.5108	43587.5	0.175911	24484.3	37.7021	383.059	2720.24	0	0	27625.3	2.23	25
2012.Spring.MI19	2012	Spr	MI	MI19	2.19218	14934.1	385.875	633.428	2934.32	878.805	0	0.248699	1.3721	19770.4	0.174305	2753.46	46.2992	0	1911.85	0	0	4711.61	1.94448	18
2012.Spring.MI23	2012	Spr	MI	MI23	0	11167.3	1135.36	0	1894.53	1448.77	0	0	5.38777	15651.3	0.137716	2133.67	39.3099	52.9574	2526.72	0	0	4752.66	1.93861	19
2012.Spring.MI27	2012	Spr	MI	MI27	0	10056.7	249.833	47.2549	313.83	774.831	0	0	10.9119	11453.3	0.0281727	1250.27	0	70.7502	1566.23	51393	0	54280.2	0.36597	17
2012.Spring.MI32	2012	Spr	MI	MI32	0	12806.8	199.618	96.2829	3190.81	1343.22	0	0	11.2182	17648	0.220708	12595.9	27.4995	0	2816.01	93487.6	0	108927	0.672126	23
2012.Spring.MI34	2012	Spr	MI	MI34	0	30528.4	2067.66	419.204	4689	1875.68	0	0	18.7525	39598.6	0.134318	27149.2	54.0641	191.788	1458.3	0	0	28853.3	1.49561	18
2012.Spring.MI40	2012	Spr	MI	MI40	0	8653.92	1134.33	0	1126.84	913.584	0	0	11.2642	11839.9	0.105184	5826.45	0	0	1084.66	0	0	6911.11	1.62404	18
2012.Spring.MI41	2012	Spr	MI	MI41	0	8458.73	572.759	33.8518	2477.86	1649.6	0	0	19.0615	13211.9	0.230842	13807.3	50.3583	21.2674	721.825	0	0	14600.7	1.41125	19
2012.Spring.MI47	2012	Spr	MI	MI47	0	18686	1589.03	192.782	2589.66	1513.86	0	0	29.1195	24600.4	0.117654	41026.7	7988.76	0	2272.51	0	0	51288	1.53163	23
2012.Spring.ON12	2012	Spr	ON	ON12	95.5075	3835.83	2994.22	11.739	1308.87	532.217	0	0	27.0272	8805.41	0.174597	39133.7	18.1017	425.308	4528.49	8523.92	0	52629.5	1.39354	17
2012.Spring.ON25	2012	Spr	ON	ON25	13.1641	1791.83	515.004	0	115.277	886.262	0	0	4.02543	3325.57	0.0359087	34184.9	0	612.6	930.952	2295.39	0	38023.8	1.31625	15
2012.Spring.ON33	2012	Spr	ON	ON33	15.7986	5065.19	3345.24	2.07041	1582.08	1149.06	0	0	31.253	11190.7	0.164652	30751	64.9578	25649	2312.2	0	0	58777.2	1.50695	17
2012.Spring.ON41	2012	Spr	ON	ON41	3.55369	2570.71	1096.32	0.489407	110.077	491.52	0	0	5.31119	4277.98	0.0264106	153371	185.217	2536.69	7293.49	2603.95	0	165990	1.60802	24
2012.Spring.ON49	2012	Spr	ON	ON49	4.84062	998.846	689.037	0	639.237	65.5955	0.339933	0	0.548226	2398.44	0.363367	73426	130.292	628.117	6031.25	0	121.633	80337.3	1.54808	17
2012.Spring.ON55	2012	Spr	ON	ON55	47.2753	4679.08	7692.12	0	336.223	125.221	0	0	7.95102	12887.9	0.0267871	12333.9	0	1607.03	4721.59	0	114.798	18777.4	1.78343	18
2012.Spring.ON60	2012	Spr	ON	ON60	67.2491	5084.7	24333.5	0	243.401	261.452	0	0	8.32946	29998.7	0.00818009	9828.59	0	651.447	6149.89	33596.6	29.6957	50256.2	1.37764	21
2012.Spring.ON63	2012	Spr	ON	ON63	21.4578	3725.63	2773.94	0	260.626	99.4349	0	0.12328	1.11106	6882.32	0.0393787	50552.3	0	3147.43	3154.99	18946.4	111.691	75912.8	2.06107	19
2012.Spring.SU01	2012	Spr	SU	SU01	3.72769	6259.01	1916.96	0	610.931	241.026	0	0	44.2555	9075.91	0.0721716	28864.5	1046.58	207.737	8547.96	5630.72	320.135	44617.6	2.21321	37
2012.Spring.SU02	2012	Spr	SU	SU02	0	8558.54	2346.05	0	1121.09	467.115	0	0	24.463	12517.3	0.0983744	1868.12	35.0818	339.16	1241.09	0	0	3483.45	2.29795	22
2012.Spring.SU03	2012	Spr	SU	SU03	0	16406.4	5585.88	0	3006.18	756.449	0	0	44.5143	25799.4	0.131889	16569.1	10813.9	90.3101	7270.68	30207.2	0	64951.2	1.80493	30
2012.Spring.SU04	2012	Spr	SU	SU04	0	10609	1941.73	0	1133.92	227.46	0	0	11.8757	13923.9	0.0886565	11870.9	163.864	728.04	6099.28	1230.79	0	20092.8	2.17525	29
2012.Spring.SU05	2012	Spr	SU	SU05	2.44557	4184.24	1230.82	21.6082	904.891	332.653	0	0	19.1524	6695.81	0.15626	2823.4	592.853	237.249	15783.8	5024.1	0	24461.4	2.41029	33
2012.Spring.SU06	2012	Spr	SU	SU06	1.74404	1067.87	1658.25	0	164.445	277.61	0	0	19.3339	3189.26	0.0543654	11241.9	946.055	94.5727	6688.89	5594.36	0	24565.7	2.088	28
2012.Spring.SU07	2012	Spr	SU	SU07	0	2329.96	482.354	0	409.846	130.004	0	0	2.54197	3354.71	0.139173	2322.43	40.1335	1161.97	2453.38	529.574	0	6507.49	2.40103	27
2012.Spring.SU08	2012	Spr	SU	SU08	1.46396	4179.07	256.156	0	961.901	122.008	0	0	2.93039	5523.53	0.210868	5173.71	3.45353	1281.57	2009.64	1652.27	0	10120.6	2.47319	25
2012.Spring.SU09	2012	Spr	SU	SU09	1.53176	5189.08	3086.31	0	442.539	201.483	0	0	11.0596	8932	0.052128	7796.26	217.325	247.888	5915.65	3265.66	0	17442.8	2.07968	28
2012.Spring.SU10	2012	Spr	SU	SU10	0	3345.95	1722.09	0	803.297	400.837	0	0	14.0135	6286.19	0.14651	3197.42	111.64	598.085	5013.41	0	0	8920.55	2.3171	26
2012.Spring.SU11	2012	Spr	SU	SU11	0	9923.93	2629.83	0	1557.2	417.569	0	0	22.4353	14551	0.119842	6551.78	216.623	1401.61	2706.6	0	0	10876.6	1.90993	23
2012.Spring.SU12	2012	Spr	SU	SU12	0	5375.56	1230.84	0	915.538	218.761	0	0	2.39164	7743.09	0.134095	1458.35	13.84	1249.99	6603.4	4168.21	0	13493.8	2.14528	26
2012.Spring.SU13	2012	Spr	SU	SU13	0	7030.62	2757.92	0	920.342	572.066	0	0	11.2481	11292.2	0.0887346	7991.05	110.419	2902.9	3562.3	0	0	14566.7	1.99998	26
2012.Spring.SU14	2012	Spr	SU	SU14	0	1597.09	558.092	0	229.351	240.291	0	0	3.72667	2628.55	0.0955949	4003.51	207.074	181.264	2635.39	612.972	0	7640.21	2.3016	31
2012.Spring.SU15	2012	Spr	SU	SU15	131.125	5737.45	4768.4	2.52773	1939.66	270.478	0	0	49.2886	12898.9	0.176988	7459.77	169.33	90.162	7197.47	17160.7	0	32077.4	2.01	41
2012.Spring.SU16	2012	Spr	SU	SU16	0	2557.71	814.738	0.782281	309.487	1153.42	0	0	7.97597	4844.12	0.0682496	13641.7	0	2395.64	6072.22	11182.6	0	33292.2	1.89527	23
2012.Spring.SU17	2012	Spr	SU	SU17	0	5625.43	1216.36	0	712.536	301.75	0	0	4.69786	7860.77	0.09968	8246.74	44.7704	313.893	3420.97	4272.58	0	16299	2.23055	28
2012.Spring.SU18	2012	Spr	SU	SU18	2.38679	2325.37	606.709	0	411.351	467.622	0	0	4.79724	3818.24	0.120741	14375.3	6.8742	1004.82	6809.02	15072.3	0	37268.3	1.97622	24
2012.Spring.SU19	2012	Spr	SU	SU19	0	1357.45	105.34	0	331.819	481.343	0	0	19.8249	2295.78	0.168954	8887.3	32.8713	3599.26	10170.3	10898.2	0	33587.9	2.38671	32
2012.Summer.ER09	2012	Sum	ER	ER09	154.601	22877.2	1435.31	188.859	0	3826.28	0	366.923	1377.71	30226.8	0.0122882	37262.8	0	108366	7701.99	17532.6	0	170863	1.76705	17
2012.Summer.ER10	2012	Sum	ER	ER10	2020.83	29428.6	3551.14	1133.77	0	4403.43	34.1082	1502.61	2282.27	44356.8	0.0350634	9956.36	0	26002	8800.53	118445	0	163204	1.09136	21
2012.Summer.ER15	2012	Sum	ER	ER15	143.796	50315.5	11344.8	973.794	0	4673.64	0	4817.19	2529.39	74798.1	0.0688357	6501.69	0	9638.55	0	0	0	16140.2	1.5465	12
2012.Summer.ER30	2012	Sum	ER	ER30	0	128477	4179.48	10405.7	0	5982.83	71.9324	5608.3	15933.3	170659	0.0339793	2599.35	12.1724	160227	6577.48	133936	0	303352	1.53004	26
2012.Summer.ER31	2012	Sum	ER	ER31	3448.6	64450.6	41265.7	12518.6	0	5377.53	0	956.623	6311.09	134329	0.00717259	11164.4	0	630113	14618.8	314072	0	969969	1.59782	22
2012.Summer.ER32	2012	Sum	ER	ER32	371.582	132154	13125.8	26218.3	0	8397.43	4938.9	5262.07	2205.02	192673	0.0280777	18894.3	0	257011	16343.4	270132	0	562381	1.64084	21
2012.Summer.ER36	2012	Sum	ER	ER36	98.8058	63636.9	23798.8	9987.74	0	10811.6	498.826	3194.89	11298.3	123326	0.0265951	7729.76	0	112673	20622.5	364563	0	505588	1.08756	21
2012.Summer.ER37	2012	Sum	ER	ER37	15.0811	44592.1	5161.73	424.484	0	13068.2	0	5510.69	6760.44	75532.8	0.0786993	7874.64	0	41352	2893.13	108393	0	160512	1.189	21
2012.Summer.ER38	2012	Sum	ER	ER38	4745.05	23024.2	94299.6	24284.6	0	2990.61	7118.17	1816.29	350.782	158629	0.0115825	168447	1397.12	120803	39329.2	252426	0	582403	1.75547	20
2012.Summer.ER42	2012	Sum	ER	ER42	0	111847	28413.8	45723.4	0	7278.68	0	6127.42	2598.4	201989	0.0312845	4693.45	20.8643	63806.9	11507	118411	0	198439	1.57998	26
2012.Summer.ER43	2012	Sum	ER	ER43	1495.15	87464.6	39880.2	19061	0	10872.1	1052.36	126.161	1873.47	161825	0.000780223	11945.3	52.1964	47163.7	8029.04	40038.8	0	107229	1.85245	20
2012.Summer.ER58	2012	Sum	ER	ER58	12600.9	13036	17768.2	906.421	0	6569.58	3430.33	78.2081	2590.05	56979.7	0.00137445	44766.4	3336.53	163416	41866.6	0	0	253386	2.33111	39
2012.Summer.ER59	2012	Sum	ER	ER59	21965.1	27267.6	21818.9	742.25	0	8630.25	6950.5	1046.01	1613.51	90034.2	0.0117545	128148	10472.3	111476	17528.8	0	0	267625	2.44666	34
2012.Summer.ER60	2012	Sum	ER	ER60	36214.8	26050.8	10592.6	5694.7	0	2151.38	11589.7	874.624	12056.8	105225	0.00838158	277660	136507	391491	22242.6	0	0	827901	2.46906	45
2012.Summer.ER61	2012	Sum	ER	ER61	706.759	757.566	101.794	0	0	173.329	4.27405	185.653	61.3078	1990.68	0.102853	12589	9998.91	20924.1	26535.1	0	0	70047.1	2.6009	57
2012.Summer.ER63	2012	Sum	ER	ER63	307.08	37043.4	3906.53	750.578	0	4530.67	0	3050.54	3876.67	53465.5	0.0605086	21374.5	0	100207	9793.88	126745	0	258120	1.69313	20
2012.Summer.ER73	2012	Sum	ER	ER73	119.526	84250.7	15503.1	19348.6	0	4320.75	0	3867.85	4588.5	131999	0.0301866	22482.9	0	232937	10922.7	80816.8	0	347160	2.15922	21
2012.Summer.ER78	2012	Sum	ER	ER78	801.005	49478.9	58937.2	4497.32	0	3666.29	0	5984.48	5545.17	128910	0.0486837	13445.7	0	91037.3	10570.8	50819.5	0	165873	2.18802	21
2012.Summer.ER91	2012	Sum	ER	ER91	9617.79	3765.05	8001.85	771.274	0	906.014	4103.39	2756.53	7240.11	37162	0.0801189	36962.1	14462	309769	17233.5	3041.66	0	381468	1.34725	38
2012.Summer.ER92	2012	Sum	ER	ER92	12961.7	9751.25	24301.3	1140.42	0	4565.51	5693.18	1327.88	1161.75	60902.9	0.0222892	14710.3	1853.14	50011.2	8490.84	0	0	75065.5	1.99763	25
2012.Summer.HU06	2012	Sum	HU	HU06	0	7330.34	131.225	0	0	2215.64	30.3293	385.388	946.202	11039.1	0.036174	19027.2	27.0429	716.296	9206.12	29951.5	0	58928.1	1.87937	27
2012.Summer.HU09	2012	Sum	HU	HU09	8.23406	6182.27	179.57	3.15008	0	1645.18	594.105	941.793	803.088	10357.4	0.100025	27130.9	85.5507	14738	25504.5	21401.9	0	88860.9	2.44633	26
2012.Summer.HU12	2012	Sum	HU	HU12	48.3324	9414.68	201.923	131.7	0	2865.27	470.522	318.026	1639.45	15089.9	0.0215291	10753.5	33.4517	1389.56	2714.32	4077.48	0	18968.4	2.41152	25
2012.Summer.HU15	2012	Sum	HU	HU15	231.719	19313.9	2989.63	2761.18	0	2991.84	290.049	2967.94	1747.22	33293.4	0.0978696	49758.6	82.5213	4764.63	29138	21466.8	0	105211	2.20082	26
2012.Summer.HU27	2012	Sum	HU	HU27	137.266	12013.7	2486.45	4464.82	0	3221.52	108.829	1518.16	1069.1	25019.8	0.0645979	11246.9	831.199	1643.65	13629.3	0	0	27351	2.07868	18
2012.Summer.HU32	2012	Sum	HU	HU32	0	12453.4	449.327	0	0	1351.31	5.38745	604.393	1387.05	16250.9	0.038628	13227.7	0	558.165	6471.45	25470.1	0	45727.4	1.58809	21
2012.Summer.HU37	2012	Sum	HU	HU37	2.48153	4318.28	280.777	362.633	0	2369.19	5.14416	587.61	900.179	8826.29	0.0713233	8695.21	5.95577	161.39	9750.01	15643.8	0	34256.3	1.96182	29
2012.Summer.HU38	2012	Sum	HU	HU38	0.969021	7513.5	19.0699	0	0	1786.29	0	521.686	628.226	10469.7	0.052441	15337	0	697.92	15938	21349.5	0	53322.3	1.67377	17
2012.Summer.HU45	2012	Sum	HU	HU45	100.284	11074	1719.62	4498.66	0	1757.25	10.4783	1509.6	1560.54	22230.5	0.0728538	38939.8	1390.31	1439.26	11331	32143.7	0	85244.1	2.53836	37
2012.Summer.HU48	2012	Sum	HU	HU48	0	18374.1	2672.08	23.7011	238.545	1824.37	0	913.465	992.614	25038.9	0.0482278	15737.7	0	318.594	5256.83	13944.8	0	35258	1.82128	16
2012.Summer.HU53	2012	Sum	HU	HU53	14.3429	16651.5	2000.86	43.5398	0	801.425	233.528	1227.67	2451.7	23424.5	0.0553085	36183.8	989.152	2790.12	7476.93	0	0	47440	2.43944	37
2012.Summer.HU54	2012	Sum	HU	HU54	0.556456	2139.48	62.5855	8.40953	0	1663.87	535.261	812.877	3009.55	8232.59	0.109556	16672.6	802.809	1965.62	32670	141220	0	193331	1.28295	36
2012.Summer.HU61	2012	Sum	HU	HU61	2.29062	9442.32	516.1	24.2311	0	4747.57	26.7604	386.873	3575.28	18721.4	0.0211008	11226.4	114.79	808.335	7053.96	0	0	19203.5	2.50847	27
2012.Summer.HU93	2012	Sum	HU	HU93	351.579	10274.2	1358.53	3936.18	0	3048.74	0	1135.96	2075.46	22180.7	0.0539785	9432.3	8.88621	9161.05	6977.03	0	0	25579.3	2.40162	19
2012.Summer.MI11	2012	Sum	MI	MI11	76.7741	14864.4	3467.82	10691.9	0	3700.14	0	1545.41	925.813	35272.2	0.0458213	26768.9	0	23349.8	70949.4	0	0	121068	1.9045	22
2012.Summer.MI17	2012	Sum	MI	MI17	97.1515	5656.93	159.5	43.0309	0	1170.6	0	1073.49	2220.02	10420.7	0.114846	10699.2	0	12880.2	246351	0	0	269931	0.97572	26
2012.Summer.MI18	2012	Sum	MI	MI18	7.96184	1699.06	16.5336	0	0	2539.69	0	1344.75	905.83	6513.83	0.260154	10784.9	0	94383.9	14024.3	0	0	119193	0.936889	17
2012.Summer.MI19	2012	Sum	MI	MI19	10.9279	14814.1	12945.6	8901.71	0	3190.24	0	7170.85	1053.51	48087	0.175257	6850.6	0	6372.54	28636.3	22028.1	0	63887.6	2.41143	31
2012.Summer.MI23	2012	Sum	MI	MI23	2.63497	2714.24	69.4306	202.921	0	1248.04	0	3100.03	2132.95	9470.25	0.486644	50941.6	0	72229.7	18996.6	0	0	142168	1.66708	18
2012.Summer.MI27	2012	Sum	MI	MI27	0	12831.8	312.482	68.1738	277.833	2021.51	0	4651.03	4589.9	24752.8	0.248632	26744.7	0	38828.6	19604.6	6282.08	0	91460	2.17141	23
2012.Summer.MI32	2012	Sum	MI	MI32	0	24936.3	2856.74	51712.7	6606.58	2167.23	0	6044.9	2503.95	96828.4	0.150296	61560.5	0	4277.44	23598.8	0	0	89436.7	1.90179	29
2012.Summer.MI34	2012	Sum	MI	MI34	0	12583.4	992.478	39532.1	2264.33	852.83	0	10050.7	3783.5	70059.3	0.213269	15856.2	0	7188.97	24723.1	0	0	47768.2	1.83864	23
2012.Summer.MI40	2012	Sum	MI	MI40	0	20767.6	121.925	48.9589	493.83	1815.55	0	3565.04	4333.12	31146.1	0.149845	31643.5	0	105.448	12411.5	14122	0	58282.4	1.97119	23
2012.Summer.MI41	2012	Sum	MI	MI41	3.60165	7020.05	13.1472	509.077	0	2016.41	0	4642.86	2974.96	17180.1	0.370326	39085	1622.43	13556.8	6368.77	3457.88	1267.89	65358.8	2.25594	25
2012.Summer.MI47	2012	Sum	MI	MI47	87.4173	29544.5	1709.87	12639.1	437.03	2892.33	0	4191.53	2437.24	53939	0.0938657	24717.4	166.246	466.7	19775.8	220542	0	265668	1.25013	32
2012.Summer.ON12	2012	Sum	ON	ON12	13842.3	2146.74	4938.52	8975.33	0	2126.85	4219.91	1669.78	4942.94	42862.4	0.040536	10930.3	151.167	71337.3	12317.8	213335	0	308071	1.28672	28
2012.Summer.ON25	2012	Sum	ON	ON25	11793.4	2372.27	7280.16	13483.2	0	1774.82	1785.49	441.014	7067.82	45998.1	0.00968046	15710.4	91.4346	103690	13873.2	175891	0	309256	2.04129	26
2012.Summer.ON33	2012	Sum	ON	ON33	18998.4	4770.75	2832.34	21566.7	0	1743.79	6080.43	2046.26	11742.5	69781.1	0.0302098	12752.5	0	116244	11975	59776.3	0	200748	1.86835	19
2012.Summer.ON41	2012	Sum	ON	ON41	39320.3	3546.21	62123.5	74585.7	0	480.928	5769.07	4011.05	4528.4	194365	0.0210715	18130.3	0	111018	2685.56	33535.3	0	165370	1.37025	16
2012.Summer.ON49	2012	Sum	ON	ON49	26383.2	14961.9	14626.8	43304.4	780.382	9278.5	10305.4	2786.84	4258.3	126686	0.0289739	6560.57	123.628	145137	4408.85	185944	0	342173	1.36919	18
2012.Summer.ON55	2012	Sum	ON	ON55	3803.4	26928.9	36624.3	38163	0	6130.35	706.194	2934.2	12175.6	127466	0.0235618	2547.69	0	166871	4520.11	75269.8	0	249209	1.69885	15
2012.Summer.ON60	2012	Sum	ON	ON60	17065.4	8506.61	24553.3	29090.5	0	859.777	12461.6	4110.2	5106.3	101754	0.0420939	3316.51	0	110403	2579.47	130882	0	247181	1.41878	17
2012.Summer.ON63	2012	Sum	ON	ON63	8626.34	10852.2	7759.54	8059.74	0	5778.53	335.195	778.391	3507.27	45697.2	0.0173288	8015.4	86.7703	121440	5327.86	197296	0	332167	1.44267	27
2012.Summer.SU01	2012	Sum	SU	SU01	175.444	17843.1	12568.1	6454.66	3303.91	110.237	1000.33	571.905	197.414	42225.1	0.101066	44340.6	27.1106	3102.31	4171.49	1350.35	0	52991.9	1.69096	21
2012.Summer.SU02	2012	Sum	SU	SU02	100.988	19918.7	12580.3	2416.97	0	114.298	1600.58	1217.41	96.6832	38046	0.0330561	25896.6	848.376	12242.3	7129.32	8859.93	0	54976.5	2.43007	32
2012.Summer.SU03	2012	Sum	SU	SU03	75.5829	32640.5	6629.47	12902.6	60.9061	374.967	3230.55	2742	3891.72	62548.3	0.0469141	91056.1	175.674	4684.83	15371.8	81987.7	0	193276	1.82708	37
2012.Summer.SU04	2012	Sum	SU	SU04	281.849	39470.1	9151.91	3875.49	14190.8	1996.9	3630.02	2716.06	9890.77	85204	0.247549	123867	29.2058	2076.32	12364.2	0	0	138336	1.21009	24
2012.Summer.SU05	2012	Sum	SU	SU05	0	3769.74	1659.52	10888.8	562.606	241.799	3087.91	3598.76	546.56	24355.7	0.206066	19864.6	4.56066	13876.7	16492.6	60974.9	0	111213	1.71824	27
2012.Summer.SU06	2012	Sum	SU	SU06	451.254	5809.78	2499.29	471.849	2684.02	2338.79	27.7955	112.25	1208.71	15603.7	0.218331	40176.9	4368.03	3651.01	10535.8	0	0	58731.7	2.04181	34
2012.Summer.SU07	2012	Sum	SU	SU07	27.1006	14790.1	3954.44	0	95.0368	777.274	4046.73	1793.4	2004.18	27488.3	0.0737676	131499	65.8186	15536.6	16756.3	46772	0	210629	1.67859	33
2012.Summer.SU08	2012	Sum	SU	SU08	1432.92	46645.6	7684.81	6209.29	5657.9	669.405	42.5478	392.775	4826.61	73561.9	0.0896248	37514.8	0	2891.47	9286.69	0	1345.35	51038.3	1.78032	22
2012.Summer.SU09	2012	Sum	SU	SU09	183.821	79326.3	23301.4	1483.28	14239.6	9833.98	4895.51	2221.74	15639.4	151125	0.12224	134440	255.022	4444.48	19670.6	16527.4	0	175337	1.65885	34
2012.Summer.SU10	2012	Sum	SU	SU10	5.61183	1712.31	35.3855	70.366	187.828	648.908	3586.09	1230.24	789.916	8266.66	0.20706	117331	140.223	17892.9	25940	2093.37	0	163397	1.96306	28
2012.Summer.SU11	2012	Sum	SU	SU11	0	10560.4	413.713	1338.51	12348.6	1239.02	2112.46	3108.6	3598.94	34720.2	0.802429	106805	0	36608.9	48030.1	22039	0	213483	2.20577	34
2012.Summer.SU12	2012	Sum	SU	SU12	56.8426	15440.4	479.916	407.016	4278.97	2207.2	320.714	3892.24	2312.69	29395.9	0.384985	81982.4	0	41956.4	52055.5	15951.9	0	191946	2.623	34
2012.Summer.SU13	2012	Sum	SU	SU13	803.099	9847.86	1520.8	20588.2	1583.22	1330.84	2257.54	3786.87	4987.57	46706	0.129913	46941.6	2316.2	5724.57	52209.9	6645.29	0	113838	2.46231	36
2012.Summer.SU14	2012	Sum	SU	SU14	134.574	11375.4	2454.98	286.592	47.2396	825.834	696.828	2840.38	12454.2	31116	0.102295	34878.9	46.9036	4667.33	40441.9	18229.7	0	98264.7	2.43274	31
2012.Summer.SU15	2012	Sum	SU	SU15	1785.38	12455.2	4995.87	2464.32	0	1085.01	2603.45	3002.75	3401.61	31793.6	0.104295	35446.8	0	5952.61	47841.7	26460.6	0	115702	2.30793	26
2012.Summer.SU16	2012	Sum	SU	SU16	312.206	34611.3	9820.04	1828.71	493.061	3077.59	2679.88	1594.21	2788.15	57205.1	0.0378692	50698.7	286.195	6050.3	9398.68	0	0	66433.9	1.7466	22
2012.Summer.SU17	2012	Sum	SU	SU17	0	16772.5	3852.65	4976.66	2562.82	236.666	12904.5	7401.02	3353.69	52060.4	0.23669	124070	0	4279.83	12685.6	8633.12	0	149669	1.49661	20
2012.Summer.SU18	2012	Sum	SU	SU18	294.55	72141.2	13230.5	14195.2	791.796	2162.88	6105.85	1793.85	2959.23	113675	0.0232753	60719.5	0	882.884	20017.5	0	0	81619.9	1.76891	25
2012.Summer.SU19	2012	Sum	SU	SU19	0	31020.2	1330.57	13976.2	9606.45	3637.62	3976.34	463.695	3931.88	67943	0.174005	131885	0	1248.71	60006.3	2101.62	0	195242	1.88161	23
2013.Spring.ER09	2013	Spr	ER	ER09	393.255	2854.16	6348.8	47.9435	0	92.2176	0	0	8.01061	9744.39	0	81117.5	0	0	1641.18	0	403.542	83162.2	0.917942	13
2013.Spring.ER10	2013	Spr	ER	ER10	569.067	4781.53	6283.4	29.3626	0	142.914	0	0	22.521	11828.8	0	195621	2428.61	0	5492.07	37170.6	0	240712	1.0536	24
2013.Spring.ER15	2013	Spr	ER	ER15	264.532	3583.74	4700.44	65.6292	0	136.178	0	0	7.1657	8757.68	0	63068.5	0	1474.32	4231.87	0	0	68774.6	0.870038	11
2013.Spring.ER30	2013	Spr	ER	ER30	9549.82	18544.7	13944.7	401.43	0	908.787	33.4155	0	199.053	43581.9	0	38653.9	43686	2012.38	8807.74	202165	0	295325	1.54347	16
2013.Spring.ER31	2013	Spr	ER	ER31	12264.4	24512.6	21350.6	1409.55	0	947.028	371.107	0	133.779	60989	0	317632	23194.6	2712.96	16876.9	35304.9	0	395721	1.56976	18
2013.Spring.ER32	2013	Spr	ER	ER32	9410.84	12371.7	18287.1	462.309	419.79	1120.94	313.25	0	347.643	42733.5	0.00992089	275642	74.5499	556867	15798.8	282457	0	1.13084e+06	1.4099	19
2013.Spring.ER36	2013	Spr	ER	ER36	15709.6	13139.4	17765	188.351	0	2053.92	855.503	0	298.54	50010.3	0	100260	870.259	0	16465.6	258817	0	376414	1.34005	21
2013.Spring.ER37	2013	Spr	ER	ER37	10808.6	11380.3	23426.7	1189.21	0	955.629	35.9623	0	324.374	48120.8	0	132772	0	8148.81	609.06	45846.5	0	187376	1.62623	13
2013.Spring.ER38	2013	Spr	ER	ER38	7227.12	17169	11760.4	680.95	0	1755.57	18.9559	0	167.301	38779.3	0	133320	14661.3	39250.8	13081.5	14066.2	0	214380	2.11572	20
2013.Spring.ER42	2013	Spr	ER	ER42	8852.94	9240.46	9996.42	180.098	0	1300.92	0	0	373.646	29944.5	0	518817	1483	9652.04	4271.9	0	0	534224	0.641685	21
2013.Spring.ER43	2013	Spr	ER	ER43	26691.4	57790.6	40444.4	3460.9	0	2131.29	71.4112	0	624.672	131215	0	141676	1744.37	4817.97	12003.6	84731.8	0	244974	1.82244	23
2013.Spring.ER58	2013	Spr	ER	ER58	19.5762	1429.22	468.926	0	195.225	99.2934	0	0	21.4953	2233.74	0.0957682	11971	25586.2	863294	18034.8	0	0	918886	0.393368	47
2013.Spring.ER59	2013	Spr	ER	ER59	28.9263	2135.15	210.398	0	83.1383	97.7292	0	0	2.11254	2557.46	0.0336005	23959.8	9349.29	3362.57	12113.1	0	0	48784.8	2.32837	47
2013.Spring.ER60	2013	Spr	ER	ER60	7.38193	3294.67	225.651	0	1094.74	151.38	0	0	7.64016	4781.46	0.296942	14788.2	18905.7	2541.96	2541.96	0	0	38777.8	3.19904	56
2013.Spring.ER61	2013	Spr	ER	ER61	6.49705	2819.32	414.771	0	311.883	283.181	0	0	30.1319	3865.79	0.087758	14817.6	7001.01	2925.32	18602.9	0	0	43346.9	2.06259	47
2013.Spring.ER63	2013	Spr	ER	ER63	494.166	3699.21	5936.91	24.4258	0	144.294	0	0	8.53298	10307.5	0	107622	548.409	953.233	3062.68	0	0	112187	1.07717	17
2013.Spring.ER73	2013	Spr	ER	ER73	5527.58	9344.09	15153.6	209.162	0	719.872	37.6039	0	185.445	31177.4	0	545741	0	4798.93	27403.4	20255.3	0	598199	0.859207	15
2013.Spring.ER78	2013	Spr	ER	ER78	17376.4	12082.8	14864.4	472.869	0	2341.33	98.7556	0	353.125	47589.7	0	230597	1229.18	0	9702.22	91596.6	0	333125	1.83513	20
2013.Spring.ER91	2013	Spr	ER	ER91	0	4795.27	1140.74	0	3824.33	188.755	0	0	9.58039	9958.68	0.62343	16873.1	43202.5	8791.35	7138.57	0	0	76005.6	3.037	51
2013.Spring.ER92	2013	Spr	ER	ER92	47.1467	2714.55	600.722	58.3601	308.975	258.708	6.41364	0	30.3267	4025.2	0.0831422	111247	42207.1	99.6907	8527.99	0	0	162081	2.49003	32
2013.Spring.HU06	2013	Spr	HU	HU06	3.06897	10417	1932.25	38.4104	328.224	1026.29	2.29589	0	19.3016	13766.9	0.0244238	9463.07	2895.71	1257.22	14444.5	0	0	28060.5	2.66863	45
2013.Spring.HU09	2013	Spr	HU	HU09	28.5302	21464.6	4618.62	0	0	920.445	3.10475	0	12.3507	27047.6	0	16741.4	15612.1	2388.45	9265.05	0	0	44007.1	2.28528	36
2013.Spring.HU12	2013	Spr	HU	HU12	11.7774	10517.1	2895.56	93.5714	322.404	837.239	0	0	10.8021	14688.5	0.0224421	14901.8	602.572	12376.7	4574.3	23386	0	55841.4	1.88169	28
2013.Spring.HU15	2013	Spr	HU	HU15	45.6431	11042.6	2621.48	44.6366	472.23	895.19	0	0	11.3083	15133	0.0322103	12091.6	4291.1	12355.3	9107.63	0	0	37845.6	2.33247	25
2013.Spring.HU27	2013	Spr	HU	HU27	0	11439.6	1868.23	0	206.206	439.403	0	0	1.56537	13955	0.0149981	3820.43	216.706	11796.1	4262.57	0	0	20095.8	1.89836	19
2013.Spring.HU32	2013	Spr	HU	HU32	3.41685	13276.2	2749.84	0	0	1515.33	0	0	24.9788	17569.8	0	25445.3	1646.04	26351.4	5870.37	677.855	0	59990.9	2.12765	24
2013.Spring.HU37	2013	Spr	HU	HU37	0	11525.7	1590	0	1134.26	1309.96	0	0	2.77073	15562.7	0.0786127	12408.3	53.6846	929.643	2573.4	15974.1	0	31939.2	1.32407	24
2013.Spring.HU38	2013	Spr	HU	HU38	0	13310.9	1925.14	216.928	117.394	2986.09	0	0	23.5181	18580	0.00635847	15556.8	24.7551	2001.56	2130.33	0	0	19713.5	1.72798	20
2013.Spring.HU45	2013	Spr	HU	HU45	12.8031	13499.9	1000.01	64.9124	628.835	2029.31	0	0	17.4215	17253.2	0.0378261	56698.9	138.364	21651.4	3042.7	1779.37	0	83310.8	1.47429	23
2013.Spring.HU48	2013	Spr	HU	HU48	0	15016.8	3197.73	63.4106	91.8292	1621.92	0	0	14.8652	20006.5	0.00461112	40383.8	550.818	47.6617	5183.76	0	0	46166	1.23489	21
2013.Spring.HU53	2013	Spr	HU	HU53	0	15403.1	1581.77	0	198.884	1292.13	0	0	15.1192	18491	0.0108727	7641.11	890.614	51.8242	887.248	1283.81	61.6232	10816.2	1.55602	21
2013.Spring.HU54	2013	Spr	HU	HU54	0	12158.4	1528.71	0	319.224	1366.35	0	0	10.3915	15383.1	0.0211914	8665.75	482.906	1002.66	3761.39	34175.2	0	48087.9	1.08281	24
2013.Spring.HU61	2013	Spr	HU	HU61	0	16893.6	3545.65	104.274	1254.14	1529.1	0	0	14.5683	23341.4	0.0567813	93365.6	251.052	339.81	4557.44	0	0	98513.9	0.542456	22
2013.Spring.HU93	2013	Spr	HU	HU93	6.76716	9048.22	3187.68	0	204.637	512.908	0	0	8.48978	12968.7	0.0160323	37742.1	6102.78	12952.2	10343.5	0	0	67140.6	2.66446	44
2013.Spring.MI11	2013	Spr	MI	MI11	0	14098.1	3337.16	0	217.343	975.655	0	0	10.1001	18638.4	0.0117987	2212.16	552.255	0	612.206	1798.53	409.331	5584.48	2.40801	25
2013.Spring.MI17	2013	Spr	MI	MI17	0	10275.8	2690.03	185.651	0	1024.55	0	0	6.9872	14183	0	24010	276.035	18733.6	1316.25	2992.36	0	47328.2	1.97469	22
2013.Spring.MI18	2013	Spr	MI	MI18	0	16079.5	2667.54	599.445	0	953.945	0	0	6.88248	20307.3	0	16066.7	284.505	19101.3	527.996	0	0	35980.5	1.78252	19
2013.Spring.MI19	2013	Spr	MI	MI19	0	8287.49	4704.27	0	0	559.33	0	0	0.653916	13551.7	0	790.598	6.64276	4932.24	3414.66	0	0	9144.14	1.61457	15
2013.Spring.MI23	2013	Spr	MI	MI23	0	14946.9	3679.17	0	0	949.668	0	0	2.75481	19578.5	0	12099.1	92.6349	2692.1	4272.54	0	0	19156.4	2.08923	21
2013.Spring.MI27	2013	Spr	MI	MI27	0	13126.5	3552.22	0	384.526	682.76	0	0	8.44685	17754.5	0.0221374	86452.8	14.6256	11939.9	5210.65	2101.62	0	105720	1.96204	21
2013.Spring.MI32	2013	Spr	MI	MI32	0	7022.22	1200.09	0	18.0933	568.435	0	0	19.6189	8828.46	0.00205364	61855.4	285.583	7401.89	931.407	1235.67	0	71710	1.87061	25
2013.Spring.MI34	2013	Spr	MI	MI34	0	13715.7	1978.45	0	0	1317.7	0	0	7.19071	17019	0	16012.2	316.622	13.4655	2931.78	1090.7	7.69457	20372.4	1.7555	22
2013.Spring.MI40	2013	Spr	MI	MI40	14.6631	8334.82	2487.58	0	16.4503	798.334	0	0	29.1055	11681	0.00141029	35641.2	351.209	1763.43	3156.66	5719.4	0	46631.9	1.99391	25
2013.Spring.MI41	2013	Spr	MI	MI41	0	13911.4	1368.92	0	35.1479	1981.1	0	0	26.5411	17323.1	0.00203308	17471.9	103.791	3397.6	1496.43	3240.74	0	25710.4	2.1313	29
2013.Spring.MI47	2013	Spr	MI	MI47	0	7183.41	1902.73	0	112.273	351.801	0	0	10.6503	9560.87	0.0118825	126005	0	12532.7	5294.81	0	91.4293	143924	1.86727	21
2013.Spring.ON12	2013	Spr	ON	ON12	35.7269	876.324	1251.36	2.21403	102.34	599.56	0	0	93.5083	2961.03	0.0357997	48121	24.8051	295.452	4049.13	0	0	52490.4	1.71496	16
2013.Spring.ON25	2013	Spr	ON	ON25	15.9377	1411.04	1954.61	5.27369	51.2532	974.245	0	0	70.6114	4482.97	0.0115651	13396.7	0	510.873	3494.43	2647.87	0	20049.9	1.50243	12
2013.Spring.ON33	2013	Spr	ON	ON33	2.09909	2568.88	4260.52	0.526503	233.708	406.178	0	0	16.5571	7488.47	0.0322144	3185.28	19.5823	221.095	1845.58	1916.89	0	7188.43	1.73901	12
2013.Spring.ON41	2013	Spr	ON	ON41	7.13056	1746.46	4333.51	15.0605	51.4135	93.3052	0	0	6.152	6253.03	0.00829034	217112	10.6956	0	1286.19	0	0	218409	1.14271	11
2013.Spring.ON49	2013	Spr	ON	ON49	0	1306.13	4491.15	0	281.452	89.3422	0	0	0.185053	6168.26	0.0478107	59488.5	85.092	381.293	323.04	0	0	60277.9	0.777219	12
2013.Spring.ON55	2013	Spr	ON	ON55	8.80205	2250.79	2834.5	7.58458	124.992	294.486	0	0	22.7187	5543.88	0.023066	11359.9	0	330.984	662.759	677.855	0	13031.5	0.877905	10
2013.Spring.ON60	2013	Spr	ON	ON60	0.482603	1578.02	1648.17	0	93.4109	101.346	0	0	1.13541	3422.57	0.0280584	317687	0	74.7634	365.499	0	164.479	318292	1.42976	13
2013.Spring.ON63	2013	Spr	ON	ON63	6.2837	2220.92	2724.46	0	306.693	46.3947	0	0	0.356234	5305.11	0.0613581	199381	114.598	0	21.0162	0	0	199517	0.600979	8
2013.Spring.SU01	2013	Spr	SU	SU01	6.49135	3177.84	1046.86	0	674.689	40.4044	0	0	31.9619	4978.24	0.156775	34068.1	91.0354	5903.47	4042.81	2573.73	0	46679.2	1.98913	32
2013.Spring.SU02	2013	Spr	SU	SU02	4.81773	2830.04	1705.07	0	903.923	58.6065	0	0	25.1088	5527.57	0.1955	5401.37	40.7756	861.61	2820.07	1829.52	0	10953.3	2.25245	28
2013.Spring.SU03	2013	Spr	SU	SU03	0	4596.34	1532.03	0	620.035	72.3714	0	0	10.6079	6831.38	0.0998231	5746.48	34.7252	889.634	509.861	2129.1	0	9309.79	2.04531	23
2013.Spring.SU04	2013	Spr	SU	SU04	0	482.367	626.34	0	97.8568	56.3745	0	0	11.3637	1274.3	0.0831801	5037.17	19.289	1213.77	2232.96	12803.3	0	21306.5	1.92089	34
2013.Spring.SU05	2013	Spr	SU	SU05	0	3832.34	2188.77	0	857.588	48.2587	0	0	14.6082	6941.57	0.140958	46629.5	131.154	383.199	2732.79	1054.96	0	50931.6	1.46974	24
2013.Spring.SU06	2013	Spr	SU	SU06	0	8266.8	4000.77	0	1292.12	78.718	0	0	41.2665	13679.7	0.104308	20013.2	56.5175	1183.25	5771.91	1772.34	0	28797.2	2.30981	35
2013.Spring.SU07	2013	Spr	SU	SU07	0	4088.84	2953.21	1.06135	768.663	73.6955	0	0	22.9567	7908.43	0.107659	9090.18	3.49311	6953.63	8937.48	21308.8	0	46293.6	2.05786	27
2013.Spring.SU08	2013	Spr	SU	SU08	0	452.348	297.624	0	215.213	85.9544	0	0	5.7434	1056.88	0.255698	23577.5	0	610.186	369.637	847.243	24.5713	25429.1	1.4862	21
2013.Spring.SU09	2013	Spr	SU	SU09	0	4740.72	2571.76	0	1138.77	125.024	0	0	20.9864	8597.26	0.152681	7060.23	11.8612	2966.66	2797.95	1855.09	0	14691.8	2.05102	25
2013.Spring.SU10	2013	Spr	SU	SU10	0	963.654	1449.2	0	437.636	129.533	0	0	12.6829	2992.71	0.171281	25586.9	0	269.397	3313.38	1546.33	0	30716	1.88938	29
2013.Spring.SU11	2013	Spr	SU	SU11	0	958.778	950.128	0	307.093	63.2089	0	0	4.71377	2283.92	0.155346	20382.8	3.17609	1372.18	1489.89	467.018	0	23715.1	1.81553	28
2013.Spring.SU12	2013	Spr	SU	SU12	0	851.377	1049.52	0	281.258	216.445	0	0	6.05278	2404.66	0.132457	4604.11	16.4765	193.526	598.982	1230.79	0	6643.88	1.91858	21
2013.Spring.SU13	2013	Spr	SU	SU13	0	915.651	2719.56	0	357.74	41.4026	0	0	14.391	4048.75	0.0969221	39996.1	206.362	230.658	3463.36	671.601	75.5571	44643.7	1.18284	20
2013.Spring.SU14	2013	Spr	SU	SU14	4.97988	4898.56	3279.95	0	1230.84	95.4037	0	0	9.19505	9518.93	0.148507	19916.8	0	1225.07	4803.6	41527.9	0	67473.4	1.7146	26
2013.Spring.SU15	2013	Spr	SU	SU15	9.38868	7745.9	9110.46	0	454.983	41.5109	0	0	38.7183	17401	0.026849	6276.34	72.645	1561.4	2737.95	24181	0	34829.3	1.38049	28
2013.Spring.SU16	2013	Spr	SU	SU16	0	4731.89	2226.6	0	2012.24	168.697	0	0	12.1335	9151.56	0.281853	9749.01	4.89989	1945.21	3653.6	1388.37	0	16741.1	2.23469	31
2013.Spring.SU17	2013	Spr	SU	SU17	0	3606.82	1928.04	28.4185	1282.89	415.357	0	0	20.7013	7282.22	0.213838	7100.03	0	849.111	3611.58	16119	0	27679.8	1.8383	25
2013.Spring.SU18	2013	Spr	SU	SU18	0	3700.59	2442.3	0	729.675	67.5027	0	0	7.17009	6947.23	0.117357	7763.94	11.4618	663.266	3268.34	20393.4	0	32100.4	1.89301	29
2013.Spring.SU19	2013	Spr	SU	SU19	0	7610.01	2006.56	0	672.258	136.879	0	0	7.33318	10433	0.0688734	10309.6	1533.45	349.419	708.522	893.229	0	13794.2	1.89631	29
2013.Summer.ER09	2013	Sum	ER	ER09	20.5333	34092.1	1268.84	9419.86	0	9336.27	0	5769.87	58656.6	118564	0.051154	3742.82	140.048	9913.61	32825.9	68426.4	0	115049	1.36525	18
2013.Summer.ER10	2013	Sum	ER	ER10	30.4301	18908.3	796.626	5165.25	0	10116.2	0	7238.33	25478.9	67734	0.11965	170.704	0	829.48	27660.6	1834.79	2073.13	32568.7	2.06825	19
2013.Summer.ER15	2013	Sum	ER	ER15	9208.21	57371.5	36977.8	18368.7	0	7342.66	0	15998.5	22971.1	168239	0.105087	1740.08	0	30558.1	42981.7	71189.4	0	146469	2.14216	23
2013.Summer.ER30	2013	Sum	ER	ER30	36.7484	9885.25	1725.72	9590.83	0	7861.84	165.768	4598.74	18079.2	51944.1	0.0971319	139.785	0	4042.36	14444	20274.6	820.346	39721.1	1.7653	16
2013.Summer.ER31	2013	Sum	ER	ER31	0	18068	2644.81	49102.6	0	4760.02	248.928	11652.8	21778.9	108256	0.120626	22398	331.826	12509.5	51408.7	69909.4	0	156557	1.87069	23
2013.Summer.ER32	2013	Sum	ER	ER32	104.629	25008	1302.24	51026.5	0	3495.5	0	4365.45	16844.9	102147	0.0446449	17192.5	0	44727.2	31081	39641	0	132642	2.27261	19
2013.Summer.ER36	2013	Sum	ER	ER36	26.2067	13677.5	1268.97	33622.3	0	4022.61	0	5956.02	14189.7	72763.3	0.0891523	1123.19	0	29341.2	22713	87673.2	0	140851	1.32588	14
2013.Summer.ER37	2013	Sum	ER	ER37	0	26515.2	1255.45	86219.1	0	3367.49	258.996	37086.2	8732.99	163435	0.293521	156770	0	24483.9	47304.8	69549.4	0	298108	1.4903	22
2013.Summer.ER38	2013	Sum	ER	ER38	0	33616.7	14836.7	170069	0	12193.7	0	18042.8	12068.1	260827	0.0743164	54245.4	0	34422.7	54031.5	60150.2	0	202850	2.00119	16
2013.Summer.ER42	2013	Sum	ER	ER42	1755.04	36738.2	33373.7	72731	0	10714	593.837	18258.5	13018.9	187183	0.108087	20540.4	0	608538	19359.7	81271.9	0	729710	0.851303	17
2013.Summer.ER43	2013	Sum	ER	ER43	1075.95	50848.4	11225.4	55208.5	0	6650.08	286.488	11226.8	19030.2	155552	0.0777885	4685.87	0	18844.7	14172.7	272320	0	310023	0.603763	15
2013.Summer.ER58	2013	Sum	ER	ER58	416783	89736.8	70175	141756	0	11202.9	49184.8	0	4277.93	783116	0	38625.7	3724.28	117992	8775.19	57771.9	0	226889	1.67319	13
2013.Summer.ER59	2013	Sum	ER	ER59	31662.5	15935.4	45820	77919.6	0	2853.33	5490.38	116.463	3022.67	182820	0.000637442	3400.55	32090.6	128298	79918	0	0	243707	2.21033	23
2013.Summer.ER60	2013	Sum	ER	ER60	6089.95	7849.4	29895.3	69881.1	0	3957.05	129.946	0	1559.88	119363	0	28310.8	2196.6	29835.6	19914.6	0	0	80257.5	2.2788	25
2013.Summer.ER61	2013	Sum	ER	ER61	8483.99	940.648	526.209	37.9677	0	341.816	305.042	213.322	962.151	11811.1	0.0183933	347779	2761.36	46583.4	22172.6	0	0	419297	0.821045	24
2013.Summer.ER63	2013	Sum	ER	ER63	13.6362	37473.4	9262.88	37377.1	0	6109.38	0	17479.1	50779.3	158495	0.123952	469.323	0	87590	34493.1	95181.6	0	217734	1.36116	14
2013.Summer.ER73	2013	Sum	ER	ER73	40.9684	26779.9	2456.17	67124.4	0	15846.2	0	13625.5	11266.3	137139	0.110315	1208.76	0	8596.79	5308.22	140110	0	155224	0.479042	9
2013.Summer.ER78	2013	Sum	ER	ER78	0	25952.8	6845.47	43162.7	0	4745.42	0	7768.05	8321.99	96796.5	0.0872536	2163.72	0	36556.5	76440.8	71651.1	0	186812	1.9269	18
2013.Summer.ER91	2013	Sum	ER	ER91	6703.24	10393.3	11333.7	195773	0	2395.75	814.303	887.584	1576.74	229878	0.00387607	9955.51	266.151	36650.6	8206.19	6117.67	0	61196.1	2.06859	27
2013.Summer.ER92	2013	Sum	ER	ER92	76731.8	7846.9	17759.6	57305.8	0	2994.96	10349.4	907.564	5730.59	179627	0.00507816	4383.38	2531.78	47009.4	10123.1	7315.61	457.225	71820.5	1.6227	20
2013.Summer.HU06	2013	Sum	HU	HU06	34.1199	17239.2	2506.53	242.729	290.968	1553.48	0	1752.31	2190.27	25809.6	0.0859736	32531.4	144.941	8696.13	40580.7	0	0	81953.1	2.35787	23
2013.Summer.HU09	2013	Sum	HU	HU09	165.333	31197.9	3241.88	60.6254	748.677	1618.05	0	1737.85	2200.07	40970.4	0.0646121	38706.4	685.393	6998.94	25436.1	2241.72	0	74068.6	2.4368	24
2013.Summer.HU12	2013	Sum	HU	HU12	73.5891	3694.1	207.279	0	0	1099.44	1.07689	828.766	2232.57	8136.82	0.113404	32678.1	571.432	715.03	15416.6	0	0	49381.1	2.12771	22
2013.Summer.HU15	2013	Sum	HU	HU15	20.3684	10093.8	2136.39	0	0	1226.41	0	784.023	5881.29	20142.3	0.0405008	37262.5	55.3562	3073.13	17519.4	16747.9	0	74658.3	2.29615	23
2013.Summer.HU27	2013	Sum	HU	HU27	1.78942	5238.91	302.225	0	0	648.124	8.44581	541.722	1231.45	7972.66	0.0729009	13085.8	121.498	2290.54	30374.3	86534.8	0	132407	2.19024	32
2013.Summer.HU32	2013	Sum	HU	HU32	42.0853	11578.5	2976.99	0	0	625.455	0	925.993	3124.64	19273.7	0.0504691	6007.48	9.94991	574.526	14692.8	44380.5	0	65665.3	1.70036	22
2013.Summer.HU37	2013	Sum	HU	HU37	0	3135.6	27.1871	18.3264	0	964.339	187.32	2961.82	2654.06	9948.66	0.423914	8247.84	55.8378	975.107	41611.3	23617.9	0	74507.9	1.5649	19
2013.Summer.HU38	2013	Sum	HU	HU38	0	11483.5	323.492	10.0186	964.231	297.057	0	1395.96	2909.61	17383.9	0.157098	34543.9	49.7575	349.796	61436.7	119750	0	216130	1.8046	19
2013.Summer.HU45	2013	Sum	HU	HU45	0	8926.94	1000.33	0	0	300.552	1336.07	1898.95	3531.45	16994.3	0.125797	42911.6	74.8099	1397.09	124312	15003.9	0	183700	1.98538	27
2013.Summer.HU48	2013	Sum	HU	HU48	0	45358.3	1186.66	77.5781	592.857	1879.47	1615.64	1609.52	2573.89	54893.9	0.0417977	25389.4	47.9706	591.148	10716.5	0	177.81	36922.9	1.94073	15
2013.Summer.HU53	2013	Sum	HU	HU53	0	36551.9	2289.54	0	1489.11	2279.19	2997.69	1118.67	1265.81	47991.9	0.0574602	32063.1	19619	1999.26	31825.8	20702	0	106209	2.87144	39
2013.Summer.HU54	2013	Sum	HU	HU54	0	25014.2	776.444	193.146	3955.54	2830.52	232.061	3659.46	4724.52	41385.9	0.22549	32208.6	520.791	2965.55	257560	35752.3	0	329008	1.63122	36
2013.Summer.HU61	2013	Sum	HU	HU61	13.4431	31427.2	1066.25	73.2616	11566.2	3056.1	436.209	991.582	3247.79	51878	0.319371	48657.7	1352.1	3756.67	36084.8	3389.27	0	93240.5	2.57811	41
2013.Summer.HU93	2013	Sum	HU	HU93	6.27724	7342.17	360.625	0	0	1432.1	0	417.194	2310.99	11869.4	0.0364293	30718	9.3432	226.561	8662.54	2841.51	664.375	43122.3	1.93095	18
2013.Summer.MI11	2013	Sum	MI	MI11	740.623	24203.1	6576.51	10697	0	2169.02	0	2906.94	1841.97	49135.2	0.0628825	13869.2	0	3942.48	21825.3	0	0	39637	2.64206	25
2013.Summer.MI17	2013	Sum	MI	MI17	31.4758	19605.2	3775.18	1784.82	0	1077.47	0	336.069	1311.56	27921.8	0.0121827	28699.4	0	2337.07	23103.5	18363.5	0	72503.5	2.47617	24
2013.Summer.MI18	2013	Sum	MI	MI18	0	17823.9	3062.79	143.895	0	1258.25	0	1003.99	3383.98	26676.8	0.0391071	33984.5	0	1143.74	14347.3	36228	0	85703.5	2.38697	27
2013.Summer.MI19	2013	Sum	MI	MI19	1996.96	32175.4	18991.4	72041.3	0	2501.55	0	4324.36	2379.98	134411	0.0332421	44023	0	21627.3	30968.5	100234	0	196853	2.54658	34
2013.Summer.MI23	2013	Sum	MI	MI23	176.903	31378	4917.72	2466.56	0	1503.09	0	1595.08	2711.15	44748.5	0.036963	19763.5	0	1958.1	16839.5	51086.6	0	89647.6	2.07508	23
2013.Summer.MI27	2013	Sum	MI	MI27	35.9234	43924.3	10093.7	185.907	0	1271.33	0	2592.53	4747.39	62851	0.0430235	139053	0	15426.1	86615.4	26174	0	267269	2.24349	24
2013.Summer.MI32	2013	Sum	MI	MI32	3109.29	51842.2	26872.8	4041.11	0	1062.96	0	9896.64	1785.84	98610.9	0.111556	191143	21.0667	5145.87	8931.37	18765.8	0	224007	1.66414	23
2013.Summer.MI34	2013	Sum	MI	MI34	151.708	23424.1	18261.7	2381.65	0	1668.93	0	2571.13	3304.72	51763.9	0.0522663	131164	0	3574.82	18611	50388.5	0	203738	2.09799	30
2013.Summer.MI40	2013	Sum	MI	MI40	124.648	1566.15	70.2854	1.87412	0	168.701	3.90791	1402.65	1039.17	4377.38	0.471521	95087.3	0	18019.2	163329	24737.4	0	301173	1.69152	25
2013.Summer.MI41	2013	Sum	MI	MI41	53.9247	5809.51	300.553	93.1518	0	1433.78	0	1307.18	3133.78	12131.9	0.120759	224798	0	0	9851.65	11691.1	225.713	246566	1.27734	19
2013.Summer.MI47	2013	Sum	MI	MI47	4411.14	58450.6	22405.5	4926.94	0	570.811	0	1909.02	1095.31	93769.3	0.0207818	95826.4	427.799	12119.7	30193.3	118047	0	256614	2.20042	32
2013.Summer.ON12	2013	Sum	ON	ON12	26267	6197.23	26576.9	4946.84	992.013	16266.8	436.879	2193.05	4217.72	88094.4	0.0375113	16411.8	205.152	84166.4	155492	161337	0	417612	2.36823	29
2013.Summer.ON25	2013	Sum	ON	ON25	38606	9514.11	75813.1	8266.21	0	25302.7	1494.3	3313.93	7454.77	169765	0.0199093	5805.45	0	79413.8	28671.2	10279.3	0	124170	1.79222	14
2013.Summer.ON33	2013	Sum	ON	ON33	8292.63	6061.2	21404.7	6417.47	0	10951.3	666.063	1075.04	5842.25	60710.7	0.0180268	1683.45	135.128	19274.3	11676.4	5213.79	370.151	38353.2	2.08551	20
2013.Summer.ON41	2013	Sum	ON	ON41	6758.88	3094.88	19335.9	4594.86	0	18351.3	1453.98	757.383	3927	58274.2	0.013168	36485.4	0	58421.8	38178.7	110884	0	243969	1.918	23
2013.Summer.ON49	2013	Sum	ON	ON49	3464.44	500.217	1332.83	16962.1	0	1157.42	3880.91	1135.04	1027.18	29460.1	0.0400718	5469.77	0	60103.6	7541.12	308118	0	381233	1.12848	21
2013.Summer.ON55	2013	Sum	ON	ON55	3619.45	884.409	398.291	6110.6	0	371.629	8312.69	1156.22	2273.54	23126.8	0.0526258	2602.64	0	88778.5	30479.4	208951	0	330812	1.55677	17
2013.Summer.ON60	2013	Sum	ON	ON60	4627.98	1195.1	14017.6	18415.3	0	3858.49	2159.2	1171.98	7795.29	53240.9	0.0225082	2922.15	0	18457.8	12119.6	279532	0	313031	1.33925	19
2013.Summer.ON63	2013	Sum	ON	ON63	6784.12	1061.34	20257.8	22222.1	0	2656.5	9362.5	2474.56	3598.36	68417.3	0.0375259	1461.63	0	30133.3	9776.27	67939.4	0	109311	1.68954	16
2013.Summer.SU01	2013	Sum	SU	SU01	31.1867	23636	3506.87	266.057	4243.64	2420.59	0	0	593.063	34697.4	0.139347	8453.74	861.223	7560.57	22153	0	0	39028.6	2.80919	32
2013.Summer.SU02	2013	Sum	SU	SU02	0	14001.9	5703.6	527.031	30514.2	3938.13	0	0	407.74	55092.6	1.24151	12250.2	470.459	23301.8	18005.4	0	0	54027.8	2.29719	34
2013.Summer.SU03	2013	Sum	SU	SU03	0	21507.6	5491.98	0	8083.14	1004.88	0	88.4253	966.149	37142.2	0.282064	20601.5	309.205	11766.5	26222.8	0	0	58900	2.60206	28
2013.Summer.SU04	2013	Sum	SU	SU04	0	15348.4	4739.41	0	2677.2	788.068	0	0	213.415	23766.5	0.126946	10789	0	2983.82	19035.1	5470.69	0	38278.6	2.67171	27
2013.Summer.SU05	2013	Sum	SU	SU05	8.90599	7731.66	1395.08	85.7744	3381.67	622.337	6881.53	190.629	672.456	20970.1	0.205331	24588.4	3.71966	2167.81	1593.93	11596.3	294.016	40244.2	1.63593	25
2013.Summer.SU06	2013	Sum	SU	SU06	276.222	14901.9	6709.34	15.38	5518.86	1264.82	713.752	14.6066	440.694	29855.6	0.227508	59061.1	409.533	7422.44	24505.7	34059.1	0	125458	2.6058	36
2013.Summer.SU07	2013	Sum	SU	SU07	0	16683.5	2368.96	0	3407.46	1837.04	0	0	379.5	24676.5	0.160208	19359.7	337.915	735.213	23205.4	8260.72	0	51898.9	2.87894	36
2013.Summer.SU08	2013	Sum	SU	SU08	0	3781.56	346.231	0	9151.04	1584.96	0	0	15.6459	14879.4	1.59749	17254.8	77.5539	13341.2	19261.9	2021.53	0	51956.9	2.11812	31
2013.Summer.SU09	2013	Sum	SU	SU09	0	16572.3	4081.66	0	10369.2	8268.28	0	0	409.232	39700.6	0.353518	45791.8	230.615	7358.39	42594	30263.3	0	126238	2.34333	32
2013.Summer.SU10	2013	Sum	SU	SU10	0	8301.24	1261.44	593.248	4743.38	4103.51	931.871	0	502.926	20437.6	0.302237	38814.2	834.124	833.641	27255.2	1345.03	0	69082.2	2.42733	30
2013.Summer.SU11	2013	Sum	SU	SU11	0	11100.8	1144	0	22085.7	5501.12	0	0	142.36	39974	1.23465	30763.3	1164.51	24596.4	33706.8	0	0	90231	2.5601	35
2013.Summer.SU12	2013	Sum	SU	SU12	0	9682.81	1679.38	124.831	11568.6	4215.41	0	0	644.001	27915.1	0.707716	34536.1	31.9219	13940.6	37341	0	0	85849.6	2.47282	32
2013.Summer.SU13	2013	Sum	SU	SU13	461.98	20385.6	4834.27	3828.63	16482.2	7015.11	131.029	0	872.154	54010.9	0.439188	27692.6	700.318	14569.9	34822.1	15008.1	0	92793.1	2.59824	35
2013.Summer.SU14	2013	Sum	SU	SU14	0	13831.6	4306.3	74.3441	15364.4	5191.93	0	0	675.424	39444	0.638066	11222.9	239.171	14196.5	39524.7	2093.37	0	67276.7	2.40637	31
2013.Summer.SU15	2013	Sum	SU	SU15	56.137	8399.67	821.802	2965.88	2298.87	4348.3	140.118	0	477.589	19508.4	0.133581	29272.5	3623.42	1427.58	21195.3	0	0	55518.9	2.32666	32
2013.Summer.SU16	2013	Sum	SU	SU16	9.41668	11045.6	4065.59	303.955	4678.72	4722.25	47.4898	0	582.866	25455.9	0.225186	36039.6	59.2184	6275.51	23786.4	7145.39	0	73306.2	2.70202	31
2013.Summer.SU17	2013	Sum	SU	SU17	0	11426.2	1981.87	463.502	9319.4	5820.12	195.307	0	298.017	29504.4	0.461699	25162	361.414	4332.01	23822.1	7912.96	0	61590.5	2.76519	27
2013.Summer.SU18	2013	Sum	SU	SU18	0	13704	3973.92	636.475	179.023	8917.24	0	0	929.503	28340.2	0.0063571	9682.06	100.425	5617.5	19859.6	3083.31	0	38342.9	2.65189	34
2013.Summer.SU19	2013	Sum	SU	SU19	0	49989.3	10381.2	5833.7	7541.06	17836.7	6075.93	0	1810.93	99468.8	0.0820325	17501.2	0	135.823	20716.3	8136.9	568.564	47058.8	2.14275	25
2014.Spring.ER09	2014	Spr	ER	ER09	30.4841	4170.88	8529.32	66.8711	0	48.4766	0	0	73.4057	12919.4	0	58363.3	0	219.675	14367.2	280086	842.081	353878	0.857522	14
2014.Spring.ER10	2014	Spr	ER	ER10	20.1936	2658.24	19042.7	0	0	85.9762	0	0	136.542	21943.7	0	63197	378.341	0	3157.69	52166.1	0	118899	1.53991	13
2014.Spring.ER15	2014	Spr	ER	ER15	16.3114	4731.78	32300.6	0	0	86.7453	0	0	110.807	37246.2	0	176761	0	0	13796.8	0	312.489	190870	1.41081	12
2014.Spring.ER30	2014	Spr	ER	ER30	129.788	27720.7	60214.6	645.836	0	2932.47	0	0	4756.5	96399.9	0	28570.5	0	183.44	58629.4	976102	0	1.06349e+06	0.544649	17
2014.Spring.ER31	2014	Spr	ER	ER31	100.64	54362.7	110985	1445.56	0	3091.37	0	0	6956.47	176942	0	11480.3	0	0	39421.7	252407	0	303309	1.11599	11
2014.Spring.ER32	2014	Spr	ER	ER32	1562.2	67782.8	91746.5	0	0	887.021	0	0	11545.2	173524	0	35468.5	0	0	69574.8	37491.2	0	142535	1.73708	10
2014.Spring.ER36	2014	Spr	ER	ER36	1333.65	42559	310704	3818.41	0	21383.3	199.588	0	78704.8	458703	0	36402.4	22.269	247.135	74768	243473	0	354913	1.75241	21
2014.Spring.ER37	2014	Spr	ER	ER37	401.806	25087.6	55839.6	984.155	0	1712.85	27.807	0	4954.93	89008.8	0	28272.2	0	0	73319.5	379770	0	481361	1.45293	14
2014.Spring.ER38	2014	Spr	ER	ER38	322.48	46459.1	110089	386.655	0	609.424	0	0	2261.76	160128	0	26572.6	0	992.623	51623	197606	0	276794	1.82694	15
2014.Spring.ER42	2014	Spr	ER	ER42	288.777	20636.3	40201.9	305.056	0	1412.23	161.405	0	5920.56	68926.2	0	3564.8	0	1025.15	56369.8	667263	0	728223	0.380817	15
2014.Spring.ER43	2014	Spr	ER	ER43	2388.69	46448.2	177371	1529.55	1868.85	8259.31	99.3698	0	32180.3	270145	0.00696614	15518.7	0	0	46856.7	573132	0	635508	1.15927	17
2014.Spring.ER58	2014	Spr	ER	ER58	925.756	2327.01	1848.91	297.199	297.286	1123.43	0	0	313.123	7132.72	0.0434919	680077	184054	0	45152.9	0	0	909284	2.13618	42
2014.Spring.ER59	2014	Spr	ER	ER59	419.517	1943.95	351.129	44.3111	1185.15	298.586	0.999653	0	16.0125	4259.66	0.385476	285178	220255	0	2586.11	10588	0	518607	2.44279	41
2014.Spring.ER60	2014	Spr	ER	ER60	25.8984	994.58	58.7384	2.57429	480.777	134.28	0	0	74.8146	1771.66	0.372439	19676	30349.7	0	7005.97	0	0	57031.7	2.84602	36
2014.Spring.ER61	2014	Spr	ER	ER61	21.3585	395.917	39.626	34.9145	177.829	331.876	0.383923	0	290.871	1292.78	0.159496	27597.7	91608.4	32028.6	56676.7	0	435.764	208347	2.19372	44
2014.Spring.ER63	2014	Spr	ER	ER63	3.46917	1348.7	11671.9	0	0	29.7582	0	0	46.5996	13100.4	0	47920.1	0	0	12909.6	32883.6	844.926	94558.2	1.80688	15
2014.Spring.ER73	2014	Spr	ER	ER73	1406.34	34404	183625	2071.59	0	2957.37	51.654	0	15313.4	239829	0	15297.5	0	0	35709.6	12814.4	0	63821.5	1.68986	10
2014.Spring.ER78	2014	Spr	ER	ER78	879.218	62533.6	130122	1362.29	0	760.452	0	0	9040.94	204699	0	3078.17	0	18.8293	6099.09	57448.2	0	66644.3	0.649338	10
2014.Spring.ER91	2014	Spr	ER	ER91	429.28	5066.04	872.158	76.5623	733.034	962.602	0	0	247.935	8387.61	0.0957642	26018.9	44047.2	1960.94	117256	0	0	189283	2.44754	51
2014.Spring.ER92	2014	Spr	ER	ER92	264.255	1239.99	544.144	64.8392	377.485	1184.97	0	0	114.196	3789.88	0.110622	14008.3	6735.03	363.136	79478.1	0	0	100584	1.37659	19
2014.Spring.HU06	2014	Spr	HU	HU06	0	6613.52	920.108	0	1393.47	1390.15	0	0	28.6146	10345.9	0.155653	19989.7	939.494	2246.39	8346.89	1730.1	0	33252.6	2.32803	30
2014.Spring.HU09	2014	Spr	HU	HU09	0	5767.28	475.307	0	551.775	413.253	0	0	2.79092	7210.41	0.0828661	2152.82	4168.3	334.708	6216.79	1295.76	92.2909	14260.7	2.68355	27
2014.Spring.HU12	2014	Spr	HU	HU12	0	2656.03	479.396	0	82.3371	1597.17	0	0	44.2254	4859.17	0.0172368	2378.4	26563.6	0	2691.13	1114.43	22.2885	32769.9	1.2735	23
2014.Spring.HU15	2014	Spr	HU	HU15	0	6360.42	437.31	0	1159.64	617.452	0	0	2.96362	8577.78	0.156325	1393.77	1869.81	295.43	512.025	396.17	0	4467.2	2.30473	23
2014.Spring.HU27	2014	Spr	HU	HU27	0	7592.78	382.99	0	2056.3	290.979	0	0	0.719137	10323.8	0.248722	898.553	193.608	711.747	1883.49	0	46.6315	3734.03	2.11163	14
2014.Spring.HU32	2014	Spr	HU	HU32	0	8061.68	291.116	0	1057.65	358.129	0	0	0.0924421	9768.67	0.121415	2584.07	70.06	0	1944.02	0	300.048	4898.2	1.86459	20
2014.Spring.HU37	2014	Spr	HU	HU37	0	8474.77	289.515	0	2872.93	384.269	0	0	0.585256	12022.1	0.314012	8249.45	902.445	220.583	7515.17	0	321.014	17208.7	2.00356	23
2014.Spring.HU38	2014	Spr	HU	HU38	0	3762.11	180.087	0	78.087	755.013	0	0	0	4775.3	0.0166241	9692.83	55.063	54.7412	7721.98	52207	0	69731.7	1.35701	21
2014.Spring.HU45	2014	Spr	HU	HU45	0	7444.29	412.598	0	1924.44	715.352	0	0	1.03969	10497.7	0.22447	6357.56	134.288	224.683	3488.71	1286.73	0	11492	2.05416	20
[truncated: 688 more rows]
